# Supplementary material for: Genome-Scale Transcriptome Analysis of the Alpine “Glasshouse” Plant Rheum nobile (Polygonaceae) with Special Translucent Bracts
Source: PLoS One. 2014 Oct 24;9(10):e110712. doi: 10.1371/journal.pone.0110712 (PMC4208811; doi:10.1371/journal.pone.0110712)
Supplement: Table S1 — Table containing unigene ID and length of novel transcripts identified in this analysis. (XLS) [file pone.0110712.s003.xls]

## Sheet: Sheet1
Table S1. Unigene ID and length of novel transcripts identified in this study
Unigene ID	Length
comp45936_c0_seq1	400
comp45971_c0_seq1	400
comp72106_c0_seq1	400
comp84070_c1_seq1	400
comp85450_c1_seq3	400
comp85533_c0_seq2	400
comp85791_c1_seq4	400
comp259738_c0_seq1	400
comp77573_c0_seq1	401
comp80211_c0_seq1	401
comp82104_c0_seq2	401
comp82641_c0_seq2	401
comp85823_c2_seq5	401
comp262084_c0_seq1	401
comp43506_c0_seq1	402
comp66467_c0_seq1	402
comp68773_c0_seq1	402
comp77416_c1_seq1	402
comp79253_c0_seq1	402
comp79899_c0_seq2	402
comp82473_c0_seq1	402
comp83711_c1_seq1	402
comp84672_c0_seq1	402
comp85311_c3_seq3	402
comp85627_c1_seq7	402
comp85670_c0_seq3	402
comp85840_c1_seq5	402
comp43753_c0_seq1	403
comp46819_c0_seq1	403
comp65658_c0_seq1	403
comp82343_c1_seq1	403
comp85840_c1_seq4	403
comp42997_c0_seq1	404
comp44057_c0_seq1	404
comp74689_c1_seq1	404
comp78859_c1_seq1	404
comp83332_c1_seq1	404
comp84307_c0_seq2	404
comp84884_c1_seq1	404
comp85106_c0_seq1	404
comp85360_c2_seq1	404
comp413319_c0_seq1	404
comp65399_c0_seq1	405
comp66653_c0_seq1	405
comp75843_c0_seq1	405
comp79353_c0_seq2	405
comp83378_c0_seq3	405
comp83841_c0_seq1	405
comp85401_c0_seq2	405
comp85619_c0_seq2	405
comp85788_c0_seq2	405
comp85863_c1_seq5	405
comp47137_c0_seq1	406
comp76851_c0_seq1	406
comp81282_c0_seq1	406
comp83345_c0_seq2	406
comp83573_c2_seq1	406
comp84662_c0_seq1	406
comp85191_c1_seq1	406
comp85851_c2_seq10	406
comp85984_c0_seq4	406
comp197216_c0_seq1	406
comp43348_c1_seq1	407
comp43397_c0_seq1	407
comp51145_c0_seq1	407
comp68577_c0_seq1	407
comp79698_c0_seq3	407
comp81973_c0_seq1	407
comp83377_c0_seq1	407
comp84067_c1_seq1	407
comp84204_c3_seq1	407
comp84349_c0_seq3	407
comp84997_c2_seq1	407
comp43134_c0_seq1	408
comp64980_c0_seq1	408
comp71937_c0_seq1	408
comp75588_c1_seq1	408
comp80733_c0_seq1	408
comp81791_c0_seq1	408
comp83449_c1_seq1	408
comp84470_c0_seq2	408
comp85502_c0_seq1	408
comp42911_c0_seq1	409
comp50912_c0_seq1	409
comp54504_c0_seq1	409
comp78869_c1_seq1	409
comp80418_c2_seq1	409
comp82514_c0_seq1	409
comp83947_c0_seq1	409
comp85401_c0_seq1	409
comp85643_c2_seq4	409
comp85851_c2_seq9	409
comp85860_c0_seq3	409
comp167389_c0_seq1	409
comp64177_c1_seq1	410
comp80370_c1_seq1	410
comp83657_c2_seq1	410
comp112535_c0_seq1	410
comp43195_c0_seq1	411
comp67222_c0_seq1	411
comp79173_c1_seq1	411
comp83021_c1_seq1	411
comp83378_c0_seq2	411
comp84245_c0_seq2	411
comp84475_c1_seq1	411
comp84681_c1_seq5	411
comp85530_c1_seq2	411
comp65756_c0_seq3	412
comp66736_c0_seq1	412
comp81212_c2_seq1	412
comp83114_c0_seq2	412
comp84374_c1_seq2	412
comp65585_c0_seq2	413
comp67991_c1_seq1	413
comp76373_c0_seq2	413
comp84318_c1_seq1	413
comp84788_c1_seq2	413
comp85295_c1_seq1	413
comp85585_c0_seq2	413
comp85729_c0_seq2	413
comp47709_c0_seq1	414
comp82353_c0_seq1	414
comp83332_c2_seq2	414
comp79630_c1_seq1	415
comp82373_c1_seq1	415
comp83095_c0_seq2	415
comp83380_c1_seq3	415
comp85784_c0_seq5	415
comp43717_c0_seq1	416
comp43925_c0_seq1	416
comp64833_c0_seq2	416
comp79520_c0_seq1	416
comp82530_c0_seq2	416
comp117110_c0_seq1	416
comp154015_c0_seq1	416
comp215320_c0_seq1	416
comp43302_c0_seq1	417
comp83415_c0_seq2	417
comp84528_c1_seq2	417
comp85803_c1_seq6	417
comp42709_c0_seq1	418
comp44187_c0_seq1	418
comp46412_c0_seq1	418
comp66577_c0_seq1	418
comp79906_c0_seq1	418
comp82203_c1_seq1	418
comp83612_c1_seq1	418
comp84528_c1_seq1	418
comp84575_c1_seq1	418
comp85798_c1_seq12	418
comp111737_c0_seq1	418
comp174991_c0_seq1	418
comp43254_c0_seq1	419
comp44165_c0_seq1	419
comp64407_c0_seq1	419
comp67347_c1_seq1	419
comp76527_c0_seq1	419
comp83641_c4_seq1	419
comp85832_c0_seq4	419
comp85832_c0_seq5	419
comp85851_c2_seq8	419
comp85880_c1_seq2	419
comp146669_c0_seq1	419
comp53467_c0_seq1	420
comp66180_c0_seq1	420
comp66623_c0_seq1	420
comp72901_c1_seq1	420
comp74128_c0_seq1	420
comp76033_c0_seq1	420
comp77256_c0_seq1	420
comp83378_c0_seq1	420
comp199558_c0_seq1	420
comp83262_c0_seq1	421
comp85111_c0_seq1	421
comp85316_c0_seq1	421
comp85814_c1_seq4	421
comp128649_c0_seq1	421
comp46900_c0_seq1	422
comp46926_c0_seq1	422
comp70204_c1_seq1	422
comp74039_c0_seq1	422
comp84844_c0_seq3	422
comp85656_c1_seq2	422
comp85851_c2_seq7	422
comp85871_c0_seq1	422
comp147070_c0_seq1	422
comp42799_c0_seq1	423
comp45486_c0_seq1	423
comp59474_c0_seq1	423
comp65558_c0_seq1	423
comp66838_c0_seq1	423
comp67305_c0_seq1	423
comp79678_c1_seq2	423
comp85398_c0_seq9	423
comp85774_c1_seq6	423
comp85806_c0_seq3	423
comp64848_c0_seq1	424
comp74162_c1_seq1	424
comp75049_c0_seq1	424
comp83846_c0_seq1	424
comp85638_c0_seq5	424
comp85739_c0_seq1	424
comp85773_c0_seq3	424
comp122193_c0_seq1	424
comp44013_c0_seq1	425
comp67355_c0_seq1	425
comp71556_c0_seq1	425
comp79072_c1_seq1	425
comp80392_c0_seq1	425
comp85439_c1_seq5	425
comp85511_c1_seq5	425
comp85670_c2_seq4	425
comp81963_c1_seq1	426
comp84091_c0_seq1	426
comp85256_c0_seq6	426
comp85290_c0_seq1	426
comp85489_c1_seq1	426
comp85791_c1_seq3	426
comp66252_c0_seq5	427
comp66362_c0_seq1	427
comp67779_c0_seq1	427
comp82584_c1_seq1	427
comp82761_c0_seq4	427
comp85420_c0_seq4	427
comp85530_c1_seq1	427
comp85855_c0_seq13	427
comp205516_c0_seq1	427
comp58376_c0_seq1	428
comp75257_c0_seq1	428
comp80020_c0_seq1	428
comp83070_c1_seq1	428
comp84120_c0_seq1	428
comp84742_c0_seq1	428
comp85686_c0_seq2	428
comp85851_c2_seq6	428
comp85855_c0_seq12	428
comp184246_c0_seq1	428
comp65184_c0_seq1	429
comp74652_c0_seq1	429
comp81762_c0_seq1	429
comp82891_c0_seq2	429
comp42919_c0_seq1	430
comp82368_c0_seq1	430
comp85362_c0_seq1	430
comp85381_c1_seq2	430
comp85837_c1_seq5	430
comp80900_c0_seq1	431
comp85833_c0_seq3	431
comp190364_c0_seq1	431
comp221977_c0_seq1	431
comp75768_c1_seq1	432
comp82104_c0_seq1	432
comp85661_c2_seq1	432
comp85774_c0_seq1	432
comp137653_c0_seq1	432
comp67424_c0_seq1	433
comp80956_c0_seq1	433
comp84844_c0_seq2	433
comp85133_c0_seq7	433
comp85275_c1_seq1	433
comp85880_c1_seq1	433
comp38493_c0_seq1	434
comp43015_c0_seq1	434
comp44325_c0_seq1	434
comp85566_c1_seq4	434
comp85597_c0_seq11	434
comp85833_c0_seq2	434
comp117754_c0_seq1	434
comp75804_c0_seq1	435
comp80107_c1_seq1	435
comp85311_c3_seq2	435
comp85753_c1_seq3	435
comp85840_c1_seq3	435
comp46961_c0_seq1	436
comp76467_c0_seq1	436
comp80396_c0_seq2	436
comp82601_c0_seq1	436
comp85364_c0_seq17	436
comp85807_c2_seq7	436
comp170602_c0_seq1	436
comp43318_c0_seq1	437
comp65225_c0_seq1	437
comp65919_c0_seq2	437
comp85863_c1_seq4	437
comp85871_c1_seq6	437
comp42908_c0_seq1	438
comp65315_c1_seq1	438
comp67267_c0_seq2	438
comp84033_c1_seq1	438
comp84844_c0_seq1	438
comp84971_c0_seq2	438
comp85670_c2_seq3	438
comp85851_c2_seq5	438
comp64602_c0_seq1	439
comp77171_c0_seq1	439
comp79731_c0_seq1	439
comp83415_c0_seq1	439
comp83555_c0_seq4	439
comp83707_c0_seq1	439
comp85520_c0_seq3	439
comp85619_c0_seq1	439
comp85683_c0_seq3	439
comp85768_c7_seq5	439
comp43715_c0_seq3	440
comp82641_c0_seq1	440
comp84109_c0_seq1	440
comp85120_c0_seq1	440
comp85779_c1_seq3	440
comp46825_c0_seq1	441
comp65287_c0_seq1	441
comp65919_c0_seq1	441
comp66374_c0_seq1	441
comp81696_c1_seq1	441
comp85693_c2_seq4	441
comp85823_c2_seq4	441
comp85851_c2_seq4	441
comp42716_c0_seq1	442
comp43031_c0_seq1	442
comp65738_c1_seq2	442
comp74062_c0_seq1	442
comp83590_c1_seq1	442
comp83606_c0_seq1	442
comp84906_c0_seq2	442
comp85577_c13_seq12	442
comp85585_c0_seq1	442
comp85618_c0_seq1	442
comp46657_c0_seq1	443
comp67293_c0_seq1	443
comp85131_c1_seq1	443
comp43810_c0_seq1	444
comp79082_c0_seq2	444
comp83427_c1_seq1	444
comp84220_c0_seq1	444
comp85511_c2_seq1	444
comp85774_c1_seq5	444
comp85827_c0_seq1	444
comp44217_c0_seq1	445
comp64717_c1_seq1	445
comp82567_c0_seq2	445
comp83657_c0_seq1	445
comp83818_c0_seq2	445
comp84274_c0_seq2	445
comp85499_c0_seq8	445
comp85733_c4_seq4	445
comp85786_c1_seq2	445
comp38218_c0_seq1	446
comp67290_c1_seq1	446
comp85133_c0_seq6	446
comp85803_c1_seq5	446
comp42897_c0_seq1	447
comp43991_c0_seq1	447
comp44551_c0_seq1	447
comp74315_c0_seq1	447
comp85133_c0_seq5	447
comp85311_c3_seq1	447
comp65960_c0_seq2	448
comp67292_c1_seq1	448
comp76133_c0_seq1	448
comp85399_c2_seq1	448
comp85718_c0_seq1	448
comp64947_c0_seq2	449
comp75638_c0_seq1	449
comp80514_c0_seq2	449
comp80996_c0_seq1	449
comp83140_c0_seq1	449
comp84240_c0_seq1	449
comp84659_c0_seq1	449
comp85729_c0_seq1	449
comp138009_c0_seq1	449
comp43301_c0_seq1	450
comp74995_c0_seq2	450
comp85788_c0_seq1	450
comp85149_c0_seq1	451
comp85851_c2_seq3	451
comp45964_c0_seq1	452
comp65291_c1_seq1	452
comp65708_c0_seq1	452
comp80376_c0_seq2	452
comp84681_c1_seq4	452
comp84879_c2_seq1	452
comp85822_c2_seq3	452
comp68658_c1_seq1	453
comp81224_c0_seq1	453
comp82894_c0_seq3	453
comp82940_c0_seq1	453
comp84908_c1_seq1	453
comp85499_c0_seq7	453
comp85791_c1_seq2	453
comp84374_c1_seq1	454
comp50271_c0_seq1	455
comp65032_c0_seq1	455
comp67464_c3_seq1	455
comp80514_c0_seq1	455
comp80909_c2_seq1	455
comp80990_c0_seq1	455
comp82162_c0_seq2	455
comp82746_c0_seq1	455
comp83481_c1_seq2	455
comp85172_c0_seq1	455
comp85566_c1_seq3	455
comp85792_c0_seq3	455
comp85798_c1_seq11	455
comp59090_c0_seq1	456
comp65738_c1_seq1	456
comp85768_c7_seq4	456
comp64888_c0_seq1	457
comp65470_c0_seq1	457
comp66298_c1_seq1	457
comp67092_c0_seq1	457
comp70512_c0_seq1	457
comp76544_c0_seq1	457
comp83425_c1_seq1	457
comp85851_c2_seq2	457
comp45944_c0_seq1	458
comp66974_c0_seq2	458
comp81120_c0_seq1	458
comp85768_c7_seq3	458
comp85871_c1_seq4	458
comp148270_c0_seq1	458
comp202919_c0_seq1	458
comp42851_c0_seq1	459
comp66649_c0_seq1	459
comp73179_c0_seq1	459
comp79678_c1_seq1	459
comp81031_c0_seq1	459
comp84867_c0_seq3	459
comp84893_c0_seq4	459
comp85018_c0_seq2	459
comp86246_c0_seq1	459
comp67543_c0_seq1	460
comp68987_c0_seq1	460
comp70045_c0_seq1	460
comp83200_c0_seq1	460
comp84920_c0_seq4	460
comp43715_c0_seq2	461
comp45220_c0_seq1	461
comp65645_c0_seq1	461
comp83576_c0_seq1	461
comp84330_c0_seq1	461
comp85343_c2_seq1	461
comp85686_c0_seq1	461
comp85746_c0_seq1	461
comp44291_c0_seq1	462
comp46225_c0_seq1	462
comp66020_c0_seq1	462
comp67290_c0_seq1	462
comp78724_c0_seq1	462
comp78900_c0_seq1	462
comp81604_c0_seq1	462
comp83662_c0_seq1	462
comp85768_c7_seq2	462
comp176153_c0_seq1	462
comp65381_c0_seq1	463
comp77372_c0_seq1	463
comp82971_c0_seq2	463
comp82990_c0_seq2	463
comp83967_c0_seq1	463
comp84590_c0_seq5	463
comp85833_c0_seq1	463
comp197456_c0_seq1	463
comp49470_c0_seq2	464
comp66423_c0_seq1	464
comp75313_c0_seq1	464
comp82618_c0_seq1	464
comp84885_c0_seq3	464
comp84908_c0_seq2	464
comp127400_c0_seq1	464
comp44892_c0_seq1	465
comp84260_c0_seq1	465
comp84879_c3_seq2	465
comp85791_c1_seq1	465
comp65430_c0_seq1	466
comp42992_c1_seq1	467
comp43435_c0_seq1	467
comp43719_c0_seq1	467
comp64508_c0_seq1	467
comp66319_c0_seq1	467
comp79845_c0_seq1	467
comp83066_c0_seq2	467
comp83066_c0_seq3	467
comp85768_c7_seq1	467
comp174300_c0_seq1	467
comp43906_c1_seq1	468
comp82715_c1_seq1	468
comp82573_c0_seq1	469
comp83446_c0_seq1	469
comp85211_c0_seq1	469
comp84681_c1_seq3	470
comp85222_c2_seq5	470
comp85364_c0_seq16	470
comp85415_c0_seq2	470
comp85722_c0_seq1	470
comp85851_c2_seq1	470
comp85869_c3_seq8	470
comp98050_c0_seq1	470
comp83345_c0_seq1	471
comp85364_c0_seq15	471
comp121492_c0_seq1	471
comp64120_c0_seq1	472
comp74767_c0_seq1	472
comp80348_c2_seq1	472
comp83362_c0_seq1	472
comp85733_c4_seq3	472
comp85821_c0_seq1	472
comp241499_c0_seq1	472
comp44241_c0_seq1	473
comp63427_c0_seq1	473
comp77699_c0_seq1	473
comp81506_c0_seq1	473
comp81846_c1_seq1	473
comp84826_c1_seq1	473
comp84908_c0_seq1	473
comp241068_c0_seq1	473
comp44314_c0_seq1	474
comp64434_c0_seq1	474
comp72756_c1_seq1	474
comp83138_c2_seq1	474
comp241105_c0_seq1	474
comp43486_c0_seq1	475
comp67603_c0_seq1	475
comp77182_c0_seq1	475
comp82162_c0_seq1	475
comp83032_c0_seq1	475
comp85786_c1_seq1	475
comp60387_c0_seq1	476
comp78887_c0_seq2	476
comp80051_c0_seq1	476
comp80431_c0_seq1	476
comp83818_c0_seq1	476
comp84879_c3_seq1	476
comp85540_c0_seq1	476
comp85733_c4_seq2	476
comp113768_c0_seq1	476
comp150349_c0_seq1	476
comp84979_c0_seq2	477
comp85608_c0_seq1	477
comp85855_c0_seq11	477
comp229794_c0_seq1	477
comp75076_c1_seq1	478
comp77944_c0_seq1	478
comp79805_c0_seq1	478
comp83296_c1_seq1	478
comp85763_c0_seq1	478
comp85814_c2_seq3	478
comp113832_c0_seq1	478
comp85773_c0_seq1	479
comp85773_c0_seq2	479
comp85814_c2_seq2	479
comp65486_c0_seq1	480
comp67064_c0_seq1	480
comp70697_c0_seq1	480
comp75396_c0_seq2	480
comp84195_c1_seq1	480
comp85855_c0_seq10	480
comp170931_c0_seq1	480
comp66063_c0_seq1	481
comp67144_c0_seq1	481
comp83713_c1_seq1	481
comp83944_c0_seq3	481
comp84752_c0_seq1	481
comp85364_c0_seq14	481
comp64947_c0_seq1	482
comp65879_c0_seq2	482
comp79116_c0_seq3	482
comp79720_c0_seq3	482
comp80234_c2_seq1	482
comp81867_c0_seq2	482
comp82527_c0_seq1	482
comp85364_c0_seq13	482
comp85420_c0_seq3	482
comp85733_c4_seq1	482
comp38002_c0_seq1	483
comp82990_c0_seq1	483
comp84681_c1_seq2	483
comp85014_c0_seq1	483
comp85272_c0_seq7	483
comp151567_c0_seq1	483
comp43955_c0_seq1	484
comp83114_c0_seq1	484
comp85803_c1_seq4	484
comp43285_c0_seq1	485
comp81066_c0_seq1	485
comp46345_c0_seq1	486
comp65292_c1_seq1	486
comp67197_c1_seq1	486
comp69969_c0_seq1	486
comp79086_c0_seq1	486
comp84994_c2_seq1	486
comp85627_c3_seq3	486
comp66183_c0_seq1	487
comp79135_c1_seq1	487
comp84748_c0_seq3	487
comp85853_c1_seq1	487
comp84513_c0_seq1	488
comp66016_c0_seq1	489
comp85545_c0_seq1	489
comp42790_c1_seq1	490
comp66759_c0_seq1	490
comp42740_c0_seq1	491
comp64909_c1_seq1	491
comp74267_c2_seq1	491
comp82495_c0_seq1	491
comp84620_c0_seq1	491
comp211567_c0_seq1	491
comp64983_c0_seq1	492
comp65600_c0_seq1	492
comp79352_c0_seq1	492
comp44133_c0_seq1	493
comp65112_c0_seq1	493
comp83977_c0_seq1	493
comp85814_c1_seq3	493
comp46215_c0_seq1	494
comp66421_c0_seq1	494
comp67230_c0_seq1	494
comp82410_c0_seq2	494
comp83848_c0_seq1	494
comp84335_c0_seq2	494
comp85428_c0_seq2	494
comp85798_c1_seq10	494
comp86180_c0_seq1	494
comp182425_c0_seq1	494
comp67101_c0_seq1	495
comp80885_c0_seq1	495
comp82155_c0_seq1	495
comp82832_c0_seq1	495
comp84697_c0_seq1	495
comp85415_c0_seq1	495
comp85829_c0_seq8	495
comp43403_c0_seq1	496
comp66974_c0_seq1	496
comp76786_c0_seq1	496
comp85878_c5_seq1	496
comp87615_c0_seq1	496
comp170615_c0_seq1	496
comp65903_c0_seq1	497
comp70035_c0_seq1	497
comp79082_c0_seq1	497
comp83987_c0_seq4	497
comp84191_c0_seq2	497
comp84627_c0_seq1	497
comp84753_c0_seq1	497
comp82847_c1_seq1	498
comp83366_c1_seq6	498
comp84027_c0_seq2	498
comp85783_c3_seq3	498
comp42872_c0_seq1	499
comp79116_c0_seq2	499
comp79979_c0_seq1	499
comp83145_c0_seq1	499
comp84364_c0_seq2	499
comp84664_c0_seq1	499
comp85783_c3_seq2	499
comp85798_c1_seq9	499
comp213372_c0_seq1	499
comp62343_c0_seq1	500
comp65836_c0_seq2	500
comp74995_c0_seq1	500
comp81730_c3_seq1	500
comp74324_c0_seq1	501
comp74539_c0_seq1	501
comp83708_c0_seq3	501
comp83839_c2_seq3	501
comp84352_c0_seq1	501
comp84681_c1_seq1	501
comp123313_c0_seq1	501
comp53671_c0_seq1	502
comp64721_c0_seq1	502
comp67339_c0_seq1	502
comp82530_c0_seq1	502
comp83565_c0_seq2	502
comp84364_c0_seq1	502
comp84580_c0_seq2	502
comp122942_c0_seq1	502
comp43715_c0_seq1	503
comp64619_c0_seq1	503
comp77790_c0_seq1	503
comp82971_c0_seq1	503
comp84233_c0_seq1	503
comp84233_c0_seq2	503
comp85753_c1_seq2	503
comp65093_c0_seq1	504
comp83388_c0_seq1	504
comp64328_c0_seq1	505
comp66969_c1_seq1	505
comp83412_c0_seq1	505
comp84764_c0_seq1	505
comp84908_c2_seq2	505
comp43128_c0_seq1	506
comp44423_c0_seq1	506
comp56074_c0_seq1	506
comp66492_c0_seq1	506
comp83621_c0_seq1	506
comp85133_c0_seq4	506
comp85598_c0_seq2	506
comp47105_c0_seq1	507
comp65780_c0_seq1	507
comp78743_c1_seq1	507
comp84796_c0_seq1	507
comp84977_c0_seq4	507
comp85881_c1_seq4	507
comp65602_c0_seq1	508
comp79393_c0_seq1	508
comp79577_c1_seq1	508
comp82567_c0_seq1	508
comp84845_c0_seq1	508
comp85784_c0_seq4	508
comp85798_c1_seq8	508
comp85820_c3_seq1	508
comp85869_c3_seq7	508
comp87239_c0_seq1	508
comp75378_c0_seq1	509
comp83435_c0_seq2	509
comp85098_c0_seq5	509
comp85828_c1_seq4	509
comp78868_c0_seq2	510
comp80256_c1_seq1	510
comp84920_c0_seq3	510
comp105909_c0_seq1	510
comp140992_c0_seq1	510
comp43367_c0_seq1	511
comp43934_c0_seq1	511
comp78479_c0_seq1	511
comp85627_c1_seq6	511
comp85696_c0_seq6	511
comp85815_c1_seq3	511
comp86998_c0_seq1	511
comp44262_c0_seq1	512
comp54384_c0_seq1	512
comp84479_c2_seq1	512
comp84566_c0_seq2	512
comp85396_c0_seq1	512
comp79895_c0_seq1	513
comp85830_c0_seq1	513
comp43893_c0_seq2	514
comp79396_c0_seq1	514
comp83612_c0_seq1	514
comp85670_c2_seq2	514
comp62882_c0_seq1	515
comp81867_c0_seq1	515
comp83023_c0_seq1	515
comp69039_c0_seq1	516
comp79899_c0_seq1	516
comp83349_c0_seq3	516
comp85783_c3_seq1	516
comp72144_c0_seq1	517
comp83736_c3_seq1	517
comp84204_c2_seq1	517
comp85499_c0_seq6	517
comp85577_c13_seq11	517
comp85693_c2_seq3	517
comp143281_c0_seq1	517
comp83892_c0_seq1	518
comp85450_c1_seq2	518
comp84431_c0_seq4	519
comp85133_c0_seq3	519
comp85820_c4_seq4	519
comp85133_c0_seq2	520
comp85825_c1_seq1	520
comp80734_c0_seq1	521
comp109040_c0_seq1	521
comp81475_c0_seq1	522
comp82229_c1_seq1	522
comp84338_c0_seq1	522
comp84737_c0_seq3	522
comp85693_c3_seq2	522
comp83992_c0_seq1	523
comp85816_c1_seq1	523
comp43690_c0_seq1	524
comp67284_c0_seq1	524
comp74854_c1_seq1	524
comp84173_c0_seq1	524
comp85767_c0_seq3	524
comp85784_c0_seq3	524
comp66462_c0_seq1	525
comp74631_c0_seq1	525
comp79381_c0_seq1	525
comp83366_c1_seq5	525
comp84630_c0_seq2	525
comp166542_c0_seq1	525
comp44226_c0_seq1	526
comp67157_c0_seq1	526
comp201813_c0_seq1	526
comp65243_c0_seq1	527
comp66422_c0_seq1	527
comp85513_c0_seq1	527
comp85670_c2_seq1	527
comp208143_c0_seq1	527
comp64481_c0_seq1	528
comp65532_c0_seq2	528
comp79116_c0_seq1	528
comp85869_c3_seq6	528
comp46883_c0_seq1	529
comp73653_c0_seq1	529
comp85254_c0_seq1	529
comp85726_c0_seq5	529
comp85822_c2_seq2	529
comp86896_c0_seq1	529
comp64270_c0_seq1	530
comp65662_c0_seq1	530
comp66450_c0_seq2	530
comp82894_c0_seq2	530
comp83965_c0_seq1	530
comp85871_c1_seq3	530
comp79720_c0_seq2	531
comp80724_c1_seq1	531
comp85863_c1_seq3	531
comp43589_c0_seq1	532
comp66252_c0_seq3	532
comp79342_c0_seq1	532
comp81134_c1_seq1	532
comp81460_c0_seq1	532
comp82274_c0_seq2	532
comp83095_c0_seq1	532
comp85694_c0_seq1	532
comp85832_c0_seq3	532
comp67279_c0_seq1	533
comp68230_c0_seq1	533
comp65385_c0_seq1	534
comp84581_c1_seq3	534
comp85670_c0_seq2	534
comp86890_c0_seq1	534
comp91169_c0_seq1	534
comp46410_c0_seq1	535
comp65956_c0_seq1	535
comp73740_c0_seq1	535
comp80574_c1_seq1	535
comp82559_c0_seq2	535
comp84396_c0_seq1	535
comp84856_c0_seq1	535
comp85837_c1_seq4	535
comp64449_c0_seq1	536
comp66035_c0_seq1	536
comp78909_c0_seq2	536
comp84210_c3_seq3	536
comp65960_c0_seq1	537
comp67184_c0_seq3	537
comp82177_c0_seq1	537
comp79353_c0_seq1	538
comp80283_c0_seq1	538
comp82028_c0_seq1	538
comp82761_c0_seq3	538
comp85270_c0_seq4	538
comp85344_c1_seq1	538
comp85566_c1_seq2	538
comp85840_c1_seq2	538
comp84977_c0_seq3	539
comp85566_c1_seq1	539
comp194372_c0_seq1	539
comp84977_c0_seq2	540
comp46383_c0_seq1	541
comp83843_c2_seq1	541
comp85557_c0_seq4	541
comp85803_c1_seq3	541
comp65566_c0_seq1	542
comp82456_c0_seq1	542
comp85252_c0_seq3	542
comp85502_c1_seq1	542
comp100405_c0_seq1	542
comp64815_c0_seq1	543
comp82077_c0_seq2	543
comp83366_c1_seq4	543
comp85282_c0_seq2	543
comp85855_c0_seq9	543
comp83853_c0_seq2	544
comp85646_c3_seq1	544
comp67614_c0_seq1	545
comp85784_c0_seq2	545
comp85815_c1_seq2	545
comp67309_c1_seq1	546
comp67184_c0_seq2	547
comp82434_c0_seq2	547
comp84584_c0_seq1	547
comp85670_c0_seq1	547
comp41696_c0_seq1	548
comp46116_c0_seq1	548
comp85779_c1_seq2	548
comp68849_c0_seq1	549
comp79720_c0_seq1	549
comp84566_c0_seq1	549
comp85726_c0_seq4	549
comp67549_c0_seq2	550
comp85133_c0_seq1	550
comp88630_c0_seq1	550
comp44085_c0_seq1	552
comp83366_c1_seq3	552
comp85869_c3_seq5	552
comp84299_c0_seq2	553
comp84335_c0_seq1	553
comp85597_c0_seq8	553
comp104061_c0_seq1	553
comp125344_c0_seq1	553
comp44106_c0_seq1	554
comp82598_c0_seq1	554
comp85134_c0_seq1	554
comp73342_c1_seq1	555
comp84920_c0_seq2	555
comp85878_c0_seq1	555
comp66101_c0_seq1	556
comp72836_c0_seq1	556
comp85815_c1_seq1	556
comp80168_c0_seq1	557
comp85807_c2_seq6	558
comp85824_c0_seq2	558
comp81684_c0_seq2	559
comp82274_c0_seq1	559
comp85188_c0_seq1	559
comp85753_c1_seq1	559
comp81968_c1_seq1	560
comp85871_c1_seq2	560
comp109255_c0_seq1	560
comp82019_c1_seq1	561
comp82938_c0_seq1	561
comp81776_c0_seq1	562
comp87265_c0_seq1	562
comp69049_c0_seq1	563
comp66325_c0_seq1	564
comp80334_c0_seq1	564
comp65642_c0_seq2	566
comp83369_c0_seq1	566
comp85420_c0_seq2	566
comp85784_c0_seq1	566
comp43580_c0_seq1	567
comp85693_c3_seq1	567
comp128169_c0_seq1	567
comp42931_c0_seq1	568
comp82177_c1_seq1	569
comp49633_c0_seq1	570
comp79290_c0_seq2	570
comp83366_c1_seq2	570
comp43893_c0_seq1	571
comp82559_c0_seq1	571
comp83941_c2_seq1	571
comp84568_c0_seq1	571
comp65720_c0_seq1	572
comp85855_c0_seq8	572
comp42990_c0_seq1	573
comp85248_c1_seq1	573
comp85848_c0_seq3	573
comp85848_c0_seq4	573
comp85855_c0_seq7	573
comp105630_c0_seq1	573
comp43868_c0_seq2	574
comp85798_c1_seq7	576
comp83944_c0_seq2	577
comp85482_c1_seq1	577
comp147557_c0_seq1	577
comp67598_c0_seq1	578
comp61279_c0_seq1	579
comp83479_c1_seq1	579
comp83992_c1_seq1	579
comp84611_c0_seq1	579
comp84281_c0_seq4	580
comp85428_c0_seq1	580
comp65575_c0_seq1	581
comp76963_c0_seq1	581
comp83796_c0_seq1	581
comp85270_c0_seq3	581
comp83839_c2_seq2	582
comp43680_c0_seq1	583
comp65913_c0_seq1	583
comp66285_c0_seq1	583
comp78852_c0_seq2	583
comp79635_c0_seq1	583
comp83469_c1_seq2	583
comp84645_c0_seq2	583
comp85564_c0_seq3	583
comp85848_c0_seq1	583
comp85848_c0_seq2	583
comp66272_c0_seq1	584
comp79483_c0_seq1	586
comp85798_c1_seq6	586
comp85824_c0_seq1	586
comp43835_c0_seq2	587
comp72353_c0_seq1	587
comp79360_c0_seq1	587
comp79507_c0_seq2	587
comp84589_c0_seq1	587
comp79583_c0_seq1	588
comp80503_c0_seq1	588
comp82986_c0_seq1	588
comp80396_c0_seq1	589
comp82891_c0_seq1	589
comp85364_c0_seq12	589
comp42981_c1_seq1	590
comp78117_c0_seq2	590
comp83072_c0_seq1	590
comp85364_c0_seq11	590
comp85507_c0_seq1	590
comp122700_c0_seq1	590
comp43670_c0_seq1	591
comp84897_c0_seq23	591
comp85620_c3_seq3	591
comp51967_c0_seq1	592
comp81832_c0_seq1	592
comp84299_c0_seq1	592
comp85386_c0_seq2	592
comp85779_c1_seq1	592
comp85564_c0_seq2	593
comp85820_c2_seq2	593
comp85365_c0_seq1	594
comp86636_c0_seq1	596
comp67028_c0_seq1	597
comp83366_c1_seq1	597
comp84786_c0_seq3	597
comp67392_c0_seq1	598
comp65292_c0_seq1	600
comp79358_c1_seq1	600
comp79571_c1_seq1	600
comp85364_c0_seq10	600
comp44334_c0_seq1	601
comp65665_c0_seq1	601
comp80258_c0_seq1	601
comp85364_c0_seq9	601
comp85823_c2_seq3	601
comp42868_c0_seq1	602
comp44119_c0_seq1	602
comp67602_c0_seq1	602
comp83987_c0_seq3	602
comp84188_c0_seq1	602
comp85814_c2_seq1	602
comp77536_c0_seq1	603
comp84045_c1_seq1	603
comp85073_c0_seq2	603
comp83469_c1_seq1	604
comp84920_c0_seq1	605
comp85043_c0_seq2	605
comp85803_c1_seq2	605
comp81838_c0_seq1	606
comp79262_c0_seq1	608
comp85820_c4_seq3	608
comp84274_c0_seq1	609
comp85693_c2_seq2	609
comp46322_c0_seq1	610
comp51146_c0_seq1	610
comp83904_c2_seq1	610
comp84048_c0_seq1	610
comp89983_c0_seq1	610
comp43185_c0_seq1	611
comp82434_c0_seq1	611
comp43511_c0_seq1	613
comp46825_c1_seq1	613
comp46751_c0_seq1	614
comp67184_c0_seq1	614
comp78131_c1_seq1	614
comp82987_c0_seq1	614
comp85557_c0_seq3	614
comp113235_c0_seq1	614
comp43034_c0_seq1	615
comp43709_c0_seq1	615
comp85225_c0_seq1	615
comp85820_c2_seq1	615
comp43835_c0_seq1	616
comp44310_c0_seq1	616
comp82330_c0_seq2	616
comp85598_c0_seq1	617
comp85627_c3_seq2	617
comp66332_c1_seq1	618
comp86082_c0_seq1	618
comp84214_c0_seq1	619
comp85398_c0_seq8	619
comp84748_c0_seq2	620
comp85798_c1_seq5	620
comp139255_c0_seq1	620
comp65297_c0_seq2	621
comp85420_c0_seq1	621
comp66115_c0_seq1	622
comp83743_c0_seq1	622
comp85881_c1_seq3	623
comp66450_c0_seq1	624
comp85035_c0_seq3	624
comp85881_c1_seq2	624
comp78887_c0_seq1	625
comp80336_c0_seq1	625
comp87907_c0_seq1	625
comp82005_c0_seq1	626
comp83351_c0_seq1	627
comp45027_c0_seq1	628
comp65585_c0_seq1	628
comp67416_c0_seq1	628
comp85624_c0_seq1	628
comp85798_c1_seq4	628
comp85774_c1_seq4	630
comp85073_c0_seq1	631
comp85253_c0_seq1	631
comp80226_c2_seq1	632
comp42659_c0_seq1	633
comp44135_c0_seq1	633
comp89028_c0_seq1	633
comp65050_c0_seq1	634
comp84347_c0_seq1	635
comp85814_c1_seq2	635
comp85818_c1_seq2	635
comp82781_c1_seq1	636
comp65628_c0_seq1	637
comp67549_c0_seq1	637
comp82330_c0_seq1	637
comp44164_c0_seq1	639
comp85398_c0_seq7	639
comp88510_c0_seq1	639
comp65297_c0_seq1	640
comp80647_c0_seq1	640
comp85815_c2_seq1	641
comp84219_c0_seq1	642
comp75256_c0_seq2	643
comp85590_c1_seq3	643
comp85794_c3_seq1	643
comp83435_c0_seq1	644
comp83994_c0_seq3	644
comp84592_c0_seq2	644
comp85837_c1_seq3	644
comp43384_c0_seq1	645
comp70653_c0_seq1	645
comp85627_c3_seq1	645
comp83959_c1_seq1	646
comp84210_c3_seq2	646
comp85638_c0_seq4	646
comp85364_c0_seq8	647
comp85807_c2_seq5	647
comp82882_c0_seq1	648
comp85364_c0_seq7	648
comp85822_c2_seq1	648
comp83160_c0_seq2	649
comp79734_c0_seq1	650
comp137530_c0_seq1	650
comp55269_c0_seq1	652
comp84853_c0_seq1	652
comp84372_c2_seq2	653
comp43695_c0_seq1	654
comp79145_c1_seq1	655
comp85564_c0_seq1	655
comp85798_c1_seq3	655
comp179116_c0_seq1	655
comp113935_c0_seq1	656
comp85854_c0_seq2	657
comp85855_c0_seq6	657
comp86025_c0_seq1	657
comp79290_c0_seq1	658
comp82895_c0_seq1	658
comp82895_c0_seq2	658
comp83994_c0_seq2	658
comp85307_c0_seq1	658
comp85364_c0_seq6	658
comp83716_c0_seq1	659
comp85364_c0_seq5	659
comp85590_c1_seq1	659
comp85855_c0_seq5	659
comp78012_c1_seq1	660
comp82410_c0_seq1	660
comp84737_c0_seq2	660
comp87310_c0_seq1	660
comp82987_c1_seq2	661
comp84592_c0_seq1	661
comp85803_c1_seq1	661
comp85452_c0_seq2	662
comp85855_c0_seq4	662
comp125337_c0_seq1	662
comp66243_c0_seq1	663
comp82959_c0_seq1	663
comp84522_c4_seq2	663
comp43001_c0_seq1	664
comp85837_c1_seq2	664
comp85854_c0_seq1	664
comp65701_c0_seq1	665
comp84786_c0_seq2	665
comp85136_c1_seq1	665
comp85881_c1_seq1	665
comp85035_c0_seq2	667
comp85818_c1_seq1	667
comp83445_c0_seq1	668
comp85364_c0_seq4	668
comp85807_c2_seq4	668
comp85364_c0_seq3	669
comp85774_c1_seq3	669
comp80894_c0_seq1	670
comp122077_c0_seq1	670
comp43421_c0_seq2	671
comp85638_c0_seq3	671
comp85814_c1_seq1	671
comp79473_c0_seq1	672
comp85130_c0_seq2	672
comp86448_c0_seq1	672
comp82352_c0_seq1	673
comp85837_c1_seq1	674
comp87530_c0_seq1	674
comp79438_c0_seq2	675
comp82857_c1_seq1	675
comp85450_c1_seq1	675
comp46215_c1_seq1	676
comp75256_c0_seq1	676
comp84908_c2_seq1	676
comp85568_c0_seq2	676
comp85855_c0_seq3	676
comp84630_c0_seq1	677
comp88209_c0_seq1	678
comp85364_c0_seq2	679
comp85364_c0_seq1	680
comp85638_c0_seq2	681
comp85475_c0_seq1	682
comp87932_c0_seq1	682
comp43482_c0_seq1	683
comp43724_c0_seq1	683
comp43421_c0_seq1	684
comp43481_c0_seq1	684
comp82006_c1_seq1	684
comp82878_c1_seq1	684
comp65281_c0_seq1	685
comp85693_c2_seq1	685
comp85855_c0_seq2	685
comp83296_c0_seq1	687
comp66923_c1_seq1	689
comp83994_c0_seq1	691
comp119003_c0_seq1	692
comp78868_c0_seq1	693
comp84302_c0_seq1	693
comp85871_c1_seq1	693
comp64748_c0_seq1	694
comp66067_c0_seq1	695
comp44283_c0_seq2	696
comp44200_c0_seq1	697
comp80896_c0_seq1	697
comp134471_c0_seq1	699
comp64851_c0_seq1	700
comp85312_c0_seq2	700
comp85860_c0_seq2	700
comp85568_c0_seq1	701
comp85860_c0_seq1	702
comp44016_c0_seq1	704
comp82307_c0_seq1	705
comp83233_c0_seq2	706
comp84127_c0_seq1	706
comp85481_c0_seq1	706
comp100260_c0_seq1	707
comp44283_c0_seq1	708
comp47710_c0_seq1	708
comp85807_c2_seq3	708
comp90346_c0_seq1	708
comp85298_c0_seq1	709
comp85798_c1_seq2	709
comp174856_c0_seq1	709
comp85252_c0_seq2	712
comp43884_c0_seq1	713
comp85807_c2_seq2	713
comp43454_c0_seq1	714
comp75396_c0_seq1	714
comp83679_c0_seq1	714
comp84755_c0_seq1	714
comp75680_c0_seq1	716
comp65872_c0_seq1	718
comp85726_c0_seq2	718
comp79164_c0_seq1	719
comp79321_c0_seq2	719
comp80602_c0_seq1	720
comp83418_c0_seq1	722
comp66146_c0_seq1	723
comp79582_c0_seq1	723
comp82817_c0_seq1	723
comp85312_c0_seq1	723
comp85398_c0_seq6	724
comp83853_c0_seq1	725
comp85798_c1_seq1	726
comp64844_c0_seq2	728
comp83629_c0_seq1	728
comp85823_c2_seq2	729
comp85869_c3_seq4	729
comp65488_c0_seq1	730
comp43443_c0_seq1	731
comp85293_c0_seq1	731
comp85656_c1_seq1	731
comp65209_c0_seq1	733
comp84582_c0_seq2	733
comp84776_c0_seq1	740
comp65149_c0_seq1	741
comp79455_c0_seq1	741
comp79675_c0_seq2	741
comp85256_c0_seq4	742
comp64995_c0_seq1	743
comp66023_c0_seq2	743
comp82613_c0_seq2	743
comp71174_c0_seq1	744
comp85398_c0_seq5	744
comp85840_c1_seq1	745
comp78852_c0_seq1	746
comp82070_c0_seq2	747
comp84176_c1_seq1	748
comp50718_c0_seq1	751
comp66556_c0_seq1	752
comp85084_c0_seq1	752
comp84235_c0_seq1	754
comp84160_c1_seq1	755
comp64989_c0_seq1	757
comp82894_c0_seq1	757
comp85807_c2_seq1	757
comp86867_c0_seq1	758
comp83941_c0_seq1	760
comp84861_c0_seq1	760
comp85533_c0_seq1	760
comp65115_c1_seq1	761
comp65396_c0_seq2	761
comp78117_c0_seq1	763
comp84887_c0_seq1	763
comp66993_c1_seq1	765
comp67210_c0_seq1	765
comp79675_c0_seq1	765
comp65014_c0_seq1	766
comp75126_c0_seq1	766
comp84786_c0_seq1	766
comp85386_c0_seq1	766
comp83058_c0_seq2	767
comp85849_c0_seq1	767
comp85869_c3_seq3	767
comp83222_c3_seq1	769
comp85597_c0_seq6	769
comp65685_c0_seq1	770
comp79438_c0_seq1	770
comp85439_c1_seq4	771
comp74931_c2_seq1	772
comp85855_c0_seq1	772
comp85815_c0_seq1	773
comp85823_c2_seq1	773
comp84780_c0_seq2	774
comp84780_c0_seq1	775
comp82613_c0_seq1	777
comp85264_c0_seq2	779
comp85820_c4_seq2	780
comp90276_c0_seq1	785
comp43838_c0_seq2	786
comp65396_c0_seq1	786
comp85869_c3_seq2	787
comp67053_c0_seq1	788
comp85815_c3_seq2	791
comp129360_c0_seq1	791
comp84977_c0_seq1	794
comp83058_c0_seq1	796
comp83292_c0_seq2	796
comp79321_c0_seq1	797
comp43855_c0_seq1	802
comp98570_c0_seq1	804
comp43639_c0_seq2	805
comp79586_c0_seq1	805
comp80259_c0_seq1	805
comp81781_c0_seq2	806
comp84737_c0_seq1	806
comp85113_c0_seq1	807
comp85398_c0_seq4	807
comp85815_c3_seq1	807
comp84612_c0_seq1	808
comp130890_c0_seq1	809
comp66014_c0_seq2	811
comp85869_c3_seq1	811
comp64844_c0_seq1	812
comp85811_c1_seq1	812
comp84581_c1_seq2	813
comp79188_c0_seq1	816
comp46012_c0_seq1	817
comp85396_c1_seq1	817
comp79718_c0_seq2	824
comp81781_c0_seq1	826
comp85035_c0_seq1	826
comp78841_c0_seq1	829
comp79718_c0_seq1	831
comp82043_c0_seq1	833
comp82800_c1_seq1	835
comp85264_c0_seq1	837
comp65622_c0_seq1	840
comp85439_c1_seq3	840
comp43900_c0_seq1	843
comp65836_c0_seq1	843
comp43868_c0_seq1	844
comp43639_c0_seq1	849
comp85398_c0_seq3	849
comp66014_c0_seq1	851
comp85863_c1_seq2	855
comp79956_c0_seq1	856
comp85439_c1_seq2	858
comp64874_c0_seq1	860
comp82070_c0_seq1	861
comp44102_c0_seq1	863
comp85820_c4_seq1	869
comp89106_c0_seq1	869
comp84384_c0_seq2	870
comp85452_c0_seq1	876
comp84359_c0_seq1	877
comp83292_c0_seq1	879
comp65063_c0_seq1	882
comp43838_c0_seq1	886
comp66023_c0_seq1	886
comp83349_c0_seq2	886
comp84533_c0_seq1	892
comp82046_c0_seq1	895
comp158471_c0_seq1	901
comp85439_c1_seq1	907
comp85398_c0_seq2	912
comp82210_c0_seq1	914
comp65709_c0_seq1	915
comp44142_c0_seq1	917
comp79319_c0_seq1	920
comp85591_c0_seq2	921
comp84519_c0_seq1	922
comp65555_c0_seq2	924
comp65551_c0_seq1	925
comp84833_c6_seq2	932
comp84066_c0_seq1	946
comp85398_c0_seq1	954
comp92760_c0_seq1	966
comp43442_c0_seq1	969
comp95986_c0_seq1	969
comp65555_c0_seq1	978
comp79000_c0_seq1	979
comp69935_c0_seq1	981
comp85863_c1_seq1	981
comp85774_c1_seq2	983
comp83763_c0_seq2	984
comp83233_c0_seq1	990
comp85767_c0_seq2	990
comp84581_c1_seq1	992
comp42774_c0_seq1	993
comp65550_c0_seq1	993
comp85215_c2_seq2	996
comp83349_c0_seq1	1006
comp85745_c0_seq1	1017
comp85591_c0_seq1	1023
comp85767_c0_seq1	1027
comp96552_c0_seq1	1027
comp84210_c3_seq1	1033
comp82752_c0_seq1	1047
comp85577_c12_seq1	1052
comp43894_c0_seq1	1058
comp85222_c2_seq4	1059
comp94231_c0_seq1	1061
comp65432_c0_seq1	1064
comp85222_c2_seq3	1072
comp82326_c0_seq1	1073
comp85774_c1_seq1	1084
comp48181_c0_seq1	1086
comp85638_c0_seq1	1105
comp84724_c0_seq1	1171
comp84748_c0_seq1	1199
comp84125_c0_seq1	1229
comp82987_c1_seq1	1234
comp86045_c0_seq1	1302
comp85760_c0_seq1	1499
comp79509_c0_seq1	1597
comp85577_c14_seq1	1723
