# Supplementary material for: Genome-Scale Transcriptome Analysis of the Alpine “Glasshouse” Plant Rheum nobile (Polygonaceae) with Special Translucent Bracts
Source: PLoS One. 2014 Oct 24;9(10):e110712. doi: 10.1371/journal.pone.0110712 (PMC4208811; doi:10.1371/journal.pone.0110712)
Supplement: Table S2 — Table containing DEGs between upper bracts and lower leaves of R. nobile. (XLS) [file pone.0110712.s004.xls]

## Sheet: Sheet1
Table S2. Differentially expressed genes (DEGs) between upper bracts and lower leaves of R. nobile
Gene	RPKM of Lower Leaves (T0)	RPKM of Upper Bracts (T0)	Log2 RPKM Ratio T0 (Upper Bracts/Lower Leaves)	RPKM of Lower Leaves (T1)	RPKM of Upper Bracts (T1)	Log2 RPKM Ratio T1(Upper Bracts/Lower Leaves)	P-Value	FDR	Up-Down-Regulation(Upper Bracts/Lower Leaves)
comp100112_c0_seq1	1.58838	52.187	5.03806	7.59662	28.5003	1.90755	8.725e-21	2.20297e-16	up-regulated
comp100364_c0_seq1	12.4358	57.4016	2.20659	4.02502	78.963	4.29411	1.2155e-11	3.06902e-07	up-regulated
comp101910_c0_seq1	13.7338	49.9593	1.86302	18.9433	43.5148	1.19982	2.95491e-10	7.46086e-06	up-regulated
comp102385_c0_seq1	1.51711	40.3097	4.73173	5.96173	29.1457	2.28948	1.28544e-08	0.000324562	up-regulated
comp102615_c0_seq1	8.95691	47.8333	2.41694	36.0791	86.7725	1.26607	4.27764e-10	1.08006e-05	up-regulated
comp103237_c0_seq1	8.64545	60.3915	2.80433	34.8428	200.111	2.52187	1.19129e-11	3.0079e-07	up-regulated
comp104086_c0_seq1	10.9833	52.1378	2.24702	8.99502	22.3864	1.31542	7.76867e-12	1.96151e-07	up-regulated
comp104905_c0_seq1	4.27393	54.8714	3.68242	27.1781	95.4291	1.81198	8.64574e-25	2.18296e-20	up-regulated
comp105630_c0_seq1	5.50713	44.3695	3.01019	20.7353	86.4285	2.05942	1.2151e-13	3.06802e-09	up-regulated
comp115318_c0_seq1	3.23236	29.9555	3.21216	1.957	33.3739	4.092	1.26075e-10	3.18327e-06	up-regulated
comp117178_c0_seq1	7.5133	36.9273	2.29717	12.7883	32.25	1.33447	1.7656e-10	4.45797e-06	up-regulated
comp118831_c0_seq1	1.25222	18.2456	3.865	0.74384	23.9987	5.01182	3.24472e-08	0.00081926	up-regulated
comp122892_c0_seq1	3.65714	25.1882	2.78396	1.14589	8.87323	2.953	2.42167e-09	6.11449e-05	up-regulated
comp129046_c0_seq1	0.001	18.4725	14.1731	0.44595	51.3269	6.84669	2.92884e-09	7.39503e-05	up-regulated
comp134766_c0_seq1	2.32242	16.0487	2.78876	10.0018	83.8721	3.06793	1.97052e-10	4.97536e-06	up-regulated
comp136040_c0_seq1	2.79931	16.795	2.58489	29.7451	76.7826	1.36813	1.55777e-10	3.93322e-06	up-regulated
comp145000_c0_seq1	0.001	10.2301	13.3205	4.61244	31.9451	2.79199	2.92884e-09	7.39503e-05	up-regulated
comp148270_c0_seq1	0.001	14.1728	13.7908	9.94852	29.3505	1.56083	1.22677e-09	3.09746e-05	up-regulated
comp148616_c0_seq1	0.001	14.5782	13.8315	9.73542	51.0126	2.38954	6.30146e-13	1.59106e-08	up-regulated
comp162239_c0_seq1	0.001	12.6601	13.628	1.5953	38.7579	4.60259	3.64988e-08	0.000921558	up-regulated
comp42759_c0_seq1	0.001	11.4632	13.4847	5.56214	14.6433	1.39652	1.04397e-11	2.63592e-07	up-regulated
comp42780_c0_seq1	0.859833	13.5417	3.9772	0.078578	38.1842	8.92463	7.46299e-09	0.000188433	up-regulated
comp43189_c0_seq1	0.001	13.2533	13.6941	2.14585	12.0123	2.48489	1.89442e-09	4.78321e-05	up-regulated
comp43336_c0_seq1	0.001	9.76923	13.254	6.64775	33.4703	2.33194	2.30315e-08	0.000581521	up-regulated
comp43456_c0_seq1	29.3073	81.7458	1.47988	98.7746	260.953	1.40158	4.90504e-10	1.23847e-05	up-regulated
comp43458_c0_seq1	23.4913	84.17	1.84118	60.1993	184.148	1.61304	5.61077e-13	1.41666e-08	up-regulated
comp43474_c0_seq1	35.1788	88.5986	1.33258	22.7682	92.1234	2.01655	1.52786e-08	0.00038577	up-regulated
comp43475_c0_seq1	21.8265	99.1652	2.18376	28.9734	76.3578	1.39805	1.08709e-15	2.74478e-11	up-regulated
comp43479_c0_seq1	29.1807	94.2265	1.69112	20.5898	63.2967	1.6202	8.91508e-12	2.25097e-07	up-regulated
comp43489_c0_seq1	13.535	54.6067	2.01238	19.0134	118.976	2.64559	5.65342e-15	1.42743e-10	up-regulated
comp43494_c0_seq1	35.5104	130.131	1.87365	23.0115	52.9929	1.20344	1.59376e-15	4.0241e-11	up-regulated
comp43503_c0_seq1	7.75475	91.5183	3.56091	6.2419	52.7047	3.07787	3.44733e-32	8.70416e-28	up-regulated
comp43504_c0_seq1	23.8801	66.0324	1.46736	21.148	69.9974	1.72678	8.48217e-09	0.000214166	up-regulated
comp43506_c0_seq1	28.259	90.3231	1.67639	17.8624	130.769	2.87203	2.44966e-08	0.000618516	up-regulated
comp43521_c0_seq1	12.3403	59.8095	2.277	16.1912	41.5847	1.36084	7.09011e-23	1.79018e-18	up-regulated
comp43534_c0_seq1	12.4563	39.1462	1.652	18.2678	42.9389	1.23299	9.2394e-09	0.000233286	up-regulated
comp43539_c0_seq1	6.70651	31.2366	2.2196	14.7739	41.4073	1.48684	1.63166e-10	4.11978e-06	up-regulated
comp43577_c0_seq1	17.1303	108.379	2.66146	0.0823946	3.59806	5.44852	1.03713e-16	2.61866e-12	up-regulated
comp43607_c0_seq1	15.9777	84.1636	2.39714	184.345	690.149	1.9045	8.30367e-10	2.09659e-05	up-regulated
comp43653_c0_seq1	21.6478	387.857	4.16323	35.534	190.942	2.42586	1.90982e-44	4.82212e-40	up-regulated
comp43653_c1_seq1	16.8548	337.479	4.32357	32.4322	191.709	2.56342	2.159e-40	5.45127e-36	up-regulated
comp43661_c0_seq1	85.1765	364.676	2.09809	95.0398	330.509	1.79808	2.30945e-18	5.83112e-14	up-regulated
comp43674_c0_seq1	67.3525	288.638	2.09946	11.2845	63.3191	2.4883	1.19727e-14	3.02298e-10	up-regulated
comp43677_c0_seq1	55.0827	292.27	2.40763	18.1731	93.7515	2.36703	5.30136e-24	1.33854e-19	up-regulated
comp43687_c0_seq1	108.849	330.307	1.60148	50.1807	202.634	2.01367	9.49279e-14	2.39683e-09	up-regulated
comp43690_c0_seq1	120.442	305.047	1.34069	18.4366	62.15	1.75318	7.15488e-09	0.000180654	up-regulated
comp43692_c0_seq1	83.0024	244.828	1.56055	48.5191	155.802	1.68308	8.03827e-11	2.02958e-06	up-regulated
comp43692_c1_seq1	86.5242	259.247	1.58315	41.5295	143.936	1.79322	3.1291e-11	7.90067e-07	up-regulated
comp43695_c0_seq1	648.005	1765.05	1.44563	140.575	500.871	1.8331	6.1834e-12	1.56125e-07	up-regulated
comp43700_c0_seq1	690.859	8207.9	3.57055	734.567	4491.68	2.61229	1.35662e-56	3.42534e-52	up-regulated
comp43713_c0_seq1	437.769	2110.27	2.26919	66.9694	172.333	1.36363	2.85982e-26	7.22077e-22	up-regulated
comp43719_c0_seq1	24.3257	2982.35	6.93782	57.6762	3992.75	6.11326	3.54967e-128	8.96257e-124	up-regulated
comp43719_c0_seq2	10.5479	1472.3	7.12497	21.2069	1609.21	6.24568	5.22582e-103	1.31947e-98	up-regulated
comp43725_c0_seq1	228.546	12820.1	5.80977	772.59	6835	3.14517	4.77998e-117	1.2069e-112	up-regulated
comp43727_c0_seq1	2505.65	8632.76	1.78464	465.423	1219.76	1.38998	6.39665e-18	1.61509e-13	up-regulated
comp43735_c0_seq1	146.334	439.505	1.58661	97.5715	302.804	1.63386	5.96108e-11	1.50511e-06	up-regulated
comp43736_c0_seq1	59.7308	188.48	1.65787	23.534	69.2417	1.5569	2.02294e-10	5.10772e-06	up-regulated
comp43736_c0_seq2	121.654	318.316	1.38767	33.066	101.376	1.6163	1.48972e-11	3.76139e-07	up-regulated
comp43736_c0_seq3	53.5581	131.138	1.29191	21.1656	60.0777	1.50511	6.01385e-10	1.51844e-05	up-regulated
comp43737_c0_seq1	277.328	824.824	1.57249	218.219	673.008	1.62485	2.68478e-14	6.77881e-10	up-regulated
comp43740_c0_seq1	294.057	1206.57	2.03675	317.166	1395.78	2.13776	1.12957e-21	2.85205e-17	up-regulated
comp43741_c0_seq1	595.304	1536.24	1.36771	123.353	421.275	1.77197	1.40365e-11	3.54408e-07	up-regulated
comp43748_c0_seq1	343.351	1054.38	1.61864	310.499	913.928	1.55749	7.92494e-15	2.00097e-10	up-regulated
comp43753_c0_seq1	24.2738	105.703	2.12254	12.4512	37.2804	1.58213	2.82821e-12	7.14095e-08	up-regulated
comp43754_c0_seq1	119.043	341.05	1.5185	134.146	457.419	1.76971	1.31162e-12	3.31171e-08	up-regulated
comp43755_c0_seq1	222.8	1084.81	2.28362	74.4681	330.719	2.15091	6.46308e-25	1.63186e-20	up-regulated
comp43778_c0_seq1	318.351	1059.12	1.73418	213.023	470.621	1.14356	1.59648e-16	4.03096e-12	up-regulated
comp43783_c0_seq1	473.802	1692.89	1.83713	27.0569	601.278	4.47396	2.50896e-18	6.33487e-14	up-regulated
comp43785_c0_seq1	100.502	269.279	1.42188	34.7536	83.2749	1.26072	1.58147e-10	3.99305e-06	up-regulated
comp43793_c0_seq1	171.589	441.947	1.36491	86.4513	276.171	1.6756	1.52409e-10	3.84819e-06	up-regulated
comp43795_c0_seq1	161.123	629.261	1.96549	35.8948	138.081	1.94367	1.66429e-16	4.20216e-12	up-regulated
comp43798_c0_seq1	794.589	2809.15	1.82185	167.12	426.366	1.35121	3.02303e-18	7.63285e-14	up-regulated
comp43802_c0_seq1	34.6076	115.48	1.73848	34.3872	111.949	1.70289	3.32377e-13	8.39219e-09	up-regulated
comp43804_c0_seq1	29.8268	112.817	1.91931	21.3718	56.3264	1.3981	7.77373e-14	1.96279e-09	up-regulated
comp43805_c0_seq1	35.0413	90.784	1.37338	108.434	419.055	1.95032	9.75833e-10	2.46388e-05	up-regulated
comp43807_c0_seq1	17.8787	133.508	2.90062	52.938	164.477	1.63551	6.38604e-25	1.61241e-20	up-regulated
comp43809_c0_seq1	40.2365	590.345	3.87498	39.3928	239.41	2.60348	1.92185e-54	4.85248e-50	up-regulated
comp43820_c0_seq1	13.0127	98.9846	2.92728	18.6556	94.5774	2.34189	3.19787e-18	8.07431e-14	up-regulated
comp43834_c0_seq1	757.887	3037.38	2.00277	272.59	881.383	1.69304	1.25392e-21	3.16601e-17	up-regulated
comp43847_c0_seq1	71.0209	557.185	2.97184	57.75	252.343	2.1275	5.53041e-33	1.39637e-28	up-regulated
comp43847_c1_seq1	28.4879	142.98	2.32739	30.7406	131.688	2.0989	1.521e-13	3.84037e-09	up-regulated
comp43849_c0_seq1	84.4524	290.836	1.784	130.95	562.006	2.10157	2.03228e-16	5.13131e-12	up-regulated
comp43855_c0_seq1	283.295	713.343	1.33229	13.8078	52.8034	1.93515	1.46525e-10	3.69962e-06	up-regulated
comp43856_c0_seq1	2084.3	4573.84	1.13384	353.592	1475.89	2.06143	2.31453e-08	0.000584395	up-regulated
comp43860_c0_seq1	111.266	460.937	2.05055	54.9536	239.709	2.125	9.93443e-19	2.50834e-14	up-regulated
comp43881_c0_seq1	44.7113	133.39	1.57694	29.8596	108.129	1.85648	2.1131e-08	0.000533536	up-regulated
comp43882_c0_seq1	64.4854	219.446	1.76682	67.2657	242.968	1.85283	5.29763e-14	1.3376e-09	up-regulated
comp43889_c0_seq2	31.8138	73.8804	1.21554	35.6482	87.2212	1.29085	1.42672e-09	3.60233e-05	up-regulated
comp43893_c0_seq2	21.4875	101.951	2.2463	12.231	31.6226	1.37042	1.19429e-09	3.01545e-05	up-regulated
comp43897_c0_seq1	47.7351	237.698	2.316	22.5455	112.52	2.31927	1.47966e-22	3.73598e-18	up-regulated
comp43900_c0_seq1	107.058	362.304	1.75881	34.0037	124.615	1.87372	2.91659e-15	7.36411e-11	up-regulated
comp43905_c0_seq1	216.347	886.96	2.03552	150.933	597.105	1.98407	3.17369e-22	8.01326e-18	up-regulated
comp43907_c0_seq1	14.3912	202.456	3.81436	25.1796	104.081	2.04739	1.32161e-45	3.33694e-41	up-regulated
comp43908_c0_seq1	27.8834	195.854	2.8123	34.1831	236.343	2.78953	2.91215e-29	7.35288e-25	up-regulated
comp43949_c0_seq1	0.001	20.0628	14.2922	0.293933	66.2346	7.81595	3.17068e-19	8.00565e-15	up-regulated
comp43979_c0_seq1	1.60182	19.2209	3.58489	0.146386	1.63529	3.48169	6.41269e-15	1.61914e-10	up-regulated
comp43992_c0_seq1	141.143	362.012	1.35888	202.661	830.073	2.03417	9.54693e-11	2.4105e-06	up-regulated
comp43993_c0_seq1	288.474	708.047	1.29541	182.303	689.702	1.91963	3.90377e-10	9.85664e-06	up-regulated
comp43997_c0_seq1	36.7386	123.846	1.75318	35.4031	87.3116	1.3023	1.57209e-13	3.96936e-09	up-regulated
comp44028_c0_seq1	61.6553	312.491	2.34152	9.89369	35.9548	1.8616	8.50833e-23	2.14827e-18	up-regulated
comp44052_c0_seq1	7.95861	148.363	4.22048	11.528	59.127	2.35868	4.39247e-40	1.10906e-35	up-regulated
comp44198_c0_seq1	2.21057	28.1833	3.67235	2.82826	14.2586	2.33385	7.28936e-12	1.84049e-07	up-regulated
comp44202_c0_seq1	2.94365	27.0591	3.20044	20.3373	95.9188	2.23768	5.65127e-16	1.42689e-11	up-regulated
comp44215_c0_seq1	55.2427	150.987	1.45057	35.1578	115.339	1.71396	3.92289e-10	9.9049e-06	up-regulated
comp44219_c0_seq1	96.8018	357.19	1.88359	106.576	363.181	1.76881	3.21877e-16	8.12708e-12	up-regulated
comp44256_c0_seq1	68.6931	238.88	1.79805	55.8126	126.908	1.18512	9.97895e-16	2.51959e-11	up-regulated
comp44270_c0_seq1	9.1202	32.7659	1.84506	28.5881	75.7274	1.4054	3.04634e-09	7.69169e-05	up-regulated
comp44308_c0_seq1	0.001	16.7086	14.0283	2.33372	30.8101	3.7227	1.1182e-14	2.82336e-10	up-regulated
comp44308_c0_seq2	0.91202	19.2491	4.39958	1.50025	25.7315	4.10026	6.06272e-11	1.53078e-06	up-regulated
comp44334_c0_seq1	130.739	517.978	1.9862	39.2506	902.23	4.52271	5.46733e-19	1.38045e-14	up-regulated
comp44349_c0_seq1	7.64991	67.104	3.13288	35.9603	162.185	2.17317	1.49995e-19	3.78721e-15	up-regulated
comp44372_c1_seq1	0.001	26.0062	14.6666	4.83996	29.3889	2.6022	1.22677e-09	3.09746e-05	up-regulated
comp44413_c0_seq1	8.22303	29.8803	1.86145	3.28773	58.2551	4.14722	1.76845e-08	0.000446516	up-regulated
comp44416_c0_seq1	121.732	383.918	1.65709	97.9632	321.302	1.71362	1.40747e-14	3.55371e-10	up-regulated
comp44438_c0_seq1	123.002	309.293	1.33029	109.063	474.836	2.12227	2.74139e-10	6.92173e-06	up-regulated
comp44613_c0_seq1	44.231	122.572	1.4705	31.4323	72.3279	1.2023	2.32614e-10	5.87327e-06	up-regulated
comp45756_c0_seq1	1.44918	28.0246	4.27339	1.39059	29.2529	4.39481	5.8795e-16	1.48451e-11	up-regulated
comp45970_c0_seq1	88.1166	294.239	1.7395	332.903	1283.85	1.94731	9.31431e-16	2.35177e-11	up-regulated
comp46071_c0_seq1	30.1697	85.8743	1.50913	12.8542	33.5244	1.38297	9.73402e-09	0.000245774	up-regulated
comp46405_c0_seq1	2.0513	25.2004	3.61883	23.7454	182.224	2.93999	3.11815e-15	7.87301e-11	up-regulated
comp46453_c0_seq1	0.001	9.80268	13.259	0.237546	8.53989	5.16794	2.30315e-08	0.000581521	up-regulated
comp48932_c0_seq1	25.6436	98.8296	1.94634	31.5722	129.013	2.03079	2.47015e-14	6.23688e-10	up-regulated
comp49271_c0_seq1	11.3056	42.9637	1.92608	19.6306	82.3973	2.06949	8.14932e-11	2.05762e-06	up-regulated
comp50933_c0_seq1	34.1985	105.366	1.6234	97.3819	252.013	1.37177	4.11599e-12	1.03925e-07	up-regulated
comp51224_c0_seq1	38.7763	99.1322	1.35418	142.235	577.943	2.02265	3.26201e-08	0.000823626	up-regulated
comp51771_c0_seq1	0.001	15.5481	13.9245	0.719668	9.76217	3.7618	8.03798e-11	2.02951e-06	up-regulated
comp54376_c0_seq1	6.69266	26.6736	1.99476	4.43428	24.0379	2.43854	7.20841e-09	0.000182005	up-regulated
comp58376_c0_seq1	0.001	16.2721	13.9901	10.7806	37.3608	1.79309	4.53328e-09	0.000114461	up-regulated
comp59529_c0_seq1	38.1621	129.46	1.7623	79.7151	268.876	1.75402	9.26471e-14	2.33925e-09	up-regulated
comp60817_c0_seq1	16.8523	54.3457	1.68922	16.4404	52.1996	1.66679	7.888e-09	0.000199164	up-regulated
comp62107_c0_seq1	19.0722	66.3778	1.79923	51.972	285.57	2.45804	2.11062e-12	5.3291e-08	up-regulated
comp64623_c0_seq1	0.774377	17.4226	4.49178	6.36916	43.6243	2.77596	1.37546e-12	3.47289e-08	up-regulated
comp64699_c0_seq1	36.1394	159.219	2.13937	20.38	74.4434	1.86899	1.38116e-17	3.48729e-13	up-regulated
comp64752_c0_seq1	2.39969	93.6931	5.28702	22.0711	186.934	3.0823	5.25237e-59	1.32617e-54	up-regulated
comp64893_c0_seq1	64.3467	218.447	1.76335	87.2271	214.356	1.29716	1.09938e-13	2.77583e-09	up-regulated
comp64893_c0_seq2	86.8829	264.88	1.60819	120.116	288.995	1.26661	4.37132e-14	1.10372e-09	up-regulated
comp64909_c0_seq1	1.57779	21.5245	3.77	7.1134	29.677	2.06073	1.33746e-10	3.37697e-06	up-regulated
comp64967_c0_seq1	0.001	21.8709	14.4167	4.91316	19.7413	2.00649	5.33141e-11	1.34613e-06	up-regulated
comp64981_c0_seq1	2.89061	21.7817	2.91367	1.93722	17.2589	3.15529	4.22631e-09	0.00010671	up-regulated
comp64989_c0_seq1	4.16854	24.3847	2.54836	5.18096	16.4809	1.66951	1.47267e-09	3.71834e-05	up-regulated
comp64994_c0_seq1	0.536209	25.3345	5.56217	69.6329	176.043	1.33808	9.64127e-24	2.43432e-19	up-regulated
comp64995_c0_seq1	4.24709	25.9362	2.61042	7.91787	78.0843	3.30185	3.42885e-10	8.6575e-06	up-regulated
comp65016_c0_seq1	1.13715	23.4525	4.36625	1.32499	13.324	3.32997	3.89809e-19	9.84228e-15	up-regulated
comp65018_c0_seq1	13.8787	83.1116	2.58217	1.86914	34.5066	4.20643	6.459e-14	1.63083e-09	up-regulated
comp65038_c0_seq1	5.8833	30.3127	2.36522	22.2396	57.754	1.37679	8.12149e-13	2.05059e-08	up-regulated
comp65043_c0_seq1	0.58491	28.5129	5.60726	23.9739	255.409	3.41327	1.49624e-24	3.77785e-20	up-regulated
comp65067_c0_seq2	2.21057	11.7233	2.40689	8.48477	24.0037	1.50031	1.28544e-08	0.000324562	up-regulated
comp65094_c0_seq1	2.2301	16.1992	2.86075	12.3708	38.5382	1.63934	1.48906e-11	3.75973e-07	up-regulated
comp65119_c0_seq1	3.14929	23.0786	2.87346	18.88	59.6837	1.66047	6.9279e-11	1.74923e-06	up-regulated
comp65374_c0_seq1	63.7492	277.978	2.12449	34.5184	98.1641	1.50783	7.08478e-19	1.78884e-14	up-regulated
comp65412_c0_seq1	0.001	21.5869	14.3979	0.876835	13.6539	3.96086	3.51097e-15	8.86485e-11	up-regulated
comp65415_c0_seq1	0.001	13.0403	13.6707	0.137324	14.4341	6.71575	2.30315e-08	0.000581521	up-regulated
comp65422_c0_seq1	0.001	16.1691	13.981	6.96573	23.9103	1.77928	1.08965e-08	0.000275125	up-regulated
comp65456_c1_seq1	0.001	18.8653	14.2034	3.66451	17.0703	2.2198	4.53328e-09	0.000114461	up-regulated
comp65471_c0_seq1	9.28114	82.1338	3.1456	7.29435	25.5826	1.81031	2.16119e-13	5.45678e-09	up-regulated
comp65481_c0_seq1	19.0819	50.5797	1.40635	3.84293	11.9376	1.63524	3.40978e-08	0.000860936	up-regulated
comp65485_c1_seq1	12.1157	100.893	3.05788	16.1051	69.0508	2.10014	6.85178e-24	1.73001e-19	up-regulated
comp65488_c0_seq1	29.3945	135.973	2.20971	10.1526	189.44	4.22182	5.41457e-17	1.36713e-12	up-regulated
comp65489_c0_seq1	49.3246	180.119	1.86857	24.0318	61.3307	1.35167	4.81899e-16	1.21675e-11	up-regulated
comp65490_c1_seq1	24.3989	108.395	2.15141	31.7368	81.7456	1.36499	2.58718e-12	6.53237e-08	up-regulated
comp65491_c0_seq1	48.0275	130.659	1.44387	103.908	275.366	1.40604	6.61845e-10	1.67109e-05	up-regulated
comp65493_c0_seq1	9.82888	48.2181	2.29448	5.20032	21.2207	2.0288	6.55137e-10	1.65416e-05	up-regulated
comp65496_c0_seq1	13.8707	135.381	3.28691	42.9086	236.609	2.46317	1.73655e-32	4.38463e-28	up-regulated
comp65509_c0_seq1	24.2974	117.636	2.27546	111.193	456.31	2.03695	3.30744e-20	8.35095e-16	up-regulated
comp65521_c0_seq1	34.0167	127.788	1.90944	13.0962	59.6478	2.18732	9.23098e-12	2.33073e-07	up-regulated
comp65521_c1_seq1	52.5931	255.757	2.28183	47.0045	184.737	1.9746	5.13438e-18	1.29638e-13	up-regulated
comp65527_c0_seq1	93.7745	219.625	1.22777	100.335	294.689	1.55437	7.40778e-09	0.000187039	up-regulated
comp65536_c0_seq1	40.4662	207.934	2.36134	7.85848	73.8483	3.23224	2.21765e-21	5.59935e-17	up-regulated
comp65543_c0_seq1	25.0173	82.2359	1.71684	14.1333	70.7098	2.32281	1.2393e-08	0.00031291	up-regulated
comp65545_c0_seq1	25.3618	152.79	2.59082	8.64698	59.2973	2.7777	3.64567e-22	9.20496e-18	up-regulated
comp65558_c0_seq1	49.2361	155.853	1.6624	12.7488	42.095	1.72329	3.10397e-10	7.83721e-06	up-regulated
comp65559_c0_seq1	13.2822	64.2193	2.27352	29.9932	98.5761	1.7166	2.47013e-17	6.23684e-13	up-regulated
comp65565_c0_seq1	13.7293	92.3	2.74908	72.9873	217.688	1.57654	3.19822e-27	8.07519e-23	up-regulated
comp65590_c0_seq1	6.72833	50.0994	2.89647	10.2993	26.3828	1.35705	3.38886e-17	8.55654e-13	up-regulated
comp65594_c0_seq1	35.6776	96.9609	1.44238	102.128	518.273	2.34333	1.09661e-09	2.76883e-05	up-regulated
comp65594_c0_seq2	25.6291	90.3838	1.81828	65.5079	330.997	2.33708	1.61705e-12	4.08289e-08	up-regulated
comp65598_c0_seq1	2.76806	446.722	7.33436	4.34258	87.9452	4.33998	1.22899e-87	3.10307e-83	up-regulated
comp65603_c0_seq1	6.9449	76.4519	3.46053	0.714011	21.27	4.89673	7.18328e-25	1.81371e-20	up-regulated
comp65606_c0_seq1	5.30351	86.5563	4.02862	10.5821	49.9594	2.23914	1.58216e-20	3.9948e-16	up-regulated
comp65608_c0_seq1	19.944	72.4595	1.86122	0.81006	11.1058	3.77715	6.94802e-12	1.7543e-07	up-regulated
comp65622_c0_seq1	9.01596	58.3592	2.69441	12.7368	37.6192	1.56246	1.12415e-17	2.83836e-13	up-regulated
comp65630_c0_seq1	25.9637	91.2605	1.81349	11.4531	28.0817	1.29389	1.3999e-11	3.53462e-07	up-regulated
comp65658_c0_seq1	16.4435	80.0321	2.28306	15.1704	64.3141	2.08387	1.13219e-11	2.85866e-07	up-regulated
comp65658_c1_seq1	11.1702	137.028	3.61674	13.6534	58.8322	2.10734	1.78131e-17	4.49764e-13	up-regulated
comp65661_c1_seq1	202.543	662.13	1.70888	401.259	892.957	1.15406	7.61573e-16	1.92289e-11	up-regulated
comp65662_c0_seq1	289.957	752.454	1.37576	219.496	504.226	1.19987	8.31732e-11	2.10004e-06	up-regulated
comp65662_c1_seq1	210.373	758.013	1.84928	235.652	550.393	1.2238	2.90586e-17	7.337e-13	up-regulated
comp65668_c1_seq1	50.266	231.271	2.20193	78.4754	217.835	1.47292	3.27943e-14	8.28023e-10	up-regulated
comp65671_c0_seq1	234.931	935.665	1.99375	214.977	827.712	1.94494	4.28565e-21	1.08208e-16	up-regulated
comp65674_c0_seq1	79.0377	250.738	1.66557	71.7707	264.43	1.88142	2.93632e-13	7.41391e-09	up-regulated
comp65674_c0_seq2	58.1292	164.524	1.50096	92.4688	333.772	1.85182	2.16734e-12	5.47233e-08	up-regulated
comp65676_c0_seq1	153.707	624.656	2.02288	195.836	1256.67	2.68188	3.34498e-21	8.44574e-17	up-regulated
comp65680_c0_seq1	68.7146	395.504	2.525	41.1559	135.395	1.718	2.26908e-24	5.7292e-20	up-regulated
comp65690_c0_seq1	189.335	482.358	1.34916	52.5828	131.409	1.3214	3.19349e-10	8.06325e-06	up-regulated
comp65692_c2_seq1	57.602	199.36	1.79119	38.9086	98.9001	1.34588	3.47455e-10	8.77289e-06	up-regulated
comp65693_c0_seq1	71.2552	357.057	2.32509	31.1638	166.839	2.42051	5.80191e-20	1.46493e-15	up-regulated
comp65693_c1_seq1	117.338	562.167	2.26033	65.5885	327.544	2.32017	6.66385e-21	1.68256e-16	up-regulated
comp65693_c2_seq1	19.442	261.813	3.75128	23.3712	145.461	2.63783	1.5035e-26	3.79618e-22	up-regulated
comp65695_c0_seq1	306.431	1503.2	2.29441	111.063	389.801	1.81137	3.10395e-24	7.83716e-20	up-regulated
comp65695_c1_seq1	92.2087	360.034	1.96516	46.6279	163.263	1.80793	5.68458e-16	1.4353e-11	up-regulated
comp65702_c0_seq1	516.211	1996.87	1.95171	94.9072	351.357	1.88835	1.72193e-19	4.3477e-15	up-regulated
comp65707_c0_seq1	277.118	1121.08	2.01631	94.8512	346.326	1.86839	2.16828e-21	5.47469e-17	up-regulated
comp65710_c0_seq1	511.064	1525.78	1.57798	189.469	688.354	1.86119	4.06745e-14	1.02699e-09	up-regulated
comp65718_c0_seq1	1169.51	9980.09	3.09314	1006.95	7677.87	2.93072	5.19205e-45	1.31094e-40	up-regulated
comp65722_c0_seq1	1028.5	4168.16	2.01887	251.066	986.155	1.97375	6.72721e-22	1.69855e-17	up-regulated
comp65729_c0_seq1	366.009	1074.3	1.55345	156.997	466.075	1.56982	6.51317e-14	1.64451e-09	up-regulated
comp65729_c0_seq2	459.522	1546.69	1.75098	209.256	562.143	1.42567	3.9224e-17	9.90368e-13	up-regulated
comp65736_c0_seq1	45.7502	769.166	4.07145	34.4664	139.737	2.01945	2.93791e-58	7.41793e-54	up-regulated
comp65739_c0_seq1	250.144	1224.16	2.29095	84.0753	454.257	2.43375	1.77492e-26	4.48151e-22	up-regulated
comp65740_c0_seq2	260.112	1337.65	2.36249	172.954	710.179	2.03779	1.09634e-26	2.76815e-22	up-regulated
comp65743_c0_seq1	116.014	409.675	1.82018	81.0012	219.218	1.43635	1.9226e-13	4.85437e-09	up-regulated
comp65744_c0_seq1	76.1147	381.233	2.32443	29.4902	181.753	2.62367	2.70699e-21	6.83489e-17	up-regulated
comp65744_c1_seq1	259.637	1063.03	2.03361	22.1457	124.19	2.48744	8.60086e-19	2.17163e-14	up-regulated
comp65749_c0_seq3	46.9764	179.325	1.93257	18.8521	54.4502	1.53021	2.51224e-14	6.34316e-10	up-regulated
comp65752_c0_seq1	59.081	146.531	1.31044	47.0291	167.136	1.82939	2.90018e-09	7.32266e-05	up-regulated
comp65752_c0_seq2	52.5931	245.139	2.22065	37.2105	192.226	2.36902	2.04684e-22	5.16808e-18	up-regulated
comp65755_c0_seq1	58.1057	199.784	1.78169	22.5477	83.2965	1.88528	2.4423e-11	6.16655e-07	up-regulated
comp65781_c0_seq1	1.60999	190.602	6.88736	13.9777	78.0725	2.48169	1.55439e-46	3.92467e-42	up-regulated
comp65782_c0_seq1	31.9195	95.9267	1.58749	8.41881	25.2742	1.58597	3.19988e-10	8.07939e-06	up-regulated
comp65783_c0_seq1	46.1405	141.142	1.61304	8.86954	33.4703	1.91595	3.8805e-11	9.79787e-07	up-regulated
comp65784_c0_seq2	217.149	610.031	1.4902	42.8138	176.405	2.04274	6.56023e-11	1.65639e-06	up-regulated
comp65789_c0_seq1	6.88492	135.724	4.30109	27.1603	156.017	2.52214	1.48919e-25	3.76005e-21	up-regulated
comp65790_c0_seq1	33.3241	376.844	3.49933	98.6338	389.056	1.97982	1.78486e-36	4.5066e-32	up-regulated
comp65790_c1_seq1	84.7645	638.398	2.91292	119.648	435.325	1.8633	8.33435e-31	2.10434e-26	up-regulated
comp65791_c0_seq1	109.662	652.664	2.57327	55.7332	238.031	2.09454	4.24917e-25	1.07287e-20	up-regulated
comp65791_c1_seq1	69.47	549.508	2.98368	62.8413	265.764	2.08036	1.21912e-29	3.07815e-25	up-regulated
comp65791_c2_seq1	28.6872	183.57	2.67785	22.7607	91.6111	2.00898	2.00581e-16	5.06447e-12	up-regulated
comp65805_c0_seq1	112.926	454.77	2.00976	70.7932	163.476	1.20739	2.77493e-17	7.00642e-13	up-regulated
comp65805_c1_seq1	10.8398	79.7458	2.87907	34.4516	101.161	1.55401	6.27286e-11	1.58384e-06	up-regulated
comp65813_c0_seq1	57.9825	388.972	2.74598	47.0785	226.22	2.26459	7.24603e-23	1.82955e-18	up-regulated
comp65813_c1_seq1	33.1761	222.687	2.7468	38.9914	161.112	2.04683	2.06381e-22	5.21092e-18	up-regulated
comp65815_c0_seq1	134.391	345.956	1.36415	73.7238	221.268	1.58559	2.82294e-10	7.12765e-06	up-regulated
comp65818_c0_seq1	77.1156	480.41	2.63917	151.93	576.071	1.92284	1.95343e-29	4.93221e-25	up-regulated
comp65818_c1_seq1	56.3202	146.413	1.37832	70.7707	320.153	2.17754	2.99029e-08	0.00075502	up-regulated
comp65834_c0_seq1	11.1798	41.0334	1.8759	9.39299	39.7962	2.08297	1.58437e-09	4.00037e-05	up-regulated
comp65863_c0_seq1	71.5851	216.935	1.59953	37.1157	110.367	1.5722	3.35191e-11	8.46325e-07	up-regulated
comp65871_c0_seq1	57.1382	235.405	2.04261	5.10304	36.9998	2.85809	3.75553e-13	9.48234e-09	up-regulated
comp65935_c0_seq1	135.557	712.589	2.39417	97.1763	285.75	1.55608	6.3148e-26	1.59442e-21	up-regulated
comp65936_c0_seq1	4.17406	34.1211	3.03114	8.54463	103.336	3.59618	1.92802e-20	4.86806e-16	up-regulated
comp65977_c0_seq1	4.83447	25.9917	2.42663	4.65908	29.9799	2.68588	6.71902e-13	1.69648e-08	up-regulated
comp65979_c0_seq2	0.776282	17.8813	4.52573	2.5894	10.5187	2.02226	8.9901e-11	2.26991e-06	up-regulated
comp65985_c0_seq1	5.06922	16.4967	1.70234	14.3032	37.8725	1.40481	7.12812e-09	0.000179978	up-regulated
comp66005_c0_seq1	4.0071	35.418	3.14385	16.5705	99.8531	2.59119	2.33451e-08	0.000589441	up-regulated
comp66005_c1_seq1	8.83368	33.0194	1.90223	27.2684	173.578	2.67029	3.12784e-08	0.000789748	up-regulated
comp66061_c0_seq1	15.1848	60.8037	2.00153	14.8744	75.9688	2.35258	1.76268e-11	4.45059e-07	up-regulated
comp66065_c0_seq1	1.7955	49.8225	4.79434	1.47677	13.1227	3.15154	3.65051e-24	9.21718e-20	up-regulated
comp66081_c0_seq1	18.9335	83.7089	2.14444	22.2054	63.6689	1.51968	5.22846e-12	1.32013e-07	up-regulated
comp66104_c0_seq1	9.27205	54.1062	2.54483	31.5496	99.8782	1.66255	3.40088e-17	8.58688e-13	up-regulated
comp66107_c0_seq1	16.0794	50.4968	1.65098	90.3487	235.015	1.37918	3.10397e-10	7.83721e-06	up-regulated
comp66111_c0_seq1	9.04828	44.4716	2.29717	17.83	45.2419	1.34335	3.12908e-10	7.90062e-06	up-regulated
comp66121_c1_seq1	20.9935	100.792	2.26336	29.4976	108.926	1.88468	7.21909e-14	1.82275e-09	up-regulated
comp66146_c0_seq1	13.9666	47.6961	1.77189	44.713	112.447	1.33048	1.42254e-08	0.000359178	up-regulated
comp66146_c1_seq1	9.86121	58.5303	2.56935	47.7631	122.729	1.3615	4.66738e-10	1.17847e-05	up-regulated
comp66192_c0_seq1	0.001	25.2693	14.6251	6.3657	35.5107	2.47986	3.2331e-21	8.16325e-17	up-regulated
comp66192_c0_seq2	1.3162	23.9019	4.18267	4.30016	27.4542	2.67457	1.30492e-15	3.29479e-11	up-regulated
comp66248_c1_seq1	4.97335	20.7271	2.05923	28.2245	101.037	1.83987	1.36468e-09	3.44568e-05	up-regulated
comp66275_c0_seq1	50.2482	412.445	3.03706	17.4498	146.557	3.07018	1.45137e-31	3.66458e-27	up-regulated
comp66283_c0_seq1	7.58859	48.2392	2.6683	0.404543	12.2076	4.91534	1.30244e-11	3.28853e-07	up-regulated
comp66296_c0_seq1	9.06305	39.3692	2.119	13.1014	32.2687	1.30042	2.06519e-10	5.21441e-06	up-regulated
comp66302_c1_seq1	0.001	12.6018	13.6213	5.77918	21.8328	1.91756	9.20434e-09	0.0002324	up-regulated
comp66418_c0_seq1	0.001	12.1141	13.5644	5.11389	20.9878	2.03706	1.08965e-08	0.000275125	up-regulated
comp66621_c0_seq1	0.001	13.0031	13.6666	3.60476	17.3466	2.26668	7.02447e-09	0.000177361	up-regulated
comp66625_c0_seq1	0.001	11.8857	13.5369	7.09688	29.1721	2.03933	2.30315e-08	0.000581521	up-regulated
comp66686_c0_seq1	14.8915	76.4291	2.35963	9.36429	37.8421	2.01475	6.11389e-17	1.5437e-12	up-regulated
comp66918_c0_seq2	0.001	9.70959	13.2452	14.7683	40.535	1.45666	3.64988e-08	0.000921558	up-regulated
comp66931_c0_seq1	0.001	15.8125	13.9488	0.503283	27.651	5.77982	2.35366e-11	5.94275e-07	up-regulated
comp67052_c0_seq1	64.6701	264.121	2.03003	46.5326	142.817	1.61785	1.09259e-18	2.75868e-14	up-regulated
comp67073_c0_seq1	72.4604	168.705	1.21924	163.167	778.915	2.25511	9.97904e-09	0.000251961	up-regulated
comp67136_c0_seq1	0.001	18.5613	14.18	39.0791	91.4965	1.22732	1.21325e-10	3.06333e-06	up-regulated
comp67144_c0_seq1	38.7068	153.648	1.98897	0.001	3.53143	11.786	2.34235e-14	5.9142e-10	up-regulated
comp67180_c0_seq1	1.64998	14.5839	3.14385	0.527756	4.90023	3.2149	2.33451e-08	0.000589441	up-regulated
comp67251_c0_seq1	0.001	15.3389	13.9049	0.333775	95.5202	8.16079	1.69207e-08	0.000427231	up-regulated
comp67263_c0_seq1	0.001	17.9271	14.1299	1.32971	21.353	4.00525	5.82975e-09	0.000147195	up-regulated
comp67263_c1_seq1	1.63927	27.6612	4.07674	2.54674	32.1771	3.65931	8.77963e-17	2.21677e-12	up-regulated
comp67309_c0_seq1	0.001	16.1167	13.9763	0.55306	9.54821	4.10972	3.64988e-08	0.000921558	up-regulated
comp67524_c0_seq1	72.9192	258.115	1.82364	30.5841	91.7309	1.58463	4.64216e-15	1.1721e-10	up-regulated
comp67590_c0_seq1	0.001	11.821	13.5291	0.001	15.0324	13.8758	3.96543e-11	1.00123e-06	up-regulated
comp68050_c1_seq1	0.001	17.9092	14.1284	3.58528	30.7113	3.09861	1.08965e-08	0.000275125	up-regulated
comp68844_c0_seq1	0.001	36.568	15.1583	0.294267	213.323	9.5017	1.97688e-24	4.99143e-20	up-regulated
comp69514_c0_seq1	1.4763	17.3983	3.55889	13.8963	39.1857	1.49563	4.04338e-11	1.02091e-06	up-regulated
comp74931_c2_seq1	3.27004	30.5674	3.22462	2.31601	22.7615	3.29688	2.02207e-12	5.10552e-08	up-regulated
comp75249_c1_seq1	0.505703	12.8948	4.67235	14.6501	50.0781	1.77327	2.77199e-08	0.0006999	up-regulated
comp75672_c0_seq1	15.8815	63.3255	1.99544	133.779	876.417	2.71177	7.03149e-13	1.77538e-08	up-regulated
comp78830_c0_seq1	2.66669	94.8532	5.15257	11.7383	95.8206	3.02911	2.45792e-37	6.206e-33	up-regulated
comp78859_c0_seq1	9.93886	95.5678	3.26537	0.340608	40.3554	6.88851	5.41357e-15	1.36687e-10	up-regulated
comp78867_c0_seq1	2.24597	37.4576	4.05985	13.9572	35.6788	1.35405	1.28098e-20	3.23434e-16	up-regulated
comp78899_c0_seq1	65.6942	181.297	1.46452	53.7842	275.352	2.35602	2.88174e-11	7.2761e-07	up-regulated
comp78903_c0_seq1	18.6749	170.22	3.18823	12.2967	72.2608	2.55495	7.00126e-30	1.76775e-25	up-regulated
comp78932_c0_seq1	14.6829	52.0453	1.82563	14.3053	34.5526	1.27224	1.50422e-11	3.79799e-07	up-regulated
comp78951_c0_seq1	133.884	357.206	1.41577	54.2401	144.248	1.41112	2.60354e-09	6.57367e-05	up-regulated
comp78951_c0_seq2	69.3495	252.853	1.86634	47.9182	134.412	1.48801	9.54591e-13	2.41025e-08	up-regulated
comp78951_c0_seq3	189.185	447.766	1.24295	72.25	187.448	1.37542	3.3178e-12	8.37711e-08	up-regulated
comp78951_c0_seq4	103.216	327.023	1.66372	61.0605	177.072	1.53602	8.23924e-13	2.08033e-08	up-regulated
comp78960_c0_seq1	60.2211	301.52	2.32391	58.3367	318.053	2.44679	2.42827e-22	6.13114e-18	up-regulated
comp78980_c0_seq1	3.13766	71.9383	4.519	11.3878	80.6211	2.82367	2.67036e-29	6.74239e-25	up-regulated
comp78991_c0_seq1	111.859	255.411	1.19115	98.0998	251.74	1.35961	2.32924e-08	0.000588111	up-regulated
comp78993_c0_seq1	259.514	977.433	1.91319	152.17	420.226	1.46548	7.36197e-19	1.85882e-14	up-regulated
comp78993_c0_seq2	283.905	854.385	1.58948	58.7888	172.555	1.55345	7.39752e-12	1.8678e-07	up-regulated
comp78993_c0_seq3	190.756	552.779	1.53498	34.4481	107.117	1.63669	5.79301e-16	1.46268e-11	up-regulated
comp78996_c0_seq1	48.7036	356.127	2.87029	27.5399	216.871	2.97724	2.36032e-25	5.95957e-21	up-regulated
comp78996_c1_seq1	4.36544	65.3445	3.90387	12.3673	99.7247	3.01142	7.68407e-17	1.94015e-12	up-regulated
comp79013_c0_seq1	1.4815	64.4417	5.44287	3.58784	51.2858	3.83737	6.41247e-23	1.61908e-18	up-regulated
comp79018_c0_seq1	9.34001	38.8829	2.05764	49.0594	793.749	4.01608	4.49934e-13	1.13604e-08	up-regulated
comp79020_c0_seq1	59.5786	355.894	2.57858	46.9134	165.721	1.82069	3.83174e-28	9.67477e-24	up-regulated
comp79020_c0_seq2	87.8254	508.763	2.53428	55.903	269.076	2.26701	2.29175e-23	5.78644e-19	up-regulated
comp79020_c1_seq1	25.2074	104.225	2.04778	22.1832	112.294	2.33974	2.1718e-10	5.48359e-06	up-regulated
comp79020_c2_seq1	113.445	546.797	2.26902	56.1271	247.725	2.14197	2.76885e-19	6.99108e-15	up-regulated
comp79031_c0_seq1	3.56564	55.5446	3.96142	12.3499	98.1181	2.99002	6.90143e-26	1.74254e-21	up-regulated
comp79039_c1_seq1	17.143	72.3779	2.07793	12.011	43.4878	1.85625	1.20308e-09	3.03766e-05	up-regulated
comp79057_c0_seq1	117.085	357.968	1.61227	131.794	312.345	1.24486	1.79691e-10	4.53703e-06	up-regulated
comp79057_c1_seq1	127.566	378.651	1.56962	119.034	314.799	1.40306	1.17057e-09	2.95557e-05	up-regulated
comp79057_c2_seq1	48.2883	143.654	1.57285	55.2132	131.32	1.25001	2.96475e-08	0.00074857	up-regulated
comp79065_c0_seq1	17.098	69.6636	2.02658	49.1742	146.363	1.57357	5.40623e-15	1.36502e-10	up-regulated
comp79076_c0_seq1	16.9049	46.4861	1.45936	34.1165	167.09	2.29208	1.12594e-08	0.000284289	up-regulated
comp79083_c0_seq1	12.2223	49.6805	2.02316	36.0815	102.881	1.51164	1.5782e-11	3.98479e-07	up-regulated
comp79086_c1_seq1	7.01242	43.6905	2.63934	13.3592	56.5705	2.08222	2.43795e-12	6.15559e-08	up-regulated
comp79096_c0_seq1	1324.14	14919.9	3.49412	470.777	2952.59	2.64887	3.61571e-55	9.12932e-51	up-regulated
comp79109_c0_seq1	112.795	353.331	1.64731	36.6919	131.353	1.83992	5.20969e-13	1.3154e-08	up-regulated
comp79109_c0_seq2	14.7324	74.4389	2.33706	16.33	54.6917	1.7438	2.47644e-12	6.25275e-08	up-regulated
comp79109_c0_seq3	155.283	512.899	1.72378	31.3478	89.2034	1.50874	1.42138e-13	3.58883e-09	up-regulated
comp79109_c0_seq4	333.146	878.257	1.39849	47.2982	155.62	1.71817	2.73739e-12	6.91163e-08	up-regulated
comp79109_c0_seq5	946.676	2794.12	1.56145	129.552	321.755	1.31243	3.41016e-14	8.61031e-10	up-regulated
comp79109_c0_seq6	23.1159	133.505	2.52993	20.5846	60.1197	1.54627	4.23668e-19	1.06972e-14	up-regulated
comp79111_c0_seq1	1460.05	5701.7	1.96537	825.178	2839.33	1.78278	2.39667e-21	6.05136e-17	up-regulated
comp79119_c0_seq1	7.09121	39.9809	2.49521	7.81707	89.4432	3.51627	7.5122e-17	1.89676e-12	up-regulated
comp79131_c0_seq1	28.4788	90.2017	1.66326	13.5814	60.8212	2.16294	4.5211e-11	1.14153e-06	up-regulated
comp79132_c0_seq1	120.196	282.118	1.2309	62.4879	139.682	1.16049	7.578e-09	0.000191337	up-regulated
comp79145_c0_seq1	5.02882	43.6407	3.11738	44.004	244.852	2.4762	1.19926e-13	3.02801e-09	up-regulated
comp79145_c2_seq1	1.62241	41.8908	4.69042	29.9501	159.834	2.41594	1.48637e-14	3.75293e-10	up-regulated
comp79146_c0_seq1	10.9284	82.642	2.91879	2.33035	26.6664	3.5164	1.58403e-21	3.99951e-17	up-regulated
comp79156_c0_seq1	12.4672	84.2383	2.75634	13.9	156.049	3.48884	8.70162e-22	2.19707e-17	up-regulated
comp79164_c0_seq1	51.7885	142.85	1.4638	1.4038	13.6453	3.28099	1.87639e-10	4.7377e-06	up-regulated
comp79168_c0_seq1	80.4729	199.807	1.31203	227.971	656.17	1.52522	1.92893e-10	4.87035e-06	up-regulated
comp79175_c0_seq1	3.96306	28.3415	2.83823	2.89739	74.0439	4.67555	1.15826e-15	2.92449e-11	up-regulated
comp79181_c0_seq1	28.4104	143.929	2.34086	40.1508	151.141	1.91239	5.25617e-14	1.32713e-09	up-regulated
comp79181_c1_seq1	48.4797	174.707	1.84948	27.8715	109.375	1.97242	1.41126e-11	3.5633e-07	up-regulated
comp79181_c1_seq2	91.1614	271.366	1.57375	80.7467	329.701	2.02968	8.17174e-11	2.06328e-06	up-regulated
comp79182_c0_seq1	74.0073	183.357	1.30891	33.8637	95.9682	1.50282	1.31386e-08	0.000331737	up-regulated
comp79182_c0_seq2	46.5211	155.529	1.74123	32.7822	86.7152	1.40337	2.75272e-11	6.95035e-07	up-regulated
comp79204_c0_seq1	10.3124	150.921	3.87135	3.01575	54.8883	4.18591	7.32806e-35	1.85026e-30	up-regulated
comp79204_c1_seq1	10.9569	78.416	2.83931	2.00265	29.2865	3.87026	2.51559e-12	6.35161e-08	up-regulated
comp79206_c0_seq1	9.08518	42.0492	2.21049	23.8565	65.3185	1.45311	1.11803e-12	2.82291e-08	up-regulated
comp79222_c0_seq1	18.2053	83.1116	2.19069	68.1439	155.28	1.18821	9.2108e-18	2.32564e-13	up-regulated
comp79243_c0_seq2	12.2064	51.245	2.06977	7.47808	55.5521	2.8931	1.44759e-11	3.65503e-07	up-regulated
comp79243_c0_seq3	3.77592	48.7761	3.69128	10.5	70.4879	2.74698	6.11583e-15	1.54419e-10	up-regulated
comp79244_c0_seq2	10.3241	81.2741	2.97678	26.2127	92.817	1.82412	5.49079e-21	1.38637e-16	up-regulated
comp79247_c0_seq1	81.828	456.54	2.48008	115.028	604.521	2.3938	1.18675e-27	2.99643e-23	up-regulated
comp79247_c0_seq1	145.32	383.82	1.40119	402.545	1439.79	1.83864	1.41155e-11	3.56403e-07	up-regulated
comp79253_c0_seq1	0.001	30.2759	14.8859	0.143473	11.5835	6.33514	3.18383e-15	8.03886e-11	up-regulated
comp79253_c1_seq1	0.001	26.6239	14.7004	0.0720953	12.0075	7.37981	8.6943e-23	2.19522e-18	up-regulated
comp79259_c0_seq1	14.1133	54.8219	1.9577	62.6039	180.085	1.52436	1.83443e-11	4.63175e-07	up-regulated
comp79286_c0_seq1	2.78551	53.8031	4.27167	0.581854	6.46298	3.47347	1.55115e-36	3.9165e-32	up-regulated
comp79288_c0_seq1	100.491	288.341	1.52071	47.4282	202.617	2.09494	1.38148e-12	3.4881e-08	up-regulated
comp79288_c0_seq2	17.4309	97.6893	2.48656	122.768	325.861	1.40832	3.30588e-21	8.34702e-17	up-regulated
comp79297_c1_seq1	224.377	1104.46	2.29934	164.451	489.574	1.57387	2.6243e-24	6.62609e-20	up-regulated
comp79297_c2_seq1	54.0958	246.075	2.18551	66.3277	238.476	1.84616	2.36414e-15	5.96923e-11	up-regulated
comp79298_c1_seq2	0.001	20.293	14.3087	10.8359	121.857	3.4913	7.4765e-21	1.88774e-16	up-regulated
comp79303_c0_seq1	180.857	813.079	2.16855	81.0154	260.913	1.6873	2.3246e-23	5.86938e-19	up-regulated
comp79303_c0_seq2	385.642	1092.74	1.50262	187.194	431.176	1.20375	7.021e-13	1.77273e-08	up-regulated
comp79304_c0_seq1	14.1391	53.3631	1.91615	14.3603	53.4136	1.89512	1.62866e-14	4.11219e-10	up-regulated
comp79319_c0_seq1	85.7497	259.293	1.59638	66.7665	236.202	1.82283	8.04081e-13	2.03022e-08	up-regulated
comp79332_c0_seq1	270.921	781.99	1.52928	148.795	828.78	2.47766	1.4347e-13	3.62247e-09	up-regulated
comp79332_c0_seq2	26.2212	708.372	4.7557	229.404	5721.63	4.64047	2.32796e-78	5.87788e-74	up-regulated
comp79340_c1_seq1	7.52384	35.4677	2.23696	6.22871	19.7776	1.66687	9.56377e-14	2.41476e-09	up-regulated
comp79363_c0_seq1	32.8266	184.243	2.48867	53.9505	191.665	1.82888	9.08834e-23	2.29471e-18	up-regulated
comp79363_c0_seq2	68.883	209.63	1.60563	40.0388	135.49	1.75871	5.12668e-12	1.29443e-07	up-regulated
comp79363_c0_seq3	259.125	580.14	1.16275	94.6318	298.444	1.65706	6.76355e-09	0.000170773	up-regulated
comp79375_c0_seq2	17.1783	56.2535	1.71135	21.4665	54.3794	1.34097	8.69824e-10	2.19622e-05	up-regulated
comp79383_c0_seq1	36.7916	94.1169	1.35508	138.113	599.862	2.11878	9.64578e-09	0.000243546	up-regulated
comp79384_c0_seq1	34.7503	122.144	1.81348	50.2201	369.587	2.87958	3.33958e-15	8.43212e-11	up-regulated
comp79387_c0_seq1	31.4152	111.321	1.82519	40.9647	99.2173	1.27621	1.13539e-12	2.86675e-08	up-regulated
comp79406_c0_seq1	9.12575	40.6521	2.15531	20.4544	105.111	2.36142	1.63166e-10	4.11978e-06	up-regulated
comp79407_c0_seq1	28.7245	132.507	2.20571	12.2628	79.1384	2.69009	1.05944e-20	2.67497e-16	up-regulated
comp79407_c0_seq2	33.194	221.231	2.73656	36.087	222.85	2.62652	3.61646e-28	9.13121e-24	up-regulated
comp79407_c0_seq3	72.3155	255.674	1.82193	15.7494	119.499	2.92364	2.29055e-12	5.7834e-08	up-regulated
comp79407_c0_seq4	16.3991	120.431	2.87652	20.4365	128.768	2.65556	4.05927e-23	1.02493e-18	up-regulated
comp79420_c0_seq1	96.5408	223.612	1.21179	64.787	144.494	1.15723	3.16245e-08	0.000798488	up-regulated
comp79422_c0_seq1	87.9093	275.038	1.64554	66.6388	197.319	1.56609	3.84536e-12	9.70914e-08	up-regulated
comp79423_c0_seq1	240.586	581.451	1.27311	428.916	1168.11	1.44541	1.91396e-09	4.83257e-05	up-regulated
comp79426_c0_seq1	3.12998	23.0468	2.88034	30.6064	267.989	3.13027	2.04952e-13	5.17482e-09	up-regulated
comp79427_c0_seq1	227.296	1062.61	2.22497	78.3769	243.897	1.63777	3.36087e-24	8.48586e-20	up-regulated
comp79429_c0_seq1	6.21085	36.7513	2.56493	7.98997	31.703	1.98836	3.44511e-16	8.69856e-12	up-regulated
comp79449_c1_seq1	3.92716	24.5517	2.64427	20.478	119.59	2.54595	2.68999e-14	6.79195e-10	up-regulated
comp79454_c0_seq1	28.7141	154.452	2.42733	30.6506	74.9471	1.28996	2.3879e-23	6.0292e-19	up-regulated
comp79454_c0_seq2	30.3919	93.388	1.61955	4.3139	169.178	5.2934	3.22096e-10	8.13262e-06	up-regulated
comp79457_c1_seq1	27.4145	162.354	2.56613	46.109	153.037	1.73076	8.18061e-21	2.06552e-16	up-regulated
comp79460_c0_seq1	2.48716	22.4499	3.17414	2.92643	122.686	5.38969	1.54552e-12	3.90229e-08	up-regulated
comp79460_c0_seq2	0.001	9.38784	13.1966	1.26705	46.8893	5.20971	1.08965e-08	0.000275125	up-regulated
comp79467_c0_seq1	23.8403	176.517	2.88834	333.243	740.732	1.15238	2.29371e-32	5.79139e-28	up-regulated
comp79467_c0_seq2	8.55173	64.8676	2.92321	127.935	291.714	1.18915	1.05172e-17	2.65548e-13	up-regulated
comp79478_c0_seq1	35.3932	129.964	1.87656	34.7283	137.581	1.9861	4.1515e-14	1.04821e-09	up-regulated
comp79516_c0_seq1	9.0031	38.2933	2.0886	4.40182	99.3486	4.49633	2.87475e-10	7.25845e-06	up-regulated
comp79530_c1_seq1	214.527	473.665	1.1427	222.941	473.242	1.08592	2.5879e-08	0.000653419	up-regulated
comp79531_c0_seq1	32.6776	84.9644	1.37855	54.6008	145.595	1.41497	5.42445e-09	0.000136962	up-regulated
comp79531_c0_seq3	16.6084	72.4416	2.12491	33.5973	121.405	1.8534	1.92214e-15	4.85322e-11	up-regulated
comp79535_c0_seq1	30.7053	84.9092	1.46744	54.8891	180.764	1.71951	8.25605e-10	2.08457e-05	up-regulated
comp79543_c0_seq1	16.0134	46.9277	1.55116	49.6059	190.974	1.9448	7.11684e-09	0.000179693	up-regulated
comp79557_c0_seq1	1.07242	20.394	4.24921	4.58176	11.844	1.37018	9.74913e-16	2.46156e-11	up-regulated
comp79557_c0_seq2	3.3363	25.3784	2.92728	4.82753	14.8626	1.62233	2.72881e-16	6.88996e-12	up-regulated
comp79578_c0_seq1	0.47204	29.9393	5.98699	40.3993	140.234	1.79543	1.86079e-29	4.69831e-25	up-regulated
comp79586_c0_seq1	36.8479	1204.41	5.0306	6.94981	105.322	3.92169	4.52846e-84	1.14339e-79	up-regulated
comp79597_c0_seq1	34.9764	205.659	2.5558	20.6356	216.844	3.39345	5.74534e-27	1.45064e-22	up-regulated
comp79616_c0_seq1	12.6294	42.0581	1.7356	6.34791	107.932	4.0877	2.92563e-12	7.38692e-08	up-regulated
comp79616_c0_seq2	3.41145	36.8234	3.43217	1.90955	26.3579	3.78693	3.02328e-14	7.63349e-10	up-regulated
comp79617_c0_seq1	85.9999	401.78	2.224	106.07	265.904	1.32589	6.98361e-21	1.76329e-16	up-regulated
comp79617_c1_seq1	280.497	1207.94	2.10649	156.022	472.381	1.5982	5.05445e-23	1.2762e-18	up-regulated
comp79617_c1_seq2	144.332	675.586	2.22675	127.969	336.795	1.39607	7.65072e-22	1.93173e-17	up-regulated
comp79626_c0_seq1	0.001	40.1564	15.2933	6.67432	31.4606	2.23685	3.11169e-12	7.85671e-08	up-regulated
comp79627_c0_seq1	68.2725	252.188	1.88512	106.608	458.872	2.10578	7.60915e-18	1.92123e-13	up-regulated
comp79629_c0_seq1	24.1872	81.3564	1.75001	51.2506	120.357	1.23167	1.72072e-09	4.34465e-05	up-regulated
comp79629_c0_seq2	34.6485	94.3068	1.44457	48.3601	111.14	1.20049	5.43987e-12	1.37351e-07	up-regulated
comp79631_c0_seq1	19.15	51.4258	1.42515	31.8627	155.551	2.28745	1.35912e-08	0.000343165	up-regulated
comp79632_c0_seq1	471.377	1219.31	1.37111	206.168	779.75	1.91919	9.59181e-11	2.42184e-06	up-regulated
comp79632_c0_seq2	91.346	262.903	1.52512	66.3403	329.088	2.31052	1.4203e-10	3.58611e-06	up-regulated
comp79632_c0_seq3	335.394	1021.58	1.60688	148.805	522.137	1.81101	4.06502e-14	1.02638e-09	up-regulated
comp79633_c0_seq1	42.4636	111.256	1.38959	102	284.796	1.48136	7.90835e-10	1.99678e-05	up-regulated
comp79636_c0_seq1	113.132	390.633	1.7878	26.5857	119.546	2.16884	2.03638e-18	5.14167e-14	up-regulated
comp79636_c0_seq2	160.048	557.016	1.79921	46.0279	162.741	1.822	9.63949e-17	2.43388e-12	up-regulated
comp79642_c0_seq3	13.1018	48.741	1.89537	10.5468	41.5755	1.97893	3.4885e-12	8.80811e-08	up-regulated
comp79647_c0_seq1	18.5623	72.9194	1.97393	10.1782	31.3682	1.62382	3.25537e-09	8.21948e-05	up-regulated
comp79647_c1_seq2	60.4261	250.529	2.05173	22.0888	63.647	1.52678	5.83113e-15	1.4723e-10	up-regulated
comp79681_c0_seq1	12.5749	44.7894	1.83261	35.2345	112.258	1.67175	3.48923e-17	8.80995e-13	up-regulated
comp79681_c0_seq2	9.16761	63.4807	2.7917	50.9077	162.352	1.67317	2.54824e-17	6.43404e-13	up-regulated
comp79681_c0_seq3	4.6663	41.3696	3.14822	20.2027	58.6813	1.53835	8.07448e-12	2.03873e-07	up-regulated
comp79684_c0_seq1	34.6451	74.2974	1.10066	35.6189	108.893	1.6122	1.14148e-08	0.000288213	up-regulated
comp79684_c0_seq2	19.9054	76.523	1.94274	42.5884	130.404	1.61445	1.67153e-10	4.22045e-06	up-regulated
comp79693_c0_seq1	102.131	563.655	2.46439	52.8898	257.867	2.28557	3.24863e-22	8.20245e-18	up-regulated
comp79693_c1_seq1	52.8248	574.589	3.44324	47.8941	221.778	2.21119	1.20024e-34	3.03049e-30	up-regulated
comp79693_c2_seq1	49.3061	215.351	2.12685	30.6405	121.722	1.99008	7.46059e-16	1.88372e-11	up-regulated
comp79699_c0_seq1	6.57414	179.706	4.77269	16.7078	180.92	3.43676	1.54256e-55	3.89481e-51	up-regulated
comp79700_c0_seq1	17.627	51.8416	1.55632	4.39047	142.872	5.0242	1.34322e-08	0.00033915	up-regulated
comp79700_c0_seq2	5.98216	78.6719	3.71711	4.33939	77.8661	4.16543	4.66877e-27	1.17882e-22	up-regulated
comp79704_c0_seq1	4.7204	46.7295	3.30735	2.67459	39.0341	3.86735	1.25397e-24	3.16616e-20	up-regulated
comp79706_c0_seq1	0.001	70.2701	16.1006	44.1676	1798.75	5.34786	2.05567e-52	5.19035e-48	up-regulated
comp79713_c0_seq1	122.885	534.831	2.12178	140.864	550.475	1.96637	8.51199e-23	2.14919e-18	up-regulated
comp79713_c0_seq2	87.3395	440.691	2.33506	99.9084	369.038	1.88509	1.28471e-25	3.24376e-21	up-regulated
comp79743_c0_seq1	38.388	171.513	2.15959	5.95139	58.9972	3.30935	1.04035e-20	2.62678e-16	up-regulated
comp79749_c0_seq1	44.5972	234.847	2.3967	31.0612	182.178	2.55217	5.83796e-22	1.47403e-17	up-regulated
comp79749_c1_seq1	37.5012	292.808	2.96494	41.5436	223.596	2.4282	5.51138e-26	1.39157e-21	up-regulated
comp79755_c0_seq1	254.315	736.105	1.53329	60.4272	248.213	2.03831	3.63239e-13	9.17143e-09	up-regulated
comp79755_c0_seq2	55.4452	154.3	1.4766	44.9149	120.704	1.4262	1.39715e-08	0.000352766	up-regulated
comp80251_c0_seq1	8.18747	32.6751	1.9967	23.3823	361.127	3.94902	6.67542e-10	1.68548e-05	up-regulated
comp80331_c0_seq1	6.71402	29.5721	2.13899	15.9189	62.9349	1.98312	2.12536e-09	5.36632e-05	up-regulated
comp80331_c2_seq1	0.001	11.9148	13.5405	8.19409	42.2526	2.36638	3.64988e-08	0.000921558	up-regulated
comp80875_c0_seq1	7.17723	24.4013	1.76546	34.5445	160.332	2.21453	6.59346e-11	1.66478e-06	up-regulated
comp81024_c0_seq1	6.25557	49.5951	2.98699	7.94001	22.7712	1.52	3.85975e-11	9.74549e-07	up-regulated
comp81161_c0_seq1	0.570115	19.3015	5.08131	4.81938	37.7788	2.97066	3.51926e-18	8.88577e-14	up-regulated
comp81550_c1_seq1	6.61241	30.0691	2.18504	24.1716	109.373	2.17787	2.73097e-09	6.89543e-05	up-regulated
comp81831_c0_seq1	4.92291	18.9874	1.94746	16.1736	50.1891	1.63373	2.06674e-08	0.000521832	up-regulated
comp81840_c1_seq1	1.37598	21.3266	3.95412	10.1017	26.2642	1.3785	3.45679e-12	8.72806e-08	up-regulated
comp81842_c1_seq1	3.66662	17.7756	2.27738	4.06289	10.4853	1.36779	6.55137e-10	1.65416e-05	up-regulated
comp81874_c0_seq1	0.001	17.9475	14.1315	1.20159	22.462	4.22447	2.9627e-14	7.48051e-10	up-regulated
comp81879_c0_seq1	3.57574	20.1763	2.49635	20.8048	108.628	2.38441	9.85135e-10	2.48737e-05	up-regulated
comp81889_c0_seq1	43.5927	165.416	1.92394	78.7251	197.065	1.32378	7.88491e-16	1.99086e-11	up-regulated
comp81949_c0_seq1	34.7713	142.202	2.03198	19.886	84.2161	2.08234	2.00491e-17	5.06221e-13	up-regulated
comp81951_c0_seq1	55.6868	155.329	1.47992	54.2835	124.339	1.1957	7.29475e-11	1.84185e-06	up-regulated
comp81952_c2_seq1	0.445704	15.4715	5.11738	9.89783	80.2484	3.01929	6.48402e-09	0.000163715	up-regulated
comp82009_c0_seq1	0.001	10.4284	13.3482	2.08036	9.13079	2.13391	6.61053e-18	1.66909e-13	up-regulated
comp82024_c1_seq1	0.001	19.6828	14.2646	7.70333	30.2895	1.97526	1.45508e-08	0.000367394	up-regulated
comp82071_c0_seq1	3.05133	26.1529	3.09946	9.82959	58.573	2.57503	2.42136e-16	6.11369e-12	up-regulated
comp82119_c0_seq1	0.001	19.6746	14.264	7.6719	67.3034	3.13302	5.94609e-18	1.50133e-13	up-regulated
comp82140_c1_seq1	1.79976	16.9683	3.23696	29.1945	77.3365	1.40545	8.06923e-12	2.0374e-07	up-regulated
comp82188_c1_seq1	1.62102	18.525	3.5145	12.8883	58.5229	2.18294	2.16696e-08	0.000547134	up-regulated
comp82189_c0_seq1	0.001	14.9407	13.867	8.95915	28.9823	1.69374	3.07962e-18	7.77574e-14	up-regulated
comp82373_c0_seq1	10.8473	47.0144	2.11576	5.94786	50.6108	3.089	2.73504e-11	6.90571e-07	up-regulated
comp82381_c0_seq2	1.99091	17.9883	3.17556	20.7113	49.1496	1.24676	5.02854e-11	1.26966e-06	up-regulated
comp82397_c0_seq1	1.88581	21.4163	3.50545	25.6211	77.5918	1.59857	4.67846e-09	0.000118126	up-regulated
comp82397_c2_seq1	0.530351	30.2284	5.83281	34.218	117.884	1.78455	6.58655e-17	1.66304e-12	up-regulated
comp82481_c0_seq1	9.07357	52.9264	2.54425	50.4897	132.959	1.39692	1.05316e-08	0.000265913	up-regulated
comp82533_c0_seq1	5.83537	43.5706	2.90046	5.37382	15.2057	1.50059	2.97949e-12	7.52293e-08	up-regulated
comp82554_c0_seq1	28.7412	69.4425	1.2727	29.5446	96.285	1.70442	3.06193e-08	0.000773107	up-regulated
comp82583_c0_seq1	15.1658	61.0386	2.0089	136.626	360.68	1.40049	2.90529e-13	7.33555e-09	up-regulated
comp82593_c0_seq1	28.0996	72.6137	1.36969	36.3879	91.4584	1.32966	1.64962e-08	0.000416513	up-regulated
comp82603_c0_seq1	1.92512	16.7064	3.11738	1.04093	27.6636	4.73205	1.2015e-21	3.03367e-17	up-regulated
comp82603_c0_seq2	4.56387	12.9574	1.50545	0.938431	23.2507	4.63088	6.1246e-09	0.00015464	up-regulated
comp82603_c0_seq3	1.66522	18.5186	3.4752	1.12613	31.1256	4.78865	3.87217e-15	9.77684e-11	up-regulated
comp82630_c0_seq1	3.79581	57.5849	3.92321	15.6332	42.5324	1.44395	3.03133e-31	7.6538e-27	up-regulated
comp82641_c0_seq3	2.4589	29.8565	3.60196	0.89885	26.7002	4.89262	6.86848e-09	0.000173422	up-regulated
comp82643_c0_seq1	8.84501	31.1603	1.81677	9.27194	48.3843	2.3836	8.20021e-14	2.07047e-09	up-regulated
comp82643_c0_seq2	2.23602	26.5913	3.57195	5.97708	34.1633	2.51493	2.95066e-10	7.45012e-06	up-regulated
comp82648_c0_seq1	31.9823	247.165	2.95013	52.675	241.35	2.19594	2.69889e-26	6.81444e-22	up-regulated
comp82648_c0_seq2	37.2535	187.353	2.33031	50.3332	226.225	2.16818	2.59924e-18	6.56283e-14	up-regulated
comp82648_c1_seq1	26.8772	193.677	2.84919	18.1034	77.9742	2.10673	5.04274e-21	1.27324e-16	up-regulated
comp82687_c1_seq1	2.44619	37.1402	3.92437	5.14168	60.5514	3.55785	3.50217e-19	8.84263e-15	up-regulated
comp82687_c1_seq2	3.9222	33.8463	3.10926	5.01816	55.8926	3.47743	1.50611e-13	3.80279e-09	up-regulated
comp82696_c0_seq1	8.58214	62.9481	2.87475	33.7249	105.015	1.63871	1.1685e-13	2.95034e-09	up-regulated
comp82771_c0_seq1	2.11076	33.9212	4.00635	42.9196	161.419	1.9111	3.7616e-09	9.49766e-05	up-regulated
comp82829_c0_seq1	0.001	13.8952	13.7623	1.63323	9.47784	2.53683	7.02447e-09	0.000177361	up-regulated
comp82829_c0_seq2	0.001	7.8128	12.9316	1.27227	6.39874	2.33038	1.45508e-08	0.000367394	up-regulated
comp82843_c0_seq1	0.800911	17.5905	4.45701	15.2608	39.7672	1.38175	6.9737e-14	1.76079e-09	up-regulated
comp82857_c1_seq1	5.60993	26.9463	2.26403	7.86106	63.9531	3.02422	1.98137e-09	5.00276e-05	up-regulated
comp82867_c1_seq1	34.4041	119.22	1.79297	24.8693	155.75	2.64679	2.98194e-14	7.5291e-10	up-regulated
comp82871_c0_seq2	29.7697	88.2249	1.56734	70.442	467.437	2.73026	3.16277e-12	7.98567e-08	up-regulated
comp82878_c1_seq1	8.30418	33.0173	1.99131	3.66801	33.6538	3.1977	2.15842e-08	0.000544979	up-regulated
comp82924_c1_seq1	2.04377	22.7723	3.47797	4.18377	12.0636	1.52779	2.05496e-12	5.18857e-08	up-regulated
comp82938_c1_seq1	12.5007	43.3641	1.79449	11.9799	46.2501	1.94885	1.95119e-09	4.92657e-05	up-regulated
comp82959_c0_seq1	0.001	21.3149	14.3796	3.69719	34.6756	3.22942	2.94037e-16	7.42413e-12	up-regulated
comp83001_c0_seq1	39.2561	124.88	1.66955	55.1236	359.496	2.70523	1.83062e-09	4.62213e-05	up-regulated
comp83001_c1_seq2	123.145	392.054	1.6707	82.5499	589.042	2.83503	3.41795e-13	8.62999e-09	up-regulated
comp83004_c0_seq1	3.67234	105.837	4.84899	12.2496	75.0056	2.61426	4.69218e-49	1.18473e-44	up-regulated
comp83018_c0_seq1	31.0087	103.769	1.74264	21.9203	57.2188	1.38422	4.35948e-09	0.000110073	up-regulated
comp83020_c0_seq1	6.91005	28.9549	2.06704	1.40331	26.8282	4.25684	4.59688e-09	0.000116067	up-regulated
comp83021_c0_seq1	15.4824	64.9019	2.06764	53.7403	155.655	1.53428	1.64083e-15	4.14292e-11	up-regulated
comp83021_c0_seq2	29.6358	128.614	2.11763	182.489	533.898	1.54876	1.70104e-16	4.29494e-12	up-regulated
comp83021_c0_seq3	62.3884	191.612	1.61883	226.532	685.044	1.59648	2.33878e-12	5.9052e-08	up-regulated
comp83036_c1_seq1	1.93397	25.2093	3.70432	22.2987	133.809	2.58514	2.28658e-16	5.77337e-12	up-regulated
comp83051_c0_seq1	1.42948	13.2476	3.21216	9.73246	28.0593	1.52761	1.71886e-08	0.000433995	up-regulated
comp83053_c0_seq1	1.22905	27.4547	4.48144	1.09512	15.8267	3.8532	1.03499e-22	2.61325e-18	up-regulated
comp83053_c0_seq2	0.828238	15.7949	4.25327	1.36243	8.18639	2.58704	1.96623e-08	0.000496453	up-regulated
comp83058_c0_seq2	33.7364	75.374	1.15976	52.3372	191.451	1.87106	5.55984e-09	0.00014038	up-regulated
comp83070_c1_seq1	0.001	15.1663	13.8886	7.74856	40.919	2.40077	7.02447e-09	0.000177361	up-regulated
comp83071_c0_seq1	30.7767	92.1167	1.58162	30.9209	167.729	2.43948	7.63074e-12	1.92669e-07	up-regulated
comp83122_c0_seq1	125.841	733.697	2.54358	124.651	398.545	1.67685	4.05044e-30	1.0227e-25	up-regulated
comp83122_c0_seq2	104.695	434.134	2.05195	108.749	278.017	1.35416	2.59312e-18	6.54737e-14	up-regulated
comp83122_c0_seq3	29.5565	184.408	2.64135	30.5859	142.237	2.21736	3.00498e-19	7.58727e-15	up-regulated
comp83133_c0_seq3	4.13848	29.4851	2.83281	14.1118	37.6164	1.41446	7.65753e-16	1.93345e-11	up-regulated
comp83175_c0_seq1	94.3946	371.513	1.97664	101.308	273.244	1.43145	1.80449e-18	4.55616e-14	up-regulated
comp83176_c0_seq1	170.172	798.236	2.22982	87.4948	363.936	2.05641	1.49384e-24	3.7718e-20	up-regulated
comp83176_c0_seq2	170.321	743.432	2.12595	99.5285	436.257	2.132	8.99156e-23	2.27028e-18	up-regulated
comp83178_c0_seq1	0.351402	15.6617	5.47797	15.2861	357.83	4.54898	1.38095e-13	3.48677e-09	up-regulated
comp83178_c1_seq1	4.99953	42.3468	3.08239	21.9041	511.272	4.54482	1.0889e-19	2.74936e-15	up-regulated
comp83179_c1_seq2	1.30666	13.0193	3.31669	9.49329	25.6484	1.43389	1.28544e-08	0.000324562	up-regulated
comp83194_c0_seq1	0.001	14.4559	13.8194	1.52477	16.8987	3.47024	9.20434e-09	0.0002324	up-regulated
comp83251_c0_seq1	107.979	450.974	2.0623	186.725	592.095	1.66491	5.27298e-21	1.33138e-16	up-regulated
comp83251_c0_seq2	132.087	456.021	1.78761	184.812	714.696	1.95127	5.82713e-17	1.47129e-12	up-regulated
comp83253_c0_seq2	5.07431	22.9012	2.17414	4.46339	39.5883	3.14886	1.54772e-10	3.90784e-06	up-regulated
comp83254_c0_seq1	132.811	561.571	2.0801	55.1193	234.292	2.08768	1.5182e-20	3.83329e-16	up-regulated
comp83254_c0_seq2	59.0331	329.878	2.48234	51.4312	228.448	2.15115	5.48915e-27	1.38596e-22	up-regulated
comp83254_c1_seq1	84.3304	266.579	1.66044	21.6286	91.31	2.07783	1.26391e-10	3.19125e-06	up-regulated
comp83305_c0_seq1	102.351	286.262	1.48382	342.75	958.46	1.48356	2.02834e-11	5.12137e-07	up-regulated
comp83306_c0_seq1	14.921	48.9515	1.71401	91.3975	254.11	1.47523	2.69571e-11	6.80641e-07	up-regulated
comp83330_c1_seq1	571.95	1310.06	1.19568	75.8639	215.988	1.50947	1.31434e-08	0.000331857	up-regulated
comp83333_c1_seq1	12.9993	44.2883	1.76849	11.7313	47.896	2.02955	1.18994e-09	3.00447e-05	up-regulated
comp83365_c0_seq1	2.31815	25.0223	3.43217	6.43495	53.813	3.06395	5.47968e-21	1.38357e-16	up-regulated
comp83365_c0_seq2	0.580071	39.3392	6.08359	7.89868	63.7951	3.01376	2.33128e-26	5.88625e-22	up-regulated
comp83374_c0_seq1	295.393	799.792	1.43699	91.6336	250.547	1.45113	1.07883e-13	2.72393e-09	up-regulated
comp83374_c0_seq2	46.1412	377.712	3.03316	37.8791	216.365	2.51399	3.49181e-36	8.81648e-32	up-regulated
comp83374_c0_seq3	437.36	1122.08	1.35929	125.161	315.847	1.33544	1.86545e-09	4.71007e-05	up-regulated
comp83374_c0_seq4	149.281	572.442	1.9391	81.3816	274.415	1.75359	1.1763e-17	2.97003e-13	up-regulated
comp83391_c0_seq1	6.47775	3905.88	9.23594	63.0887	4527.9	6.16532	4.47482e-147	1.12985e-142	up-regulated
comp83408_c0_seq1	0.001	34.2361	15.0632	5.24744	44.3005	3.07764	2.73147e-23	6.8967e-19	up-regulated
comp83419_c0_seq1	131.106	2489.98	4.24733	70.3187	1198.15	4.09075	1.9155e-66	4.83644e-62	up-regulated
comp83419_c1_seq1	338.711	7819.23	4.5289	302.017	5215.23	4.11003	7.86859e-80	1.98674e-75	up-regulated
comp83422_c0_seq1	3.81052	26.281	2.78596	35.8681	233.828	2.70467	3.64847e-15	9.21201e-11	up-regulated
comp83466_c0_seq1	6.71878	28.8893	2.10426	34.0572	211.719	2.63612	3.42704e-11	8.65293e-07	up-regulated
comp83469_c1_seq1	1.0449	21.6058	4.36999	0.334217	112.346	8.39295	1.50054e-10	3.78871e-06	up-regulated
comp83487_c1_seq1	0.001	15.8751	13.9545	3.67791	14.9404	2.02226	9.20434e-09	0.0002324	up-regulated
comp83510_c0_seq1	121.748	703.144	2.52992	106.029	435.919	2.03961	1.87753e-29	4.74057e-25	up-regulated
comp83510_c0_seq2	300.376	1119.23	1.89766	235.618	664.374	1.49555	3.72282e-19	9.39975e-15	up-regulated
comp83519_c0_seq1	146.346	649.525	2.15	91.6437	264.119	1.52708	8.02979e-23	2.02744e-18	up-regulated
comp83519_c0_seq2	300.228	754.272	1.32903	75.773	203.188	1.42306	2.40599e-10	6.07489e-06	up-regulated
comp83524_c0_seq1	383.947	1002.64	1.38482	230.515	548.55	1.25077	1.75276e-11	4.42555e-07	up-regulated
comp83524_c0_seq2	311.599	1083.05	1.79733	152.115	549.095	1.8519	2.6625e-17	6.72255e-13	up-regulated
comp83527_c0_seq1	30.4455	114.433	1.91021	18.8544	74.6956	1.98612	5.60859e-16	1.41611e-11	up-regulated
comp83527_c0_seq2	52.5292	209.914	1.99861	29.7842	98.9977	1.73285	2.93631e-14	7.41389e-10	up-regulated
comp83527_c0_seq3	133.668	356.481	1.41517	32.5492	100.854	1.63157	5.50094e-11	1.38893e-06	up-regulated
comp83527_c0_seq4	188.821	651.483	1.7867	61.0413	241.803	1.98597	9.7436e-17	2.46016e-12	up-regulated
comp83527_c0_seq5	161.449	476.36	1.56098	52.5206	148.646	1.50093	6.98665e-14	1.76406e-09	up-regulated
comp83549_c0_seq1	4.41959	55.6839	3.65528	2.42337	24.0363	3.31013	9.37505e-14	2.36711e-09	up-regulated
comp83604_c0_seq1	147.639	615.325	2.05927	149.652	560.007	1.90384	1.1474e-22	2.89706e-18	up-regulated
comp83604_c0_seq2	34.1937	199.918	2.54761	57.0513	196.12	1.78141	9.45366e-17	2.38695e-12	up-regulated
comp83617_c0_seq1	20.9994	94.614	2.17171	1.76348	20.3847	3.53099	1.17099e-14	2.95663e-10	up-regulated
comp83618_c3_seq1	8.78178	38.0106	2.11382	141.622	367.956	1.37748	2.87149e-08	0.000725023	up-regulated
comp83636_c0_seq1	228.39	501.297	1.13417	71.5528	165.483	1.20961	1.92813e-08	0.000486833	up-regulated
comp83646_c1_seq2	0.001	45.4661	15.4725	33.4373	84.325	1.3345	5.33141e-11	1.34613e-06	up-regulated
comp83646_c2_seq1	25.4591	124.178	2.28616	37.8386	136.733	1.85343	4.1389e-15	1.04503e-10	up-regulated
comp83665_c0_seq1	107.713	276.62	1.36071	225.765	757.469	1.74637	1.90417e-10	4.80785e-06	up-regulated
comp83686_c1_seq1	8.34812	66.5429	2.99476	2.51761	12.3189	2.29075	1.86733e-13	4.71481e-09	up-regulated
comp83687_c0_seq1	7.27513	39.9462	2.45701	11.8012	44.4502	1.91326	3.21095e-14	8.10734e-10	up-regulated
comp83687_c0_seq2	5.81675	60.7611	3.38486	3.38881	17.7474	2.38875	2.12929e-22	5.37624e-18	up-regulated
comp83732_c0_seq1	1.98822	12.4764	2.64966	4.49054	13.0485	1.53892	1.10579e-09	2.79201e-05	up-regulated
comp83732_c0_seq2	0.001	9.77674	13.2551	3.81962	11.6047	1.60321	1.89442e-09	4.78321e-05	up-regulated
comp83740_c0_seq1	81.8964	271.937	1.7314	11.8283	39.97	1.75667	5.05726e-14	1.27691e-09	up-regulated
comp83742_c0_seq1	21.8254	97.722	2.16268	13.0478	36.6715	1.49085	5.00765e-14	1.26438e-09	up-regulated
comp83749_c0_seq2	9.88808	41.9147	2.08369	3.30028	16.1595	2.29172	8.56417e-10	2.16237e-05	up-regulated
comp83753_c0_seq1	140.501	514.811	1.87346	112.958	325.218	1.52562	1.15014e-17	2.90398e-13	up-regulated
comp83763_c0_seq1	3.18211	17.2734	2.4405	0.001	1.72191	10.7498	3.3704e-14	8.50993e-10	up-regulated
comp83798_c0_seq1	42.7072	184.801	2.11342	55.3562	200.249	1.85498	9.55718e-18	2.41309e-13	up-regulated
comp83798_c0_seq2	60.4056	177.273	1.55322	49.5503	185.81	1.90686	7.67283e-16	1.93731e-11	up-regulated
comp83798_c0_seq3	19.3503	149.776	2.95238	51.6094	251.836	2.28678	9.69118e-30	2.44693e-25	up-regulated
comp83798_c0_seq4	68.9483	267.854	1.95786	68.725	247.834	1.85047	1.33664e-18	3.37487e-14	up-regulated
comp83826_c0_seq1	12.7005	66.9882	2.39902	0.446411	7.88832	4.14328	2.82076e-10	7.12214e-06	up-regulated
comp83891_c0_seq2	39.0175	111.702	1.51747	185.601	490.274	1.40139	2.84689e-12	7.18811e-08	up-regulated
comp83909_c0_seq2	3.68909	15.9312	2.11052	13.0186	35.9761	1.46646	1.13868e-11	2.87505e-07	up-regulated
comp83930_c0_seq1	14.3763	73.8542	2.36099	9.2952	64.7773	2.80093	5.59802e-14	1.41344e-09	up-regulated
comp83930_c0_seq3	29.0646	76.0278	1.38726	10.4866	48.7642	2.21728	2.67073e-09	6.74332e-05	up-regulated
comp83936_c0_seq1	555.049	1256.16	1.17834	201.734	697.235	1.78919	7.32776e-09	0.000185019	up-regulated
comp83954_c0_seq1	416.191	1232.7	1.56651	100.829	307.445	1.60841	6.04984e-14	1.52752e-09	up-regulated
comp83954_c0_seq2	431.866	1581.78	1.8729	84.0582	308.863	1.87751	2.143e-18	5.41085e-14	up-regulated
comp83959_c1_seq1	6125.06	16196.9	1.40292	2244.69	6355.08	1.5014	4.63229e-12	1.16961e-07	up-regulated
comp83964_c0_seq1	29.258	118.474	2.01766	133.613	818.645	2.61518	3.10712e-19	7.84516e-15	up-regulated
comp83966_c0_seq1	517.5	2698.78	2.38268	217.442	1016.25	2.22456	9.14427e-29	2.30884e-24	up-regulated
comp83985_c0_seq2	129.67	286.116	1.14175	38.1008	94.4481	1.3097	7.24099e-09	0.000182828	up-regulated
comp83985_c0_seq3	161.449	475.626	1.55875	38.5034	87.2987	1.18097	5.34019e-11	1.34834e-06	up-regulated
comp83985_c0_seq5	185.363	474.354	1.35561	63.9279	187.843	1.55501	2.6438e-11	6.67533e-07	up-regulated
comp83985_c0_seq6	85.9796	303.742	1.82078	29.2084	91.3689	1.64532	1.98472e-13	5.01121e-09	up-regulated
comp83985_c0_seq7	33.5602	115.757	1.78627	14.3126	41.6587	1.54133	6.42917e-11	1.6233e-06	up-regulated
comp83985_c0_seq8	156.349	619.679	1.98675	43.5621	176.073	2.01503	4.16969e-20	1.05281e-15	up-regulated
comp83988_c0_seq2	130.651	691.415	2.40384	73.4638	215.641	1.55352	3.27365e-28	8.26564e-24	up-regulated
comp83988_c0_seq3	122.442	677.705	2.46856	48.7492	228.945	2.23155	7.11029e-25	1.79528e-20	up-regulated
comp83988_c0_seq4	104.402	579.927	2.47372	33.7806	153.983	2.18851	2.60985e-28	6.58961e-24	up-regulated
comp83988_c0_seq5	81.9192	356.361	2.12107	37.8307	156.285	2.04655	1.12214e-22	2.83329e-18	up-regulated
comp83988_c0_seq6	53.8635	249.45	2.21137	23.6835	70.1273	1.5661	7.4133e-20	1.87178e-15	up-regulated
comp83989_c0_seq1	36.8536	144.906	1.97524	34.1847	101.113	1.56455	4.43878e-14	1.12075e-09	up-regulated
comp83989_c0_seq2	82.7928	218.46	1.39979	36.4908	105.686	1.53418	1.70566e-10	4.30663e-06	up-regulated
comp83998_c0_seq1	138.004	617.02	2.1606	39.066	159.475	2.02934	5.72403e-21	1.44526e-16	up-regulated
comp83998_c0_seq2	286.404	1038.96	1.85901	71.4684	290.518	2.02325	4.74311e-17	1.19759e-12	up-regulated
comp83998_c0_seq3	190.756	722.254	1.92078	58.279	219.178	1.91106	1.03005e-20	2.60078e-16	up-regulated
comp83998_c0_seq4	350.332	1270.03	1.85806	99.3208	394.886	1.99127	6.49604e-20	1.64019e-15	up-regulated
comp84005_c0_seq1	58.3413	284.071	2.28366	42.7711	151.369	1.82336	6.89005e-25	1.73967e-20	up-regulated
comp84005_c0_seq2	114.749	525.416	2.19498	52.2769	175.783	1.74955	2.66881e-22	6.73848e-18	up-regulated
comp84005_c0_seq3	139.424	460.343	1.72323	63.8507	193.19	1.59724	2.8632e-15	7.22929e-11	up-regulated
comp84005_c0_seq4	248.089	778.26	1.6494	79.4676	228.653	1.52472	1.08009e-14	2.72711e-10	up-regulated
comp84010_c0_seq1	423.622	1282.19	1.59776	244.304	664.266	1.44308	3.85665e-16	9.73766e-12	up-regulated
comp84010_c0_seq2	285.867	949.142	1.73128	197.576	569.357	1.52693	2.42734e-14	6.1288e-10	up-regulated
comp84030_c0_seq1	234.802	639.153	1.44472	76.5319	210.811	1.46182	2.09923e-12	5.30034e-08	up-regulated
comp84030_c0_seq2	236.787	596.518	1.33298	47.5463	119.641	1.33131	4.97201e-10	1.25538e-05	up-regulated
comp84030_c0_seq3	395.986	1112.58	1.49038	128.712	339.276	1.39831	3.46818e-12	8.75681e-08	up-regulated
comp84030_c0_seq4	195.897	669.959	1.77397	57.1471	176.525	1.62712	5.04544e-16	1.27392e-11	up-regulated
comp84030_c0_seq6	277.857	704.382	1.34201	83.6825	207.067	1.3071	2.15841e-11	5.44977e-07	up-regulated
comp84086_c0_seq1	12.7883	48.1386	1.91237	15.2245	47.2498	1.63391	1.92176e-15	4.85225e-11	up-regulated
comp84086_c0_seq2	24.6747	99.935	2.01795	27.2501	73.6356	1.43414	5.4296e-17	1.37092e-12	up-regulated
comp84086_c0_seq4	31.7701	107.314	1.7561	24.8582	70.1684	1.4971	1.26949e-08	0.000320533	up-regulated
comp84086_c0_seq5	27.6428	98.232	1.82929	24.6715	70.201	1.50865	3.31148e-17	8.36115e-13	up-regulated
comp84086_c0_seq8	14.7114	54.6919	1.8944	19.1582	55.3645	1.531	6.41116e-09	0.000161875	up-regulated
comp84086_c0_seq9	40.6934	198.727	2.28792	30.7314	98.6403	1.68247	1.24834e-16	3.15194e-12	up-regulated
comp84094_c0_seq1	247.791	836.557	1.75534	112.398	544.921	2.27743	6.37049e-17	1.60849e-12	up-regulated
comp84101_c0_seq1	184.842	506.72	1.4549	71.9864	195.022	1.43784	2.99457e-12	7.561e-08	up-regulated
comp84110_c0_seq1	110.263	398.673	1.85425	61.6101	236.781	1.94232	1.07607e-18	2.71696e-14	up-regulated
comp84110_c0_seq2	79.8528	415.603	2.37979	68.5585	247.652	1.8529	3.73941e-26	9.44163e-22	up-regulated
comp84110_c0_seq3	46.7885	330.166	2.81897	47.9992	176.405	1.87781	4.43785e-30	1.12051e-25	up-regulated
comp84110_c0_seq4	164.528	949.754	2.52922	133.555	496.415	1.89411	2.61028e-30	6.59071e-26	up-regulated
comp84115_c0_seq1	156.706	624.711	1.99513	147.722	455.976	1.62608	4.17459e-20	1.05404e-15	up-regulated
comp84122_c0_seq1	185.845	452.089	1.28251	44.3995	113.119	1.34922	8.22664e-11	2.07715e-06	up-regulated
comp84122_c0_seq2	218.385	551.669	1.33693	57.4893	131.243	1.19088	6.15019e-09	0.000155286	up-regulated
comp84125_c0_seq1	2.82437	14.5796	2.36795	11.6854	98.8688	3.08081	9.23204e-09	0.0002331	up-regulated
comp84127_c0_seq1	45.1437	123.452	1.45136	25.6112	59.1123	1.20668	3.1045e-09	7.83854e-05	up-regulated
comp84139_c0_seq1	118.609	662.2	2.48105	70.7236	245.13	1.79328	6.1647e-28	1.55652e-23	up-regulated
comp84139_c0_seq2	45.6052	287.329	2.65543	37.0392	143.156	1.95046	9.59635e-33	2.42298e-28	up-regulated
comp84139_c0_seq3	43.6018	249.404	2.51603	26.6094	132.098	2.3116	1.6612e-25	4.19436e-21	up-regulated
comp84154_c0_seq1	106.895	334.787	1.64705	90.8635	293.817	1.69314	9.74146e-16	2.45962e-11	up-regulated
comp84154_c0_seq2	132.581	466.834	1.81603	113.581	353.093	1.63633	1.58075e-15	3.99124e-11	up-regulated
comp84154_c0_seq3	144.524	456.822	1.66032	72.7205	280.206	1.94605	1.80923e-14	4.56811e-10	up-regulated
comp84160_c0_seq1	60.9207	249.224	2.03244	93.7666	254.751	1.44194	3.79881e-15	9.59162e-11	up-regulated
comp84160_c0_seq2	59.7003	203.322	1.76796	78.4605	190.143	1.27704	4.66003e-15	1.17661e-10	up-regulated
comp84160_c0_seq3	74.3069	237.919	1.6789	94.741	261.057	1.4623	5.05897e-18	1.27734e-13	up-regulated
comp84164_c0_seq1	12.7498	66.8478	2.3904	12.4528	49.0697	1.97836	4.40763e-16	1.11288e-11	up-regulated
comp84164_c0_seq10	40.7597	199.843	2.29366	49.8259	128.698	1.36902	4.77587e-22	1.20586e-17	up-regulated
comp84164_c0_seq11	96.5187	384.638	1.99462	65.3691	193.921	1.56879	2.30707e-19	5.82511e-15	up-regulated
comp84164_c0_seq12	3.51597	40.6827	3.53242	13.7363	58.3283	2.08621	5.42284e-11	1.36921e-06	up-regulated
comp84164_c0_seq2	24.3968	101.981	2.06354	23.2459	95.2462	2.03468	1.42555e-13	3.59937e-09	up-regulated
comp84164_c0_seq3	28.0226	89.1977	1.67042	17.7037	52.7308	1.57459	5.82767e-12	1.47143e-07	up-regulated
comp84164_c0_seq4	11.8233	67.2668	2.50827	16.5801	72.3839	2.12622	1.406e-14	3.55001e-10	up-regulated
comp84164_c0_seq5	55.5187	257.431	2.21314	36.7472	116.995	1.67074	2.87065e-21	7.24812e-17	up-regulated
comp84164_c0_seq6	14.5323	73.5771	2.33999	11.7629	52.0606	2.14595	3.57565e-16	9.02816e-12	up-regulated
comp84164_c0_seq7	92.9585	357.642	1.94386	48.9905	189.917	1.9548	2.45324e-16	6.1942e-12	up-regulated
comp84164_c0_seq8	61.7581	166.321	1.42927	30.655	120.601	1.97605	4.0122e-10	1.01304e-05	up-regulated
comp84164_c0_seq9	15.4559	68.0762	2.13899	12.7123	56.4214	2.15002	1.48376e-15	3.74634e-11	up-regulated
comp84170_c0_seq1	49.6321	158.013	1.6707	50.486	173.18	1.77832	6.9756e-13	1.76127e-08	up-regulated
comp84170_c0_seq2	17.8318	62.8401	1.81723	11.4654	30.0253	1.38889	5.61265e-12	1.41714e-07	up-regulated
comp84176_c1_seq1	34.1715	99.4356	1.54097	51.7004	144.397	1.48179	1.21883e-09	3.07742e-05	up-regulated
comp84206_c0_seq1	3.30212	18.9272	2.519	57.4122	150.34	1.3888	2.06628e-11	5.21714e-07	up-regulated
comp84227_c0_seq1	8.65285	29.3177	1.76053	32.5201	84.0952	1.37069	4.35948e-09	0.000110073	up-regulated
comp84231_c0_seq1	15.3631	55.3702	1.84964	19.8806	45.598	1.19761	1.33052e-11	3.35942e-07	up-regulated
comp84250_c0_seq1	4.59637	26.554	2.53036	37.6753	236.589	2.65069	6.80736e-16	1.71879e-11	up-regulated
comp84281_c0_seq1	7.09918	25.4797	1.84362	3.04925	10.5418	1.7896	8.33841e-10	2.10536e-05	up-regulated
comp84289_c0_seq1	4.68536	38.3008	3.03114	31.1503	181.481	2.5425	1.0989e-20	2.77462e-16	up-regulated
comp84305_c0_seq1	14.6772	64.7229	2.1407	20.9244	57.0474	1.44698	3.1335e-11	7.91177e-07	up-regulated
comp84316_c0_seq1	16.1825	63.5708	1.97393	35.6026	122.347	1.78092	2.94152e-13	7.42704e-09	up-regulated
comp84322_c1_seq1	9.69955	41.8445	2.10905	10.2233	41.2292	2.0118	1.14014e-08	0.000287874	up-regulated
comp84333_c0_seq1	10.1662	74.6741	2.87683	8.71461	44.3449	2.34726	4.16087e-26	1.05058e-21	up-regulated
comp84341_c0_seq2	10.1408	44.1614	2.12261	12.402	35.7639	1.52793	1.29256e-12	3.26357e-08	up-regulated
comp84345_c0_seq1	251.822	902.375	1.84132	207.492	509.991	1.29742	1.38296e-18	3.49182e-14	up-regulated
comp84345_c0_seq2	69.4485	205.249	1.56336	54.8977	154.363	1.49151	1.78543e-12	4.50802e-08	up-regulated
comp84345_c0_seq3	30.3871	197.039	2.69695	30.547	211.427	2.79105	1.62804e-24	4.11064e-20	up-regulated
comp84345_c0_seq4	19.9139	124.838	2.64821	36.1643	147.333	2.02644	6.03884e-22	1.52475e-17	up-regulated
comp84349_c0_seq1	15.1754	57.8611	1.93086	23.3315	61.8455	1.40639	1.76268e-11	4.45059e-07	up-regulated
comp84356_c0_seq2	3.49562	33.4336	3.25768	8.91571	58.573	2.71581	8.92063e-18	2.25237e-13	up-regulated
comp84374_c0_seq1	7.55829	112.559	3.89647	5.52587	28.7604	2.37981	7.21931e-22	1.8228e-17	up-regulated
comp84374_c1_seq1	6.95063	41.2548	2.56935	3.74769	23.9324	2.67489	1.97052e-10	4.97536e-06	up-regulated
comp84374_c1_seq2	0.001	33.3158	15.0239	2.16986	10.8047	2.31599	1.29047e-13	3.2583e-09	up-regulated
comp84378_c0_seq1	11.8358	48.0226	2.02055	61.9679	266.343	2.10369	1.08709e-15	2.74478e-11	up-regulated
comp84384_c0_seq2	48.6033	143.548	1.56241	41.5998	99.9108	1.26406	2.08658e-11	5.2684e-07	up-regulated
comp84433_c0_seq2	15.3643	71.7314	2.22302	50.9527	153.233	1.5885	1.13081e-16	2.85517e-12	up-regulated
comp84465_c0_seq3	23.3464	57.4471	1.29904	69.4983	257.078	1.88716	4.37759e-09	0.00011053	up-regulated
comp84491_c0_seq1	2.02065	32.4731	4.00635	6.40163	72.3255	3.49799	1.33439e-19	3.3692e-15	up-regulated
comp84513_c0_seq1	10.3462	151.582	3.87293	0.001	2.40053	11.2291	2.11482e-31	5.3397e-27	up-regulated
comp84544_c0_seq1	45.7517	117.916	1.36586	21.8044	56.3111	1.3688	1.14766e-08	0.000289772	up-regulated
comp84595_c0_seq1	10.1962	41.1187	2.01177	67.1376	259.903	1.95278	8.23191e-16	2.07847e-11	up-regulated
comp84600_c0_seq2	50.5215	118.736	1.23279	228.378	1014.91	2.15185	1.28502e-08	0.000324456	up-regulated
comp84612_c0_seq1	7.02977	50.4611	2.84362	53.8216	347.741	2.69176	1.04867e-18	2.64779e-14	up-regulated
comp84624_c1_seq1	16.2802	51.1389	1.6513	11.4909	27.2934	1.24805	1.1631e-08	0.00029367	up-regulated
comp84631_c0_seq2	1.19984	27.3164	4.50885	13.816	37.6939	1.44799	5.08536e-21	1.284e-16	up-regulated
comp84649_c0_seq3	45.4657	212.205	2.22261	203.471	713.446	1.80998	9.20873e-23	2.32511e-18	up-regulated
comp84649_c0_seq4	42.7319	199.327	2.22175	173.157	587.256	1.7619	3.95037e-17	9.97429e-13	up-regulated
comp84665_c0_seq1	314.431	916.275	1.54304	744.04	2684.12	1.851	2.41829e-13	6.10594e-09	up-regulated
comp84665_c0_seq2	239.06	545.977	1.19147	442.227	1269.49	1.52139	3.46912e-08	0.000875917	up-regulated
comp84689_c0_seq2	196.04	460.977	1.23355	350.253	779.441	1.15404	2.16371e-08	0.000546316	up-regulated
comp84689_c0_seq3	184.745	462.249	1.32313	185.508	687.115	1.88907	3.01049e-08	0.000760118	up-regulated
comp84691_c0_seq1	263.593	799.614	1.60099	131.94	386.072	1.54899	8.90714e-15	2.24896e-10	up-regulated
comp84691_c0_seq2	80.9449	352.851	2.12405	36.5244	165.507	2.17996	1.62984e-18	4.11518e-14	up-regulated
comp84691_c0_seq3	51.2039	198.766	1.95675	16.9764	80.6761	2.24861	3.21227e-12	8.11067e-08	up-regulated
comp84696_c0_seq1	181.094	613.89	1.76124	111.686	351.103	1.65245	4.23638e-16	1.06964e-11	up-regulated
comp84696_c0_seq2	35.9252	143.762	2.00062	30.3466	106.242	1.80776	6.31954e-12	1.59562e-07	up-regulated
comp84699_c0_seq1	86.0459	345.941	2.00735	147.245	828.231	2.49181	2.6137e-20	6.59932e-16	up-regulated
comp84699_c0_seq2	46.5635	147.621	1.66462	93.6171	368.515	1.97688	7.50602e-15	1.8952e-10	up-regulated
comp84699_c0_seq4	33.2464	99.0497	1.57496	76.3524	264.712	1.79368	4.67101e-10	1.17938e-05	up-regulated
comp84699_c0_seq6	15.5627	62.5787	2.00758	22.2414	125.198	2.49289	3.94685e-16	9.96539e-12	up-regulated
comp84703_c0_seq1	57.5682	234.296	2.02499	67.6786	201.84	1.57644	2.92335e-16	7.38117e-12	up-regulated
comp84703_c0_seq2	29.5127	128.909	2.12694	24.0663	63.714	1.40459	3.53213e-19	8.91827e-15	up-regulated
comp84712_c0_seq1	217.146	619.815	1.51317	43.4756	140.96	1.69701	8.70693e-16	2.19841e-11	up-regulated
comp84712_c0_seq2	126.405	443.695	1.81151	22.2727	76.1281	1.77315	9.48926e-12	2.39594e-07	up-regulated
comp84712_c0_seq3	206.184	513.504	1.31645	40.535	135.288	1.7388	4.03956e-11	1.01995e-06	up-regulated
comp84712_c0_seq4	321.017	1122.26	1.80569	46.5672	140.953	1.59783	9.84336e-18	2.48535e-13	up-regulated
comp84712_c0_seq5	125.206	338.299	1.434	34.2336	100.85	1.55872	1.53457e-10	3.87462e-06	up-regulated
comp84712_c0_seq6	116.399	360.505	1.63094	29.4725	95.0449	1.68924	9.52878e-11	2.40592e-06	up-regulated
comp84712_c0_seq7	222.812	768.473	1.78617	52.36	159.981	1.61136	7.11477e-18	1.79641e-13	up-regulated
comp84717_c0_seq2	208.8	623.337	1.57789	447.97	1168.12	1.38271	4.82882e-13	1.21923e-08	up-regulated
comp84717_c0_seq3	358.172	1450.7	2.01803	443.576	1252.02	1.497	9.52698e-22	2.40547e-17	up-regulated
comp84717_c0_seq4	203.846	620.885	1.60684	89.5666	351.189	1.97121	3.04798e-14	7.69584e-10	up-regulated
comp84717_c0_seq5	119.493	488.154	2.03041	98.2368	389.551	1.98748	2.27314e-19	5.73946e-15	up-regulated
comp84719_c0_seq1	0.88022	23.2932	4.7259	1.1664	7.88326	2.75674	3.06868e-14	7.7481e-10	up-regulated
comp84720_c0_seq1	274.662	891.757	1.699	57.9735	156.655	1.43412	1.31007e-17	3.30779e-13	up-regulated
comp84720_c0_seq2	516.327	1386.68	1.42528	76.1513	195.948	1.36353	3.94583e-13	9.96282e-09	up-regulated
comp84720_c0_seq3	188.846	736.44	1.96336	62.8179	169.045	1.42816	4.68675e-17	1.18336e-12	up-regulated
comp84720_c0_seq4	245.825	1292.02	2.39392	58.0889	229.915	1.98477	4.44594e-28	1.12255e-23	up-regulated
comp84720_c0_seq5	147.686	867.741	2.55473	22.4296	89.0922	1.98989	1.95395e-29	4.93352e-25	up-regulated
comp84744_c0_seq1	354.095	933.696	1.39882	113.492	316.517	1.47969	4.43883e-12	1.12076e-07	up-regulated
comp84744_c0_seq2	192.194	667.136	1.79542	81.2554	233.385	1.52217	5.12299e-17	1.2935e-12	up-regulated
comp84744_c0_seq3	480.409	1369.64	1.51146	94.9332	273.966	1.52901	3.07709e-13	7.76933e-09	up-regulated
comp84758_c0_seq1	3.80191	19.1443	2.33212	7.07924	18.7451	1.40485	2.57592e-09	6.50394e-05	up-regulated
comp84772_c0_seq1	32.2731	98.8887	1.61548	13.1082	34.7777	1.40769	4.64333e-11	1.17239e-06	up-regulated
comp84773_c0_seq2	3.47649	14.3828	2.04864	8.28485	21.9401	1.40502	1.45479e-08	0.00036732	up-regulated
comp84798_c0_seq1	5.82407	38.7999	2.73595	7.59662	21.0313	1.46911	6.27286e-11	1.58384e-06	up-regulated
comp84824_c0_seq1	73.2355	350.831	2.26016	118.059	395.893	1.7456	1.0511e-23	2.65393e-19	up-regulated
comp84824_c0_seq2	94.9952	473.606	2.31776	157.587	473.221	1.58637	3.61295e-23	9.12234e-19	up-regulated
comp84824_c0_seq3	98.4667	340.407	1.78955	118.258	429.656	1.86125	3.33452e-14	8.41932e-10	up-regulated
comp84844_c0_seq2	34.9811	158.344	2.17841	0.001	2.50254	11.2892	6.42107e-15	1.62126e-10	up-regulated
comp84865_c1_seq1	9.0418	30.0947	1.73483	24.4587	108.587	2.15043	1.82908e-08	0.000461823	up-regulated
comp84871_c1_seq1	56.0049	194.407	1.79545	49.6284	142.346	1.52017	3.28042e-14	8.28273e-10	up-regulated
comp84872_c1_seq1	34.5268	149.212	2.11157	40.0285	173.521	2.11601	1.5255e-17	3.85174e-13	up-regulated
comp84872_c1_seq11	9.95005	49.6969	2.32038	17.8831	82.077	2.19838	4.10756e-18	1.03712e-13	up-regulated
comp84872_c1_seq12	25.1498	111.084	2.14303	43.2789	181.29	2.06657	6.51e-23	1.64371e-18	up-regulated
comp84872_c1_seq13	8.54144	29.6393	1.79496	13.6385	56.7454	2.05682	1.40935e-08	0.000355847	up-regulated
comp84872_c1_seq14	9.01596	58.3126	2.69325	18.9074	88.3	2.22346	1.51983e-26	3.83742e-22	up-regulated
comp84872_c1_seq15	3.32667	23.4722	2.8188	8.59932	46.4218	2.43251	7.32665e-11	1.84991e-06	up-regulated
comp84872_c1_seq2	38.4777	178.921	2.21723	46.248	200.755	2.11798	4.88907e-22	1.23444e-17	up-regulated
comp84872_c1_seq4	5.20276	28.0159	2.4289	11.99	53.5975	2.16033	5.31892e-17	1.34297e-12	up-regulated
comp84872_c1_seq5	5.42897	32.5236	2.58274	12.9823	59.4548	2.19524	1.59202e-15	4.01969e-11	up-regulated
comp84872_c1_seq6	6.34289	33.6382	2.40689	13.6427	62.1051	2.18658	1.36167e-16	3.43809e-12	up-regulated
comp84872_c1_seq7	18.3491	90.6242	2.30419	33.6617	147.946	2.13589	1.04313e-16	2.63379e-12	up-regulated
comp84872_c1_seq8	5.43676	29.755	2.45231	10.8065	47.6616	2.14092	5.92777e-18	1.4967e-13	up-regulated
comp84876_c1_seq1	53.6888	285.725	2.41194	50.9674	177.312	1.79865	8.78585e-25	2.21834e-20	up-regulated
comp84876_c1_seq2	174.852	468.248	1.42114	68.992	207.025	1.58531	1.0471e-11	2.64382e-07	up-regulated
comp84876_c1_seq3	164.168	434.32	1.40359	65.9208	192.321	1.54471	5.67201e-13	1.43212e-08	up-regulated
comp84876_c1_seq4	35.2799	175.466	2.31428	18.9508	69.5237	1.87525	4.71271e-20	1.18991e-15	up-regulated
comp84876_c1_seq5	282.197	787.174	1.47998	113.81	314.174	1.46494	2.76165e-11	6.97288e-07	up-regulated
comp84876_c1_seq6	15.7982	94.437	2.57959	11.402	45.7155	2.0034	3.62501e-18	9.15278e-14	up-regulated
comp84876_c1_seq7	113.404	362.028	1.67463	39.6149	128.472	1.69734	2.15849e-14	5.44997e-10	up-regulated
comp84887_c0_seq1	24.8146	97.658	1.97655	0.982688	51.5873	5.71414	1.30073e-14	3.2842e-10	up-regulated
comp84888_c0_seq1	16.7061	66.5556	1.99419	2.69533	8.13515	1.59371	1.98661e-15	5.01599e-11	up-regulated
comp84892_c0_seq1	0.001	10.5966	13.3713	14.4729	94.6348	2.70902	5.82975e-09	0.000147195	up-regulated
comp84909_c0_seq1	48.9328	145.676	1.57389	66.3206	204.112	1.62183	6.58252e-12	1.66202e-07	up-regulated
comp84909_c0_seq2	12.4954	45.7291	1.87171	20.9534	83.9572	2.00247	2.13054e-11	5.37941e-07	up-regulated
comp84909_c0_seq3	22.4965	103.27	2.19865	80.643	248.776	1.62522	2.70292e-20	6.82459e-16	up-regulated
comp84909_c0_seq4	15.9126	45.1124	1.50336	20.8288	100.583	2.27174	1.17554e-09	2.96811e-05	up-regulated
comp84913_c0_seq1	15.8914	112.856	2.82816	21.6459	56.8524	1.39313	1.1447e-19	2.89026e-15	up-regulated
comp84913_c0_seq2	17.6375	74.3532	2.07574	13.8059	36.5103	1.40302	2.71918e-16	6.86565e-12	up-regulated
comp84923_c0_seq1	19.298	61.7199	1.67728	83.8363	205.669	1.29468	4.97857e-12	1.25704e-07	up-regulated
comp84939_c0_seq2	29.9839	92.6292	1.62728	47.0615	114.201	1.27896	3.44386e-10	8.69541e-06	up-regulated
comp84958_c0_seq1	30.5928	84.065	1.45832	41.1086	121.142	1.55919	1.8478e-09	4.6655e-05	up-regulated
comp84963_c0_seq1	6.16727	23.071	1.90338	10.0746	25.5661	1.34352	6.08984e-13	1.53762e-08	up-regulated
comp84964_c0_seq1	12.548	68.3797	2.44611	74.8064	534.145	2.836	4.02123e-22	1.01532e-17	up-regulated
comp84979_c0_seq1	31.4752	137.913	2.13147	304.312	2134.32	2.81015	1.57487e-17	3.97638e-13	up-regulated
comp84979_c0_seq2	121.725	440.427	1.85528	300.533	2145.9	2.83599	3.05528e-16	7.71429e-12	up-regulated
comp84979_c0_seq3	23.6669	112.975	2.25507	34.1251	258.454	2.921	4.5213e-14	1.14158e-09	up-regulated
comp84983_c1_seq2	93.4989	228.909	1.29175	113.617	392.589	1.78884	2.62737e-09	6.63385e-05	up-regulated
comp84989_c0_seq1	11.1573	94.8498	3.08765	22.9863	222.316	3.27377	5.62179e-29	1.41945e-24	up-regulated
comp84989_c0_seq2	27.6979	131.735	2.24979	24.9508	137.872	2.46616	7.95546e-21	2.00868e-16	up-regulated
comp85015_c0_seq1	3.47723	32.2248	3.21216	10.6455	37.6772	1.82345	2.02834e-09	5.12136e-05	up-regulated
comp85025_c0_seq2	39.695	154.745	1.96287	2.04245	22.1352	3.43797	3.658e-17	9.23609e-13	up-regulated
comp85033_c0_seq1	16.016	47.2108	1.5596	125.242	431.886	1.78593	8.05276e-10	2.03324e-05	up-regulated
comp85038_c0_seq15	14.6134	53.9168	1.88344	17.9456	43.2729	1.26983	6.44857e-12	1.6282e-07	up-regulated
comp85038_c0_seq7	56.0856	153.127	1.44902	38.6386	105.935	1.45506	3.03011e-10	7.65072e-06	up-regulated
comp85039_c0_seq1	504.163	1641.38	1.70295	208.169	628.707	1.59463	7.18518e-17	1.81419e-12	up-regulated
comp85039_c1_seq1	206.131	629.267	1.61011	173.106	504.563	1.54338	3.97709e-13	1.00417e-08	up-regulated
comp85039_c2_seq1	140.585	517.091	1.87897	43.7193	116.207	1.41036	1.37853e-17	3.48066e-13	up-regulated
comp85072_c0_seq2	31.2184	91.8423	1.55676	36.7031	89.7389	1.28983	1.32455e-09	3.34435e-05	up-regulated
comp85075_c0_seq2	23.3845	115.922	2.30953	52.2496	146.116	1.48362	2.46863e-19	6.23305e-15	up-regulated
comp85076_c0_seq1	7.30901	24.5815	1.74983	10.8324	31.6165	1.54532	1.99981e-09	5.04932e-05	up-regulated
comp85107_c0_seq1	4.11874	36.8631	3.1619	0.001	1.67604	10.7108	6.04844e-18	1.52717e-13	up-regulated
comp85128_c0_seq1	591.814	6747.13	3.51106	485.275	3263.19	2.74941	3.51598e-56	8.87749e-52	up-regulated
comp85133_c0_seq3	75.3936	229.166	1.60388	20.0033	69.8588	1.8042	7.12608e-11	1.79926e-06	up-regulated
comp85133_c0_seq4	361.084	914.556	1.34074	94.8922	330.428	1.79998	1.93739e-11	4.89171e-07	up-regulated
comp85133_c0_seq5	62.1234	171.688	1.46658	30.0639	106.598	1.82607	5.36449e-12	1.35448e-07	up-regulated
comp85133_c0_seq6	296.455	816.094	1.46092	119.297	402.723	1.75523	1.56913e-10	3.96189e-06	up-regulated
comp85133_c0_seq7	88.1815	216.903	1.2985	31.9018	104.16	1.70709	3.05563e-09	7.71516e-05	up-regulated
comp85137_c0_seq1	14.3036	78.6498	2.45907	15.0626	89.0849	2.56421	9.78921e-22	2.47168e-17	up-regulated
comp85146_c0_seq2	14.3153	109.36	2.93345	11.4329	29.6909	1.37683	9.27102e-21	2.34084e-16	up-regulated
comp85148_c0_seq1	2.08806	12.4159	2.57195	2.8862	21.2442	2.87983	3.01611e-11	7.61537e-07	up-regulated
comp85148_c0_seq2	0.527249	13.4442	4.67235	4.16792	30.7545	2.8834	2.33965e-12	5.90738e-08	up-regulated
comp85160_c0_seq1	2.23122	14.3428	2.68442	42.4707	169.655	1.99806	1.72024e-08	0.000434343	up-regulated
comp85163_c0_seq1	18.7196	251.364	3.74716	6.10977	31.6857	2.37464	1.07677e-29	2.71874e-25	up-regulated
comp85163_c0_seq2	12.4689	141.193	3.50126	3.59381	29.9987	3.06131	4.07982e-25	1.03011e-20	up-regulated
comp85188_c0_seq1	3.38703	26.4901	2.96736	7.53196	45.7897	2.60392	8.50586e-11	2.14764e-06	up-regulated
comp85191_c0_seq2	12.0066	50.9266	2.08459	63.5283	143.118	1.17174	1.71552e-09	4.33151e-05	up-regulated
comp85202_c0_seq1	11.9263	79.514	2.73706	3.55563	26.1655	2.87949	1.4413e-26	3.63915e-22	up-regulated
comp85205_c0_seq1	42.5887	135.268	1.66728	87.2805	300.584	1.78404	5.78897e-14	1.46166e-09	up-regulated
comp85205_c0_seq2	13.6372	46.6858	1.77543	41.5617	135.689	1.70698	2.21904e-11	5.60286e-07	up-regulated
comp85228_c1_seq1	4.6019	28.1734	2.61403	4.80635	21.4768	2.15976	3.17688e-08	0.000802129	up-regulated
comp85228_c2_seq1	1.69049	27.6502	4.03177	7.20953	27.2992	1.92088	1.40211e-12	3.54018e-08	up-regulated
comp85231_c1_seq1	555.383	1745.31	1.65193	109.412	395.017	1.85214	2.97877e-15	7.52109e-11	up-regulated
comp85231_c1_seq2	682.718	1699.19	1.31549	124.784	363.779	1.54363	1.72857e-10	4.36447e-06	up-regulated
comp85231_c1_seq3	297.88	1284.33	2.10821	107.355	400.741	1.90028	4.82964e-21	1.21944e-16	up-regulated
comp85231_c1_seq4	23.2028	239.143	3.3655	2.22647	33.8087	3.92456	1.60964e-25	4.06418e-21	up-regulated
comp85237_c0_seq1	170.474	783.124	2.19969	47.8149	198.273	2.05196	8.30981e-23	2.09814e-18	up-regulated
comp85237_c0_seq2	658.439	2155.03	1.71059	96.2519	342.648	1.83184	1.48742e-16	3.75557e-12	up-regulated
comp85237_c0_seq3	160.767	725.158	2.17333	25.7607	108.98	2.08082	1.56804e-23	3.95913e-19	up-regulated
comp85249_c0_seq2	4.00132	19.9926	2.32092	13.7127	70.7434	2.36709	4.6281e-10	1.16855e-05	up-regulated
comp85250_c0_seq1	27.3319	109.41	2.0011	13.8798	76.56	2.46361	5.71911e-16	1.44402e-11	up-regulated
comp85252_c0_seq1	28.2726	366.938	3.69806	56.9817	734.928	3.68903	8.87329e-50	2.24042e-45	up-regulated
comp85252_c0_seq2	37.2288	411.205	3.46537	89.9976	1157.19	3.68459	1.14764e-44	2.89767e-40	up-regulated
comp85252_c0_seq3	18.0486	243.768	3.75555	66.6682	899.615	3.75424	9.55628e-34	2.41286e-29	up-regulated
comp85252_c0_seq4	2.69708	69.35	4.68442	15.0353	203.879	3.76129	1.0542e-15	2.66175e-11	up-regulated
comp85304_c1_seq1	8.5543	36.5576	2.09545	16.634	44.3708	1.41547	5.3128e-09	0.000134143	up-regulated
comp85307_c0_seq1	23.9786	70.0825	1.5473	32.6072	92.4439	1.50339	2.19802e-08	0.000554977	up-regulated
comp85331_c0_seq1	41.7888	123.466	1.56292	26.1453	111.677	2.09471	8.67003e-12	2.1891e-07	up-regulated
comp85331_c0_seq2	18.9136	70.9224	1.90682	37.8443	104.489	1.4652	7.72241e-11	1.94983e-06	up-regulated
comp85335_c0_seq1	121.44	352.176	1.53606	23.6674	97.5933	2.04388	1.98652e-11	5.01575e-07	up-regulated
comp85335_c0_seq2	149.725	382.955	1.35487	38.191	153.688	2.0087	2.5856e-11	6.52839e-07	up-regulated
comp85335_c0_seq3	207.903	793.406	1.93215	65.574	234.476	1.83824	5.63534e-18	1.42287e-13	up-regulated
comp85335_c0_seq4	210.033	757.651	1.85092	79.4329	284.917	1.84273	1.57412e-19	3.9745e-15	up-regulated
comp85340_c1_seq3	4.72908	23.4906	2.31245	23.652	83.3908	1.81793	2.58432e-08	0.000652515	up-regulated
comp85357_c1_seq1	304.645	931.782	1.61286	44.7099	118.732	1.40904	7.88767e-14	1.99156e-09	up-regulated
comp85357_c1_seq2	650.84	2108.44	1.6958	96.2472	257.062	1.4173	6.325e-15	1.597e-10	up-regulated
comp85357_c1_seq3	110.21	390.156	1.82379	27.719	113.387	2.03231	2.94004e-14	7.4233e-10	up-regulated
comp85358_c0_seq1	127.753	1640.16	3.68241	93.6452	569.153	2.60354	2.64655e-57	6.68226e-53	up-regulated
comp85358_c0_seq2	160.227	1409.83	3.13733	49.216	302.201	2.61831	2.16706e-43	5.47161e-39	up-regulated
comp85358_c0_seq3	341.817	3903.78	3.51357	281.898	1249.06	2.1476	2.69231e-54	6.79782e-50	up-regulated
comp85365_c0_seq1	10.6249	51.2244	2.26939	15.3415	51.2268	1.73946	9.1911e-10	2.32066e-05	up-regulated
comp85382_c0_seq2	109.098	290.384	1.41234	100.372	290.687	1.53411	3.29286e-11	8.31413e-07	up-regulated
comp85384_c0_seq1	57.4843	257.823	2.16514	37.0223	159.489	2.10699	2.43822e-21	6.15627e-17	up-regulated
comp85384_c0_seq2	55.5064	245.232	2.14342	24.9706	106.103	2.08716	4.25492e-19	1.07433e-14	up-regulated
comp85384_c0_seq3	88.1206	329.172	1.90129	67.4591	213.242	1.6604	4.26937e-19	1.07797e-14	up-regulated
comp85384_c0_seq4	42.8459	160.429	1.90471	40.6992	135.026	1.73016	2.18779e-16	5.52394e-12	up-regulated
comp85384_c0_seq5	19.3977	79.7144	2.03896	19.1832	65.7098	1.77627	6.70944e-18	1.69407e-13	up-regulated
comp85384_c0_seq6	13.766	75.6333	2.45791	22.3866	79.8664	1.83495	1.47144e-17	3.71524e-13	up-regulated
comp85384_c0_seq7	18.4635	79.0354	2.09782	21.9354	63.8306	1.54099	9.4516e-12	2.38643e-07	up-regulated
comp85390_c0_seq1	96.531	384.031	1.99216	106.391	368.109	1.79075	3.39637e-20	8.57551e-16	up-regulated
comp85390_c0_seq2	60.2822	323.253	2.42286	115.69	379.897	1.71535	6.20568e-27	1.56687e-22	up-regulated
comp85390_c0_seq3	42.8537	169.249	1.98166	64.3517	192.261	1.57901	1.08403e-13	2.73706e-09	up-regulated
comp85400_c0_seq1	59.4439	339.097	2.5121	56.8672	267.071	2.23155	1.65279e-25	4.17312e-21	up-regulated
comp85400_c0_seq2	249.367	838.638	1.74978	206.538	627.303	1.60275	3.96049e-17	9.99985e-13	up-regulated
comp85400_c0_seq3	46.1383	225.435	2.28868	51.5208	199.817	1.95545	1.83888e-25	4.643e-21	up-regulated
comp85400_c0_seq4	84.5247	379.234	2.16565	148.267	434.242	1.5503	2.55834e-21	6.45956e-17	up-regulated
comp85412_c0_seq1	379.938	1152.76	1.60126	114.865	341.779	1.57313	8.01799e-15	2.02446e-10	up-regulated
comp85412_c0_seq2	631.118	1655.54	1.39132	258.707	628.104	1.27968	3.72779e-11	9.4123e-07	up-regulated
comp85416_c0_seq1	5.81029	54.3506	3.22561	18.9691	146.712	2.95126	2.42452e-27	6.12168e-23	up-regulated
comp85435_c0_seq1	34.3328	161.468	2.23358	85.6146	254.769	1.57326	1.35596e-21	3.42367e-17	up-regulated
comp85435_c0_seq2	13.7514	59.5519	2.11457	27.0192	63.846	1.24061	5.36951e-10	1.35575e-05	up-regulated
comp85435_c0_seq3	6.4225	62.662	3.28638	27.7425	79.2365	1.51407	8.2357e-18	2.07943e-13	up-regulated
comp85443_c1_seq1	16.7944	49.5284	1.56027	12.4804	34.0856	1.4495	5.23968e-09	0.000132297	up-regulated
comp85446_c0_seq1	10.1118	34.107	1.75402	32.9487	88.976	1.43319	1.42228e-10	3.59112e-06	up-regulated
comp85454_c0_seq2	22.3215	66.5024	1.57497	29.3411	85.0217	1.53491	4.45364e-09	0.00011245	up-regulated
comp85462_c0_seq2	6.43997	28.7902	2.16045	13.2955	37.4096	1.49247	7.73026e-11	1.95181e-06	up-regulated
comp85465_c0_seq1	168.61	795.714	2.23856	125.812	588.013	2.22457	1.09873e-24	2.77418e-20	up-regulated
comp85465_c0_seq2	159.724	858.886	2.42689	94.0314	430.442	2.19461	7.21145e-29	1.82082e-24	up-regulated
comp85468_c0_seq4	4.82822	22.0954	2.19418	11.3777	51.7235	2.18462	8.50586e-11	2.14764e-06	up-regulated
comp85487_c0_seq1	386.528	1089.55	1.49509	89.9888	312.978	1.79824	3.12018e-13	7.87815e-09	up-regulated
comp85487_c0_seq2	416.008	1420.68	1.77189	128.383	436.706	1.7662	3.66651e-16	9.25757e-12	up-regulated
comp85487_c0_seq3	245.435	609.912	1.31326	132.442	309.382	1.22403	1.10291e-08	0.000278475	up-regulated
comp85494_c0_seq1	29.1693	310.239	3.41086	23.2644	69.5247	1.5794	3.75026e-22	9.46902e-18	up-regulated
comp85494_c1_seq1	70.4928	238.3	1.75724	69.8784	170.254	1.28477	8.28233e-13	2.09121e-08	up-regulated
comp85494_c1_seq2	204.049	671.205	1.71784	70.5308	214.281	1.60318	3.28944e-17	8.30551e-13	up-regulated
comp85494_c1_seq3	107.33	400.08	1.89824	46.1048	131.652	1.51374	9.91276e-20	2.50287e-15	up-regulated
comp85494_c1_seq4	125.325	489.041	1.96428	46.4056	153.847	1.72912	1.75222e-18	4.42418e-14	up-regulated
comp85501_c0_seq1	13.8454	42.3992	1.61463	76.5326	260.902	1.76936	2.76082e-10	6.9708e-06	up-regulated
comp85502_c0_seq1	36.3511	125.786	1.7909	98.5302	426.88	2.11519	1.20073e-10	3.03172e-06	up-regulated
comp85502_c1_seq1	20.9596	75.8499	1.85553	105.084	389.424	1.88981	1.20388e-09	3.03968e-05	up-regulated
comp85510_c0_seq2	4.10706	25.0077	2.6062	7.10006	24.776	1.80304	1.72644e-09	4.3591e-05	up-regulated
comp85523_c0_seq1	99.4473	437.743	2.13808	253.79	845.374	1.73596	3.27826e-22	8.27727e-18	up-regulated
comp85523_c0_seq2	82.3432	384.397	2.22287	147.532	559.586	1.92333	1.56649e-23	3.95522e-19	up-regulated
comp85539_c0_seq1	4.47601	21.0202	2.23149	11.1126	38.3217	1.78597	2.48263e-08	0.00062684	up-regulated
comp85559_c0_seq1	17.9473	45.8864	1.3543	34.4433	125.798	1.86881	8.4523e-09	0.000213412	up-regulated
comp85580_c0_seq2	7.96991	20.8132	1.38486	13.1331	40.3585	1.61967	7.37763e-10	1.86278e-05	up-regulated
comp85580_c0_seq3	7.47906	20.5869	1.4608	16.7981	50.7775	1.59589	3.24851e-09	8.20217e-05	up-regulated
comp85584_c0_seq1	290.663	932.286	1.68142	171.551	622.189	1.85871	1.87653e-17	4.73805e-13	up-regulated
comp85584_c0_seq2	329.449	1069.73	1.69911	114.409	423.63	1.88861	3.24968e-15	8.20511e-11	up-regulated
comp85584_c0_seq3	263.882	952.752	1.85221	137.793	533.654	1.9534	2.57203e-17	6.49411e-13	up-regulated
comp85595_c0_seq1	234.667	2348.12	3.32282	243.916	1186.48	2.28222	5.74796e-50	1.4513e-45	up-regulated
comp85595_c0_seq2	47.5766	322.477	2.76088	31.0564	146.613	2.23905	1.08208e-23	2.73215e-19	up-regulated
comp85600_c0_seq1	4.17205	24.9497	2.5802	7.20953	19.1137	1.40663	1.36649e-12	3.45025e-08	up-regulated
comp85622_c1_seq1	23.5975	87.8416	1.89627	0.0845693	1.08429	3.68047	3.36348e-16	8.49245e-12	up-regulated
comp85629_c0_seq1	8.02626	32.4051	2.01342	77.2877	221.08	1.51626	1.2737e-08	0.000321597	up-regulated
comp85629_c3_seq1	19.193	63.1349	1.71786	129.784	414.237	1.67435	1.60752e-13	4.05883e-09	up-regulated
comp85630_c0_seq1	10.2394	39.0937	1.93281	21.976	57.6803	1.39215	4.34191e-09	0.000109629	up-regulated
comp85630_c0_seq3	26.2068	67.3085	1.36085	29.1006	80.3297	1.46489	3.35962e-10	8.48271e-06	up-regulated
comp85642_c0_seq1	62.3326	405.176	2.70049	21.9401	60.9684	1.47449	2.63303e-30	6.64814e-26	up-regulated
comp85642_c0_seq10	192.453	1583.74	3.04076	106.46	327.69	1.62201	6.74448e-43	1.70291e-38	up-regulated
comp85642_c0_seq11	73.7388	879.94	3.57691	35.7751	143.111	2.00011	5.65e-46	1.42657e-41	up-regulated
comp85642_c0_seq12	145.559	1404.23	3.2701	87.0603	300.124	1.78547	8.37154e-45	2.11373e-40	up-regulated
comp85642_c0_seq13	140.248	770.191	2.45723	72.8964	221.073	1.6006	1.13648e-28	2.86951e-24	up-regulated
comp85642_c0_seq14	11.5047	106.589	3.21176	9.9131	26.4901	1.41804	6.13425e-19	1.54884e-14	up-regulated
comp85642_c0_seq15	151.914	1225.89	3.0125	69.9512	246.867	1.81931	1.38921e-44	3.50762e-40	up-regulated
comp85642_c0_seq16	196.857	1109.18	2.49428	32.114	117.201	1.86771	6.41554e-31	1.61986e-26	up-regulated
comp85642_c0_seq17	105.582	1150.75	3.44614	50.0873	226.475	2.17684	1.02069e-45	2.57713e-41	up-regulated
comp85642_c0_seq18	61.4415	574.418	3.22482	53.4786	194.653	1.86387	4.25947e-40	1.07547e-35	up-regulated
comp85642_c0_seq19	49.699	159.867	1.68558	14.2823	39.9564	1.4842	2.33861e-15	5.90475e-11	up-regulated
comp85642_c0_seq2	63.7935	401.419	2.65363	21.05	60.6068	1.52566	3.21328e-24	8.11322e-20	up-regulated
comp85642_c0_seq20	255.277	1941.76	2.92723	121.48	377.927	1.63739	1.61027e-37	4.06577e-33	up-regulated
comp85642_c0_seq21	26.4503	150.917	2.5124	11.3554	30.4283	1.42204	1.10636e-15	2.79345e-11	up-regulated
comp85642_c0_seq4	88.7979	253.695	1.5145	16.551	44.9308	1.44079	3.0726e-13	7.75802e-09	up-regulated
comp85642_c0_seq7	248.765	1708.89	2.7802	53.4947	185.042	1.79038	8.31231e-36	2.09877e-31	up-regulated
comp85642_c0_seq8	29.9513	121.709	2.02275	10.9976	27.5492	1.32482	7.85628e-11	1.98363e-06	up-regulated
comp85642_c0_seq9	94.9896	903.964	3.25042	55.9106	164.861	1.56006	2.40101e-37	6.06231e-33	up-regulated
comp85642_c1_seq1	925.427	2874.26	1.635	149.968	377.964	1.33359	3.51306e-15	8.87013e-11	up-regulated
comp85645_c0_seq1	112.003	294.97	1.39703	238.727	1087.81	2.18799	1.53956e-10	3.88725e-06	up-regulated
comp85645_c0_seq2	95.3019	257.417	1.43353	165.479	717.755	2.11685	9.18041e-13	2.31796e-08	up-regulated
comp85645_c0_seq3	145.898	356.554	1.28917	110.049	515.104	2.22671	4.37372e-09	0.000110432	up-regulated
comp85648_c0_seq10	74.0099	174.791	1.23984	39.5781	91.9733	1.21651	3.01125e-10	7.60312e-06	up-regulated
comp85648_c0_seq6	93.8852	259.289	1.46559	49.9134	123.162	1.30306	7.87602e-14	1.98862e-09	up-regulated
comp85649_c0_seq1	6.11798	19.7674	1.692	47.4063	227.344	2.26173	4.47258e-09	0.000112928	up-regulated
comp85651_c0_seq1	25.8478	64.9046	1.32828	27.411	80.1381	1.54773	3.8321e-08	0.000967567	up-regulated
comp85657_c0_seq1	98.0833	226.686	1.20861	73.7133	247.874	1.74961	4.69404e-10	1.1852e-05	up-regulated
comp85657_c0_seq3	201.316	792.667	1.97725	183.918	586.733	1.67364	4.16365e-20	1.05128e-15	up-regulated
comp85657_c0_seq4	70.8254	206.229	1.54191	34.7019	144.513	2.05811	7.67016e-13	1.93664e-08	up-regulated
comp85671_c0_seq3	24.3104	69.8633	1.52296	3.87703	12.6525	1.7064	3.46096e-08	0.000873858	up-regulated
comp85673_c0_seq1	64.6797	242.866	1.90878	51.6118	186.451	1.85303	4.70768e-16	1.18864e-11	up-regulated
comp85673_c0_seq2	102.72	444.779	2.11437	85.6822	340.241	1.98949	2.70389e-21	6.82706e-17	up-regulated
comp85673_c0_seq3	55.9218	221.536	1.98606	40.3673	134.075	1.73179	5.9188e-21	1.49444e-16	up-regulated
comp85673_c0_seq4	88.6364	329.227	1.89311	46.6221	183.853	1.97946	8.05807e-18	2.03458e-13	up-regulated
comp85676_c0_seq1	144.815	526.62	1.86256	118.437	346.239	1.54764	2.63485e-20	6.65273e-16	up-regulated
comp85676_c0_seq2	87.8836	371.944	2.08142	109.552	325.252	1.56994	9.83802e-20	2.484e-15	up-regulated
comp85683_c0_seq2	19.0897	55.6548	1.54371	17.472	48.2382	1.46513	7.74761e-09	0.000195619	up-regulated
comp85690_c0_seq1	7.60383	31.69	2.05923	5.31594	17.3249	1.70445	5.06822e-09	0.000127967	up-regulated
comp85704_c1_seq1	21.6735	73.2828	1.75754	57.4582	158.483	1.46374	2.21015e-12	5.58042e-08	up-regulated
comp85707_c0_seq1	171.207	1581.07	3.20708	97.5587	382.075	1.96951	1.03621e-40	2.61632e-36	up-regulated
comp85707_c0_seq2	103.651	892.337	3.10586	129.14	510.163	1.98202	5.05236e-30	1.27567e-25	up-regulated
comp85707_c0_seq3	112.122	678.887	2.59811	49.648	180.01	1.85827	5.26785e-26	1.33008e-21	up-regulated
comp85707_c0_seq4	308.572	1513.51	2.29421	86.94	286.705	1.72148	3.34269e-25	8.43996e-21	up-regulated
comp85707_c0_seq5	157.779	974.264	2.6264	118.9	317.736	1.41808	4.60518e-28	1.16276e-23	up-regulated
comp85707_c0_seq6	360.639	1145.21	1.66699	197.505	472.03	1.25699	1.85164e-14	4.6752e-10	up-regulated
comp85707_c1_seq1	86.4357	519.175	2.58652	82.5021	287.517	1.80115	1.64973e-23	4.16541e-19	up-regulated
comp85707_c2_seq1	215.751	857.112	1.99011	168.769	421.493	1.32046	9.1048e-18	2.29887e-13	up-regulated
comp85707_c2_seq2	215.714	1488.88	2.78703	150.105	621.538	2.04987	2.25311e-34	5.68887e-30	up-regulated
comp85707_c2_seq3	265.539	1385.54	2.38345	149.552	465.203	1.63721	1.12538e-27	2.84148e-23	up-regulated
comp85707_c2_seq4	343.17	1065.1	1.63399	181.86	430.695	1.24383	2.2235e-14	5.6141e-10	up-regulated
comp85707_c2_seq5	47.7681	311.562	2.7054	50.2021	179.011	1.83422	1.79254e-24	4.52598e-20	up-regulated
comp85707_c2_seq6	157.028	940.992	2.58316	159.983	401.156	1.32624	4.63781e-31	1.171e-26	up-regulated
comp85707_c2_seq7	235.332	1665.38	2.82309	79.7529	300.89	1.91563	4.85516e-35	1.22588e-30	up-regulated
comp85707_c2_seq8	19.3407	209.61	3.438	34.5127	115.823	1.74673	5.96559e-26	1.50625e-21	up-regulated
comp85707_c2_seq9	118.051	630.922	2.41806	114.108	332.792	1.54422	2.48131e-22	6.26505e-18	up-regulated
comp85716_c0_seq2	13.6109	45.8194	1.75119	8.47795	32.7105	1.94797	5.66978e-09	0.000143156	up-regulated
comp85721_c0_seq1	15.4903	37.2221	1.2648	24.5104	73.3395	1.5812	2.32459e-08	0.000586935	up-regulated
comp85721_c0_seq2	9.73388	39.3377	2.01483	25.4454	82.7964	1.70216	6.04952e-09	0.000152744	up-regulated
comp85724_c1_seq1	18.5954	66.771	1.84427	195.224	616.324	1.65856	6.96113e-13	1.75762e-08	up-regulated
comp85724_c1_seq2	1.7531	25.3561	3.85435	16.4217	57.5968	1.81039	2.27908e-08	0.000575444	up-regulated
comp85738_c0_seq1	93.2434	441.842	2.24446	168.066	712.15	2.08315	2.88739e-25	7.29038e-21	up-regulated
comp85738_c0_seq2	23.7157	115.982	2.28998	35.4166	182.892	2.36849	2.68598e-18	6.78184e-14	up-regulated
comp85738_c0_seq3	22.7202	94.257	2.05262	27.2809	157.298	2.52754	5.53411e-18	1.39731e-13	up-regulated
comp85742_c2_seq1	3.27776	20.4956	2.64453	3.48563	14.3805	2.04463	4.5584e-11	1.15095e-06	up-regulated
comp85742_c2_seq2	4.50798	23.6657	2.39224	5.49298	14.9919	1.44852	4.27764e-10	1.08006e-05	up-regulated
comp85770_c0_seq1	115.235	308.354	1.42001	211.331	718.52	1.76552	1.03213e-11	2.60602e-07	up-regulated
comp85770_c0_seq2	156.959	425.775	1.4397	200.934	774.782	1.94707	2.84723e-14	7.18898e-10	up-regulated
comp85770_c0_seq3	121.214	388.499	1.68036	176.37	713.923	2.01716	2.03146e-14	5.12925e-10	up-regulated
comp85770_c0_seq4	189.923	434.979	1.19553	286.568	802.533	1.48568	3.06238e-09	7.7322e-05	up-regulated
comp85770_c0_seq5	120.59	397.216	1.71981	170.707	678.853	1.99158	1.14576e-13	2.89293e-09	up-regulated
comp85770_c0_seq7	55.938	154.538	1.46606	103.255	319.576	1.62994	1.40343e-09	3.54351e-05	up-regulated
comp85770_c0_seq8	60.3338	201.081	1.73674	187.507	584.361	1.63991	1.95517e-14	4.93661e-10	up-regulated
comp85770_c0_seq9	34.965	181.028	2.37223	102.731	349.572	1.76672	8.90051e-20	2.24729e-15	up-regulated
comp85774_c1_seq2	15.7298	53.8591	1.77569	4.63522	12.662	1.4498	2.09057e-10	5.27848e-06	up-regulated
comp85793_c1_seq1	170.382	604.081	1.82597	80.5256	200.858	1.31865	1.3068e-15	3.29953e-11	up-regulated
comp85793_c1_seq10	97.3844	247.896	1.34797	41.7484	102.639	1.29778	2.48611e-11	6.27718e-07	up-regulated
comp85793_c1_seq11	109.118	288.249	1.40142	47.2037	112.806	1.25687	1.055e-09	2.66377e-05	up-regulated
comp85793_c1_seq12	109.948	351.53	1.67683	34.7323	87.2168	1.32833	2.53076e-11	6.38993e-07	up-regulated
comp85793_c1_seq13	97.7665	397.374	2.02309	25.368	74.2492	1.54937	4.62628e-16	1.16809e-11	up-regulated
comp85793_c1_seq2	102.765	348.352	1.76119	37.0681	87.3203	1.23614	8.8387e-16	2.23168e-11	up-regulated
comp85793_c1_seq3	137.486	706.64	2.3617	37.3926	133.367	1.83458	2.52364e-26	6.37194e-22	up-regulated
comp85793_c1_seq4	76.2971	308.797	2.01696	29.4135	84.4222	1.52114	5.0795e-14	1.28252e-09	up-regulated
comp85793_c1_seq5	104.067	337.522	1.69746	33.3036	88.8981	1.41647	6.5438e-15	1.65224e-10	up-regulated
comp85793_c1_seq8	196.712	554.014	1.49384	61.1967	169.824	1.47251	5.52201e-13	1.39425e-08	up-regulated
comp85793_c1_seq9	109.58	444.184	2.01917	40.4336	119.517	1.56358	2.838e-19	7.16566e-15	up-regulated
comp85808_c0_seq2	0.731024	10.6515	3.865	8.284	71.3279	3.10607	1.33815e-10	3.3787e-06	up-regulated
comp85808_c0_seq3	0.001	12.2388	13.5792	3.92777	31.1235	2.98622	2.92884e-09	7.39503e-05	up-regulated
comp85828_c0_seq4	6.20771	41.0131	2.72395	148.729	594.949	2.00008	6.90293e-09	0.000174292	up-regulated
comp85828_c1_seq1	58.05	141.43	1.28472	160.142	692.474	2.11241	3.09133e-09	7.8053e-05	up-regulated
comp85828_c1_seq2	54.2431	133.376	1.29799	153.37	672.537	2.1326	3.42164e-09	8.6393e-05	up-regulated
comp85888_c0_seq1	6241.12	14122.8	1.17815	247.614	1223.98	2.30541	3.96209e-09	0.000100039	up-regulated
comp85911_c0_seq1	99.6691	7363	6.207	264.541	6474.09	4.61311	5.53561e-125	1.39769e-120	up-regulated
comp85984_c0_seq1	202.35	903.014	2.1579	148.019	507.468	1.77753	4.24352e-24	1.07144e-19	up-regulated
comp85984_c0_seq2	200.409	786.648	1.97277	96.9755	331.861	1.77489	9.89003e-20	2.49713e-15	up-regulated
comp85984_c0_seq3	223.229	873.126	1.96767	150.172	513.056	1.7725	5.20116e-21	1.31324e-16	up-regulated
comp85997_c0_seq1	445.035	2504.75	2.49268	98.7184	781.332	2.98454	6.52676e-31	1.64794e-26	up-regulated
comp86085_c0_seq1	409.555	1880.79	2.19921	139.364	579.167	2.05512	1.79767e-24	4.53892e-20	up-regulated
comp86102_c0_seq1	946.026	2473.08	1.38636	212.689	705.02	1.72892	8.56856e-12	2.16348e-07	up-regulated
comp86117_c0_seq1	359.326	2339.19	2.70264	306.405	2005.3	2.71031	1.22099e-35	3.08286e-31	up-regulated
comp86125_c0_seq1	632.482	2266.51	1.84138	164.344	572.733	1.80114	1.91727e-18	4.84092e-14	up-regulated
comp86152_c0_seq1	191.427	1656.99	3.1137	29.4614	75.0731	1.34947	7.66327e-44	1.9349e-39	up-regulated
comp86209_c0_seq1	629.329	1983.41	1.6561	189.083	668.012	1.82086	1.60701e-15	4.05754e-11	up-regulated
comp86215_c0_seq1	400.697	1955.51	2.28696	168.817	675.221	1.9999	1.75871e-26	4.44057e-22	up-regulated
comp86326_c0_seq1	156.207	1486.66	3.25054	94.0832	518.498	2.46233	3.33204e-42	8.41307e-38	up-regulated
comp86333_c0_seq1	477.602	1235.91	1.3717	149.14	420.42	1.49517	3.23335e-12	8.16388e-08	up-regulated
comp86334_c0_seq1	379.391	1192.71	1.65249	94.0414	430.364	2.19419	4.83251e-15	1.22016e-10	up-regulated
comp86353_c0_seq1	238.019	1016.35	2.09425	78.4863	231.559	1.56087	1.88991e-22	4.77183e-18	up-regulated
comp86430_c0_seq1	229.804	789.489	1.78051	33.1233	103.307	1.64101	1.04101e-16	2.62846e-12	up-regulated
comp86504_c0_seq1	414.545	1131.68	1.44887	176.125	459.829	1.3845	4.99047e-12	1.26004e-07	up-regulated
comp86533_c0_seq1	174.765	951.977	2.44551	70.6553	377.344	2.41701	5.55593e-29	1.40282e-24	up-regulated
comp86594_c0_seq1	140.666	832.592	2.56534	26.8164	213.567	2.9935	2.49873e-30	6.30904e-26	up-regulated
comp86615_c0_seq1	267.297	778.439	1.54214	101.975	253.292	1.31258	3.6496e-13	9.21487e-09	up-regulated
comp86635_c0_seq1	85.7569	873.412	3.34834	117.557	589.15	2.32528	3.01742e-43	7.61867e-39	up-regulated
comp86653_c0_seq1	231.004	588.178	1.34833	41.7168	106.529	1.35255	1.95557e-10	4.93762e-06	up-regulated
comp86729_c0_seq1	298.879	873.94	1.54797	313.676	1197.82	1.93306	1.00384e-13	2.53459e-09	up-regulated
comp86765_c0_seq1	115.161	690.249	2.58347	116.098	548.533	2.24023	8.24403e-32	2.08153e-27	up-regulated
comp86839_c0_seq1	81.0978	1067.15	3.71796	280.786	1682.6	2.58314	1.73662e-54	4.3848e-50	up-regulated
comp86861_c0_seq1	145.574	809.968	2.47611	45.7111	169.952	1.89452	1.41015e-28	3.56049e-24	up-regulated
comp86896_c0_seq1	239.801	771.898	1.68657	68.8517	360.352	2.38784	3.92282e-15	9.90474e-11	up-regulated
comp86956_c0_seq1	197.224	786.753	1.99607	31.1228	128.489	2.0456	8.39474e-20	2.11959e-15	up-regulated
comp86959_c0_seq1	193.293	716.898	1.89098	151.005	338.418	1.16422	1.55936e-18	3.93723e-14	up-regulated
comp86992_c0_seq1	219.887	704.59	1.68002	65.2118	196.911	1.59434	4.15083e-15	1.04804e-10	up-regulated
comp87097_c0_seq1	132.025	458.633	1.79653	41.7262	128.1	1.61824	4.56976e-16	1.15382e-11	up-regulated
comp87137_c0_seq1	186.289	578.418	1.63457	107.779	339.441	1.65509	1.84036e-14	4.64672e-10	up-regulated
comp87172_c0_seq1	117.279	553.601	2.23891	37.1035	174.981	2.23757	3.10976e-23	7.85184e-19	up-regulated
comp87228_c0_seq1	71.5363	531.126	2.89231	70.6849	757.17	3.42114	3.14673e-35	7.94519e-31	up-regulated
comp87236_c0_seq1	77.1476	505.415	2.71177	11.8718	94.5576	2.99365	4.33784e-31	1.09526e-26	up-regulated
comp87367_c0_seq1	16.4231	162.631	3.3078	11.8997	49.1012	2.04483	1.75774e-19	4.43813e-15	up-regulated
comp87398_c0_seq1	72.7765	527.706	2.85819	33.9992	201.656	2.56832	7.54387e-33	1.90475e-28	up-regulated
comp87615_c0_seq1	136.148	556.879	2.03219	130.644	363.129	1.47485	6.0874e-19	1.53701e-14	up-regulated
comp87766_c0_seq1	160.561	398.374	1.311	153.234	382.458	1.31956	8.60157e-10	2.17181e-05	up-regulated
comp87907_c0_seq1	81.7928	307.14	1.90885	25.0546	95.7318	1.93392	2.08836e-16	5.27289e-12	up-regulated
comp87909_c0_seq1	38.7213	252.374	2.70436	66.5776	815.984	3.61543	1.28099e-32	3.23437e-28	up-regulated
comp87988_c0_seq1	41.2881	331.13	3.0036	12.1282	77.0482	2.6674	3.73615e-22	9.43341e-18	up-regulated
comp88043_c0_seq1	90.7105	313.035	1.78698	126.035	532.205	2.07816	4.63561e-16	1.17044e-11	up-regulated
comp88112_c0_seq1	81.9007	250.851	1.61488	46.9995	160.741	1.77402	3.77606e-09	9.53418e-05	up-regulated
comp88208_c0_seq1	59.7798	287.264	2.26465	6.98563	161.303	4.52924	4.92413e-21	1.24329e-16	up-regulated
comp88237_c0_seq1	105.634	285.619	1.43502	6.87206	65.8843	3.26112	1.68021e-10	4.24237e-06	up-regulated
comp88395_c0_seq1	69.4091	251.308	1.85626	78.2599	425.732	2.4436	7.70802e-17	1.9462e-12	up-regulated
comp88433_c0_seq1	59.4456	350.394	2.55934	103.085	700.795	2.76516	1.46006e-27	3.68651e-23	up-regulated
comp88526_c0_seq1	78.7215	286.612	1.86427	1.10679	9.2418	3.06179	1.04928e-14	2.64932e-10	up-regulated
comp88536_c0_seq1	160.628	354.767	1.14315	114.088	276.547	1.27738	3.25496e-08	0.000821846	up-regulated
comp88808_c0_seq1	45.8824	283.707	2.62839	0.427865	4.34518	3.34419	1.11558e-21	2.81673e-17	up-regulated
comp88817_c0_seq1	92.1681	288.652	1.64699	56.1534	130.485	1.21643	9.3669e-13	2.36505e-08	up-regulated
comp88822_c0_seq1	115.036	329.035	1.51615	205.628	575.544	1.48489	6.80378e-11	1.71789e-06	up-regulated
comp89141_c0_seq1	62.4351	204.628	1.71257	94.3563	265.263	1.49123	1.68878e-14	4.26399e-10	up-regulated
comp89524_c0_seq1	86.7787	220.496	1.34534	60.1563	204.449	1.76495	6.12945e-10	1.54762e-05	up-regulated
comp89621_c0_seq1	51.7414	204.902	1.98554	23.0296	77.9887	1.75977	1.41266e-17	3.56682e-13	up-regulated
comp89758_c0_seq1	65.0978	205.213	1.65644	11.8982	31.4881	1.40406	2.82039e-12	7.12122e-08	up-regulated
comp89800_c0_seq1	16.2263	209.802	3.69263	4.2145	44.0289	3.38502	1.19533e-39	3.01808e-35	up-regulated
comp89932_c0_seq1	10.5989	258.284	4.60697	13.2964	106.102	2.99635	3.16228e-51	7.98443e-47	up-regulated
comp91546_c0_seq1	16.7688	196.724	3.55232	11.0059	69.078	2.64996	5.79651e-39	1.46356e-34	up-regulated
comp91693_c0_seq1	48.1911	143.92	1.57843	155.921	455.124	1.54545	3.10804e-12	7.84749e-08	up-regulated
comp92118_c0_seq1	7.31024	161.252	4.46325	4.15685	93.551	4.49219	1.44331e-44	3.64422e-40	up-regulated
comp92760_c0_seq1	49.9798	136.002	1.44421	13.9713	55.7839	1.99739	7.51865e-10	1.89838e-05	up-regulated
comp92859_c0_seq1	33.2732	157.848	2.2461	26.5167	75.8395	1.51605	1.4431e-19	3.64369e-15	up-regulated
comp93506_c0_seq1	15.162	124.978	3.04315	2.51143	11.653	2.21413	2.44686e-25	6.17807e-21	up-regulated
comp93599_c0_seq1	40.3454	118.972	1.56014	12.4658	70.8315	2.50642	4.25517e-10	1.07439e-05	up-regulated
comp94142_c0_seq1	19.0189	116.187	2.61094	11.8829	78.8899	2.73096	8.1046e-22	2.04633e-17	up-regulated
comp94145_c0_seq1	15.2316	93.6552	2.62029	28.6263	104.577	1.86915	1.25376e-21	3.16561e-17	up-regulated
comp94921_c0_seq1	7.11787	104.051	3.8697	3.28856	207.795	5.98156	1.1399e-33	2.87812e-29	up-regulated
comp96002_c0_seq1	10.9951	87.6419	2.99476	0.602888	8.57167	3.82961	2.3158e-13	5.84716e-09	up-regulated
comp96301_c0_seq1	4.66343	70.614	3.92049	22.7296	73.1442	1.68617	2.89169e-11	7.30123e-07	up-regulated
comp98570_c0_seq1	3.13989	82.0814	4.70827	5.55959	33.0748	2.57268	1.3928e-34	3.51667e-30	up-regulated
comp98741_c0_seq1	30.7505	80.4021	1.38662	2.64294	81.7101	4.9503	2.08376e-08	0.000526129	up-regulated
comp99339_c0_seq1	0.001	49.4064	15.5924	5.71946	101.311	4.14676	1.14395e-24	2.88835e-20	up-regulated
comp100562_c0_seq1	102.721	33.7494	-1.6058	304.528	102.325	-1.57342	6.48493e-12	1.63738e-07	down-regulated
comp104751_c0_seq1	107.027	21.295	-2.32938	53.2127	5.16357	-3.36533	3.62589e-20	9.15501e-16	down-regulated
comp109907_c0_seq1	117.613	7.98794	-3.88008	60.9391	8.82007	-2.78851	5.65911e-41	1.42887e-36	down-regulated
comp116574_c0_seq1	58.4695	8.93995	-2.70935	136.887	23.6419	-2.53357	6.58916e-24	1.6637e-19	down-regulated
comp128148_c0_seq1	51.9571	7.42206	-2.80743	576.95	95.079	-2.60125	2.11486e-23	5.3398e-19	down-regulated
comp130025_c0_seq1	91.9212	6.72559	-3.77266	91.6366	13.5769	-2.75477	6.99489e-35	1.76614e-30	down-regulated
comp133011_c0_seq1	33.7945	6.54946	-2.36734	205.978	45.9075	-2.16569	2.08902e-17	5.27457e-13	down-regulated
comp149614_c0_seq1	36.4752	4.0107	-3.18499	72.808	15.0775	-2.2717	1.29676e-27	3.27418e-23	down-regulated
comp153476_c0_seq1	30.5626	2.61951	-3.5444	175.682	69.5644	-1.33655	1.29822e-12	3.27788e-08	down-regulated
comp156477_c0_seq1	52.0235	3.82426	-3.76591	181.531	26.3966	-2.78179	1.82545e-31	4.60908e-27	down-regulated
comp157899_c0_seq1	23.8684	5.24723	-2.18547	60.2824	5.98389	-3.33258	5.34067e-11	1.34847e-06	down-regulated
comp164199_c0_seq1	25.7122	4.80826	-2.41886	23.0705	7.72296	-1.57882	2.89169e-11	7.30123e-07	down-regulated
comp185324_c0_seq1	22.6958	3.74087	-2.60098	38.6104	2.99751	-3.68715	6.73707e-11	1.70104e-06	down-regulated
comp190371_c0_seq1	37.9839	0.001	-15.2131	45.6604	0.813515	-5.81063	9.51107e-17	2.40145e-12	down-regulated
comp191764_c0_seq1	24.2332	2.25764	-3.4241	62.5388	3.37357	-4.2124	3.72703e-15	9.41038e-11	down-regulated
comp201202_c0_seq1	28.2289	1.94424	-3.8599	14.4651	4.02339	-1.8461	6.45764e-11	1.63049e-06	down-regulated
comp216434_c0_seq1	29.2655	0.001	-14.8369	36.3965	11.8091	-1.6239	1.29729e-09	3.27552e-05	down-regulated
comp218456_c0_seq1	21.7128	1.24066	-4.12936	66.3409	1.67927	-5.30399	4.15962e-13	1.05026e-08	down-regulated
comp226815_c0_seq1	22.039	1.50258	-3.87454	78.5495	0.278919	-8.13761	1.18072e-08	0.000298121	down-regulated
comp257589_c0_seq1	29.6239	0.001	-14.8545	31.8985	8.60665	-1.88996	1.29729e-09	3.27552e-05	down-regulated
comp42632_c0_seq1	53.3876	2.8599	-4.22247	235.845	67.6864	-1.8009	1.27129e-20	3.20989e-16	down-regulated
comp42704_c0_seq1	26.0618	3.01858	-3.10999	123.141	49.4864	-1.31521	6.06272e-11	1.53078e-06	down-regulated
comp42827_c0_seq1	58.769	6.72622	-3.12719	227.599	42.3417	-2.42634	1.56554e-31	3.95282e-27	down-regulated
comp42837_c0_seq1	34.665	6.43235	-2.43006	92.0664	38.5733	-1.25507	1.6556e-14	4.18023e-10	down-regulated
comp42841_c0_seq1	35.6003	7.88769	-2.17421	193.766	19.5318	-3.31042	2.75534e-14	6.95697e-10	down-regulated
comp42857_c0_seq1	54.0677	4.84478	-3.48027	100.507	13.845	-2.85986	6.04943e-35	1.52742e-30	down-regulated
comp42865_c0_seq1	43.2681	3.99623	-3.43659	72.4703	21.8783	-1.72789	6.55924e-17	1.65614e-12	down-regulated
comp42901_c0_seq1	34.363	5.60012	-2.61733	95.2277	27.7144	-1.78075	4.31478e-13	1.08944e-08	down-regulated
comp42921_c0_seq1	42.7273	6.96189	-2.61761	205.731	30.9388	-2.73327	5.8795e-16	1.48451e-11	down-regulated
comp42946_c0_seq1	32.7292	2.91107	-3.49096	116.763	12.4367	-3.23091	1.40221e-14	3.54043e-10	down-regulated
comp42959_c0_seq1	42.4631	5.88743	-2.8505	88.3405	37.0911	-1.252	3.39632e-13	8.57538e-09	down-regulated
comp43186_c0_seq1	43.9127	1.31294	-5.06377	13.7191	0.189557	-6.17741	2.32721e-17	5.87597e-13	down-regulated
comp43186_c1_seq1	43.4562	1.14604	-5.24484	18.0849	0.001	-14.1425	6.09378e-25	1.53862e-20	down-regulated
comp43437_c0_seq1	152.49	32.1275	-2.24683	178.963	30.7762	-2.53977	6.35318e-21	1.60411e-16	down-regulated
comp43514_c0_seq1	310.715	56.2005	-2.46694	234.927	24.6532	-3.25236	7.2314e-27	1.82586e-22	down-regulated
comp43517_c0_seq1	165.958	63.162	-1.39369	134.225	33.9041	-1.98512	2.85161e-09	7.20003e-05	down-regulated
comp43523_c0_seq1	276.184	34.0492	-3.01994	798.857	19.8637	-5.32973	2.94759e-38	7.44238e-34	down-regulated
comp43560_c0_seq1	66.4137	13.9896	-2.24713	118.061	21.0682	-2.4864	8.4144e-16	2.12455e-11	down-regulated
comp43560_c0_seq2	36.0528	11.1309	-1.69554	78.6494	13.3121	-2.5627	7.60056e-10	1.91906e-05	down-regulated
comp43572_c0_seq1	91.23	21.4842	-2.08623	64.5636	13.2321	-2.28668	1.68556e-18	4.25587e-14	down-regulated
comp43668_c0_seq1	158.914	47.4286	-1.74442	223.962	56.8875	-1.97707	4.65757e-10	1.17599e-05	down-regulated
comp43668_c1_seq1	686.414	209.8	-1.71007	361.15	82.9329	-2.12258	2.41735e-14	6.10356e-10	down-regulated
comp43675_c0_seq1	1025.57	184.488	-2.47482	2624.59	246.138	-3.41455	2.51072e-29	6.33931e-25	down-regulated
comp43676_c1_seq1	703.741	223.368	-1.65562	523.902	42.5281	-3.62281	2.66979e-13	6.74094e-09	down-regulated
comp43709_c0_seq1	16868.3	3089.57	-2.44884	452.688	114.003	-1.98944	3.8143e-29	9.63073e-25	down-regulated
comp43711_c0_seq1	3739.44	888.371	-2.07359	2635.68	264.214	-3.3184	6.95787e-22	1.75679e-17	down-regulated
comp43716_c0_seq1	4339.93	801.627	-2.43667	2564.37	238.81	-3.42467	1.01256e-28	2.55662e-24	down-regulated
comp43717_c0_seq1	5915.97	2085.37	-1.50431	437.84	64.2755	-2.76806	2.23854e-12	5.65208e-08	down-regulated
comp43728_c0_seq1	4407.5	45.3326	-6.60327	208.106	0.699929	-8.21589	1.92279e-134	4.85484e-130	down-regulated
comp43738_c0_seq1	1552.25	394.749	-1.97535	1636.05	198.7	-3.04155	1.35976e-19	3.43325e-15	down-regulated
comp43742_c0_seq1	19858.9	2461.86	-3.01197	2890.49	230.549	-3.64817	1.21483e-41	3.06732e-37	down-regulated
comp43744_c0_seq1	1770.14	387.335	-2.19221	1757.65	177.972	-3.30392	7.71689e-24	1.94844e-19	down-regulated
comp43782_c0_seq1	863.393	279.715	-1.62606	414.347	59.034	-2.81122	7.60258e-14	1.91958e-09	down-regulated
comp43811_c0_seq1	268.097	76.3571	-1.81192	1124.27	66.6546	-4.07615	5.70594e-16	1.44069e-11	down-regulated
comp43814_c0_seq1	432.432	65.6629	-2.71933	1292.2	79.3556	-4.02536	6.44972e-33	1.62849e-28	down-regulated
comp43821_c0_seq1	650.656	244.428	-1.41249	509.694	198.895	-1.35762	5.99896e-11	1.51468e-06	down-regulated
comp43841_c1_seq1	525.184	117.818	-2.15626	30.1187	10.9239	-1.46317	2.79638e-21	7.06059e-17	down-regulated
comp43844_c0_seq1	4568.17	1086.02	-2.07257	2087.54	201.555	-3.37256	1.23353e-21	3.11455e-17	down-regulated
comp43846_c0_seq1	6145.98	1012.76	-2.60135	2036.25	223.918	-3.18487	3.29536e-32	8.32045e-28	down-regulated
comp43852_c0_seq1	536.878	143.799	-1.90054	175.573	36.7738	-2.25532	2.21851e-17	5.60152e-13	down-regulated
comp43859_c0_seq1	1009.21	104.132	-3.27674	2207.41	315.719	-2.80564	9.24532e-47	2.33435e-42	down-regulated
comp43878_c0_seq1	331.729	115.532	-1.52172	31.4559	13.0782	-1.26617	8.64089e-12	2.18174e-07	down-regulated
comp43895_c0_seq1	2347.72	247.284	-3.24702	338.939	15.2302	-4.47602	6.24478e-47	1.57674e-42	down-regulated
comp43910_c0_seq1	571.084	104.723	-2.44713	473.367	64.5732	-2.87395	2.39419e-27	6.04508e-23	down-regulated
comp43960_c0_seq1	366.231	57.7362	-2.6652	1250.86	175.028	-2.83726	9.13871e-32	2.30743e-27	down-regulated
comp43966_c0_seq1	57.3256	12.9722	-2.14376	49.4018	10.6406	-2.21498	6.11297e-13	1.54346e-08	down-regulated
comp44014_c0_seq1	1156.17	61.5463	-4.23154	415.263	84.7719	-2.29237	3.6244e-68	9.15125e-64	down-regulated
comp44014_c0_seq2	1216.68	71.923	-4.08035	403.06	78.3461	-2.36306	1.26719e-69	3.19953e-65	down-regulated
comp44038_c0_seq1	26.5275	6.78707	-1.96663	86.9847	15.911	-2.45074	3.60957e-09	9.11381e-05	down-regulated
comp44038_c1_seq2	31.0523	5.9344	-2.38753	72.2487	12.8518	-2.491	4.09275e-09	0.000103338	down-regulated
comp44053_c0_seq1	38.0701	5.98213	-2.66993	101.668	0.785161	-7.01666	1.08822e-11	2.74765e-07	down-regulated
comp44064_c0_seq1	62.4127	5.77733	-3.43336	18.2063	2.08527	-3.12613	5.96331e-25	1.50567e-20	down-regulated
comp44064_c1_seq1	59.9562	2.93004	-4.35492	16.1493	2.44054	-2.7262	5.62244e-21	1.41961e-16	down-regulated
comp44133_c0_seq1	56.967	3.97742	-3.84022	7.95534	0.178214	-5.48024	9.6362e-26	2.43304e-21	down-regulated
comp44133_c1_seq1	77.7848	5.87144	-3.7277	7.91635	0.410175	-4.27052	8.69512e-25	2.19543e-20	down-regulated
comp44153_c0_seq1	33.1386	5.19309	-2.67385	146.315	14.3219	-3.35278	3.53965e-13	8.93725e-09	down-regulated
comp44153_c1_seq1	53.4718	4.35713	-3.61733	129.118	14.1889	-3.18585	5.92333e-20	1.49558e-15	down-regulated
comp44176_c0_seq1	168.834	40.3113	-2.06635	92.0616	11.1923	-3.04009	3.62711e-20	9.15808e-16	down-regulated
comp44176_c0_seq2	252.179	51.1664	-2.30118	140.397	18.4749	-2.92587	2.57289e-21	6.49628e-17	down-regulated
comp44218_c0_seq1	861.761	119.785	-2.84684	2433.88	135.186	-4.17024	2.22949e-37	5.62925e-33	down-regulated
comp44301_c0_seq1	559.852	93.289	-2.58527	393.979	27.8713	-3.82127	1.22108e-30	3.08309e-26	down-regulated
comp44307_c0_seq1	71.2277	17.9986	-1.98456	114.6	26.0734	-2.13596	3.215e-15	8.11756e-11	down-regulated
comp44314_c0_seq1	947.342	1.4265	-9.37526	4.62383	0.001	-12.1749	1.19392e-133	3.01453e-129	down-regulated
comp44318_c0_seq1	57.8976	12.2609	-2.23944	228.848	24.573	-3.21924	1.33625e-15	3.3739e-11	down-regulated
comp44328_c0_seq1	52.1838	16.1805	-1.68934	74.592	31.2523	-1.25506	9.16989e-11	2.31531e-06	down-regulated
comp44346_c0_seq1	231.18	78.3167	-1.56163	344.602	57.9737	-2.57146	1.06448e-11	2.6877e-07	down-regulated
comp44359_c0_seq1	1409.64	380.674	-1.8887	3220.71	254.517	-3.66154	3.13109e-18	7.9057e-14	down-regulated
comp44364_c0_seq1	101.338	4.12294	-4.61936	482.804	18.9886	-4.66823	8.21402e-43	2.07396e-38	down-regulated
comp44393_c0_seq1	480.026	198.178	-1.27631	45.7698	18.942	-1.27281	4.28664e-09	0.000108233	down-regulated
comp44399_c0_seq1	40.3599	10.2166	-1.982	210.78	56.8287	-1.89105	2.51324e-14	6.34569e-10	down-regulated
comp44412_c0_seq1	1023.04	96.3299	-3.40874	97.4878	7.88998	-3.62713	1.12628e-48	2.84374e-44	down-regulated
comp44437_c0_seq1	60.6358	17.1071	-1.82558	223.57	40.0726	-2.48004	3.15472e-13	7.96536e-09	down-regulated
comp44526_c0_seq1	32.3918	0.671684	-5.5917	133.591	29.5774	-2.17525	1.17118e-12	2.95711e-08	down-regulated
comp44727_c0_seq1	44.2639	2.14169	-4.36931	45.4103	13.3843	-1.76247	2.48909e-13	6.28471e-09	down-regulated
comp44804_c0_seq1	35.4092	1.56209	-4.50258	29.0285	6.18593	-2.23041	1.98699e-14	5.01696e-10	down-regulated
comp44933_c0_seq1	51.0408	12.7728	-1.99857	187.567	45.503	-2.04337	1.24951e-12	3.15489e-08	down-regulated
comp45502_c0_seq1	24.4719	1.10394	-4.4704	14.831	0.478147	-4.95502	1.24618e-08	0.000314647	down-regulated
comp45618_c0_seq1	15.9986	2.24599	-2.83252	35.9468	14.5409	-1.30575	2.81996e-08	0.000712012	down-regulated
comp45697_c0_seq1	345.655	77.3873	-2.15916	328.388	30.4151	-3.43254	9.14895e-22	2.31002e-17	down-regulated
comp45893_c0_seq1	25.5071	2.42044	-3.39755	162.306	17.0782	-3.24849	1.22639e-18	3.09651e-14	down-regulated
comp46078_c0_seq1	25.1622	5.39162	-2.22247	163.152	39.5847	-2.0432	6.13964e-10	1.5502e-05	down-regulated
comp46322_c0_seq1	21.2097	1.10846	-4.25809	108.308	5.90532	-4.19699	5.93548e-17	1.49865e-12	down-regulated
comp46431_c0_seq1	30.302	1.56726	-4.27309	254.387	32.6807	-2.96051	1.17118e-12	2.95711e-08	down-regulated
comp46823_c1_seq1	28.5975	1.69041	-4.08045	210.248	68.8233	-1.61112	2.34568e-11	5.9226e-07	down-regulated
comp46829_c0_seq1	28.6872	2.41486	-3.57039	72.0953	6.75111	-3.41671	3.93459e-10	9.93444e-06	down-regulated
comp46920_c0_seq1	40.9817	0.001	-15.3227	52.1521	7.03637	-2.88982	6.41661e-16	1.62013e-11	down-regulated
comp46976_c0_seq1	19.6578	3.10369	-2.66304	114.076	16.7557	-2.76727	1.34995e-10	3.40849e-06	down-regulated
comp47043_c0_seq1	21.9138	2.81734	-2.95943	104.309	37.5379	-1.47445	9.66514e-10	2.44035e-05	down-regulated
comp47079_c0_seq1	159.68	59.3067	-1.42892	116.013	34.297	-1.75813	8.77456e-10	2.21549e-05	down-regulated
comp47664_c0_seq1	26.2966	2.88606	-3.1877	93.255	17.7981	-2.38946	3.1919e-12	8.05922e-08	down-regulated
comp47803_c0_seq1	24.7303	1.48374	-4.05897	58.6707	17.4434	-1.74996	4.79413e-11	1.21047e-06	down-regulated
comp49889_c0_seq1	33.185	0.775712	-5.41886	40.1969	7.8956	-2.34796	1.68173e-22	4.2462e-18	down-regulated
comp52035_c0_seq1	499.635	23.9474	-4.38293	183.28	4.15655	-5.46252	8.69241e-68	2.19475e-63	down-regulated
comp58225_c0_seq1	98.8215	36.6793	-1.42986	130.843	18.9647	-2.78645	2.69559e-09	6.8061e-05	down-regulated
comp58314_c0_seq1	61.4205	18.9783	-1.69437	57.1068	16.3988	-1.80007	6.06691e-11	1.53183e-06	down-regulated
comp58532_c0_seq1	27.2832	4.52245	-2.59284	164.514	50.8812	-1.693	3.50064e-11	8.83877e-07	down-regulated
comp63626_c0_seq1	29.6897	4.72586	-2.65131	68.5681	23.382	-1.55214	1.10886e-13	2.79977e-09	down-regulated
comp64190_c0_seq1	34.2351	0.001	-15.0632	5.44115	0.138144	-5.29967	2.45934e-10	6.20958e-06	down-regulated
comp64259_c0_seq1	22.8508	0.233159	-6.61478	71.9959	28.9836	-1.31268	3.99443e-09	0.000100855	down-regulated
comp64319_c0_seq1	28.2469	2.42104	-3.5444	98.5364	8.05192	-3.61325	8.78212e-19	2.2174e-14	down-regulated
comp64660_c0_seq1	30.0532	1.60991	-4.22247	225.624	39.8855	-2.49999	3.99443e-09	0.000100855	down-regulated
comp64720_c0_seq1	24.391	2.12321	-3.52203	182.781	40.9587	-2.15787	1.02759e-10	2.59457e-06	down-regulated
comp64733_c0_seq1	35.0621	0.939114	-5.22247	34.3454	7.01656	-2.29128	2.48909e-13	6.28471e-09	down-regulated
comp64754_c0_seq1	19.3199	2.34587	-3.0419	16.4789	5.55846	-1.56786	4.53328e-09	0.000114461	down-regulated
comp64839_c0_seq1	60.0525	8.61894	-2.80064	43.8526	1.62995	-4.74976	2.261e-19	5.7088e-15	down-regulated
comp64878_c0_seq1	39.8487	12.0001	-1.73148	168.797	55.0747	-1.61582	2.02299e-09	5.10784e-05	down-regulated
comp64905_c0_seq1	36.483	7.89796	-2.20767	9.2117	2.7227	-1.75843	7.11332e-13	1.79604e-08	down-regulated
comp64914_c0_seq1	52.3049	12.5507	-2.05918	253.854	95.7429	-1.40676	6.71593e-16	1.6957e-11	down-regulated
comp64914_c1_seq1	35.4107	10.1808	-1.79833	188.062	73.9651	-1.34629	1.91842e-08	0.000484383	down-regulated
comp64985_c0_seq1	32.1248	2.72473	-3.5595	231.775	67.9211	-1.77079	4.21264e-23	1.06365e-18	down-regulated
comp64985_c0_seq2	30.9772	3.2094	-3.27083	167.522	43.061	-1.9599	2.3188e-22	5.85474e-18	down-regulated
comp64996_c1_seq1	36.3007	11.4531	-1.66426	163.599	20.1875	-3.01863	6.94384e-10	1.75325e-05	down-regulated
comp65002_c0_seq1	46.7863	13.5801	-1.78459	105.346	12.5646	-3.0677	2.59494e-11	6.55196e-07	down-regulated
comp65023_c1_seq1	34.9197	11.052	-1.65974	13.4675	2.11101	-2.67348	5.25278e-09	0.000132627	down-regulated
comp65028_c0_seq1	78.5511	10.8824	-2.85163	61.6368	2.04251	-4.91537	4.61304e-26	1.16475e-21	down-regulated
comp65068_c0_seq1	80.0523	8.11395	-3.30247	143.432	25.0631	-2.51673	1.7102e-33	4.31807e-29	down-regulated
comp65073_c0_seq1	110.251	7.42944	-3.89139	26.5952	3.54331	-2.90799	1.83225e-44	4.62625e-40	down-regulated
comp65129_c0_seq1	69.1536	7.44792	-3.21489	125.381	10.0324	-3.64358	7.71831e-36	1.9488e-31	down-regulated
comp65173_c0_seq1	31.9431	6.01494	-2.40888	104.428	30.8587	-1.75876	9.95277e-12	2.51298e-07	down-regulated
comp65174_c0_seq1	41.8026	6.88178	-2.60274	17.6569	4.16351	-2.08436	1.92576e-15	4.86234e-11	down-regulated
comp65282_c0_seq1	23.13	2.9501	-2.97093	35.6828	3.21998	-3.4701	3.73641e-13	9.43407e-09	down-regulated
comp65282_c1_seq1	49.1101	5.14958	-3.25349	47.3633	5.33364	-3.15058	1.92688e-13	4.86519e-09	down-regulated
comp65291_c0_seq1	49.6666	8.81483	-2.49427	174.267	18.2517	-3.25519	1.77282e-15	4.47618e-11	down-regulated
comp65332_c0_seq1	30.9004	3.41091	-3.1794	102.131	34.1966	-1.5785	7.78406e-17	1.9654e-12	down-regulated
comp65353_c0_seq1	56.8075	5.19554	-3.45074	276.764	57.48	-2.26752	3.31557e-31	8.37148e-27	down-regulated
comp65376_c0_seq1	47.5499	8.33625	-2.51197	188.732	30.6907	-2.62046	3.27828e-20	8.27734e-16	down-regulated
comp65393_c0_seq1	56.7914	6.08448	-3.22247	92.1648	10.1164	-3.18752	2.11126e-24	5.33072e-20	down-regulated
comp65400_c0_seq1	38.3255	10.3612	-1.88712	93.8139	22.9372	-2.03211	2.41879e-10	6.10719e-06	down-regulated
comp65433_c0_seq1	58.8761	4.62876	-3.66898	159.79	24.5299	-2.70357	2.53527e-30	6.40131e-26	down-regulated
comp65469_c0_seq1	474.314	64.7234	-2.87348	2269.89	199.828	-3.50579	3.89381e-37	9.83147e-33	down-regulated
comp65476_c0_seq1	157.538	31.1677	-2.33758	27.0716	1.48002	-4.19309	3.1244e-20	7.88879e-16	down-regulated
comp65476_c0_seq2	271.489	50.1293	-2.43717	62.4992	3.68606	-4.08368	1.25772e-25	3.17562e-21	down-regulated
comp65478_c0_seq1	230.809	53.7839	-2.10145	120.494	11.815	-3.35027	1.02359e-19	2.58447e-15	down-regulated
comp65505_c0_seq1	233.419	81.6017	-1.51625	551.665	104.415	-2.40146	8.22621e-12	2.07704e-07	down-regulated
comp65562_c0_seq1	275.408	53.2999	-2.36937	353.797	28.8207	-3.61774	3.06761e-25	7.7454e-21	down-regulated
comp65588_c0_seq1	130.534	47.2324	-1.46657	143.74	43.6869	-1.71819	2.86532e-10	7.23466e-06	down-regulated
comp65643_c0_seq1	209.361	51.7338	-2.01681	795.168	190.503	-2.06144	2.45e-19	6.18601e-15	down-regulated
comp65650_c0_seq1	247.71	78.6124	-1.65582	963.473	388.579	-1.31004	2.47608e-14	6.25185e-10	down-regulated
comp65663_c0_seq1	1328.95	224.555	-2.56514	1156.2	64.1421	-4.17198	3.54212e-31	8.94349e-27	down-regulated
comp65683_c0_seq1	1011.84	386.848	-1.38713	722.612	75.808	-3.2528	1.49485e-10	3.77434e-06	down-regulated
comp65696_c0_seq1	1018.58	254.716	-1.99959	1914.21	188.12	-3.34703	1.8508e-20	4.67308e-16	down-regulated
comp65701_c0_seq1	7502.71	268.635	-4.80369	1374.08	14.7974	-6.53698	7.11367e-88	1.79613e-83	down-regulated
comp65706_c0_seq1	3244.2	844.201	-1.94221	987.874	137.249	-2.84753	3.92161e-19	9.90167e-15	down-regulated
comp65713_c0_seq1	8428.43	1376.26	-2.61451	994.498	155.955	-2.67284	3.13772e-32	7.92243e-28	down-regulated
comp65735_c0_seq1	2873.15	470.258	-2.61111	1857.79	213.032	-3.12445	1.53366e-32	3.87235e-28	down-regulated
comp65745_c0_seq1	2876.82	809.932	-1.8286	477.077	74.6595	-2.67582	1.87875e-17	4.74367e-13	down-regulated
comp65746_c1_seq1	407.653	26.1178	-3.96423	2.47538	0.37708	-2.71471	1.47149e-55	3.71536e-51	down-regulated
comp65751_c0_seq1	321.108	128.221	-1.32443	581.239	244.717	-1.24802	1.62261e-09	4.09694e-05	down-regulated
comp65757_c0_seq1	979.026	75.6192	-3.69452	2011.25	202.631	-3.31117	5.21152e-56	1.31586e-51	down-regulated
comp65759_c0_seq1	574.265	122.268	-2.23167	1134.89	114.072	-3.31453	5.74985e-24	1.45178e-19	down-regulated
comp65763_c0_seq1	1504.05	46.4861	-5.01591	2446.07	153.277	-3.99625	5.76527e-84	1.45567e-79	down-regulated
comp65763_c1_seq1	1692.34	47.4614	-5.15612	3158.05	197.543	-3.99879	7.18068e-90	1.81305e-85	down-regulated
comp65767_c0_seq1	751.828	72.1359	-3.38161	2129.96	195.411	-3.44624	5.58387e-49	1.40987e-44	down-regulated
comp65769_c0_seq1	601.754	92.5181	-2.70137	982.083	107.896	-3.18621	1.27071e-32	3.20843e-28	down-regulated
comp65769_c1_seq1	504.51	85.702	-2.55748	570.802	65.1603	-3.13093	2.16949e-27	5.47775e-23	down-regulated
comp65770_c0_seq1	385.824	109.8	-1.81306	176.789	32.7234	-2.43364	2.0454e-16	5.16444e-12	down-regulated
comp65773_c0_seq1	600.621	115.276	-2.38136	2672.05	351.218	-2.92751	1.83933e-27	4.64412e-23	down-regulated
comp65795_c0_seq1	637.624	209.558	-1.60536	12.6353	2.90601	-2.12034	1.18019e-13	2.97987e-09	down-regulated
comp65801_c0_seq1	362.643	125.745	-1.52805	255.525	32.383	-2.98016	8.60358e-12	2.17232e-07	down-regulated
comp65801_c0_seq2	218.779	76.33	-1.51915	140.589	19.3683	-2.85972	7.18542e-12	1.81425e-07	down-regulated
comp65849_c0_seq1	92.8266	27.9466	-1.73187	249.401	61.1961	-2.02696	4.62155e-13	1.1669e-08	down-regulated
comp65873_c1_seq1	70.2318	20.9128	-1.74774	394.792	83.9038	-2.23429	1.49802e-12	3.78234e-08	down-regulated
comp65878_c0_seq1	98.8863	28.1312	-1.8136	135.061	21.6752	-2.6395	2.39524e-13	6.04775e-09	down-regulated
comp65880_c1_seq1	99.7723	20.3843	-2.29118	390.969	98.5836	-1.98763	3.70423e-18	9.35281e-14	down-regulated
comp65891_c0_seq1	40.2666	0.352168	-6.83718	7.58503	0.076267	-6.63595	2.72097e-20	6.87018e-16	down-regulated
comp65941_c0_seq1	89.9102	20.4345	-2.13748	347.174	90.0064	-1.94756	3.51524e-19	8.87563e-15	down-regulated
comp65978_c0_seq1	57.3237	15.1451	-1.92028	55.5401	14.5141	-1.93607	3.94123e-10	9.95121e-06	down-regulated
comp66015_c3_seq1	121.479	27.2621	-2.15574	244.237	34.4901	-2.82403	1.29205e-15	3.2623e-11	down-regulated
comp66052_c0_seq1	88.8501	13.2966	-2.74032	78.6523	17.7028	-2.15151	1.46229e-26	3.69214e-22	down-regulated
comp66090_c0_seq1	114.939	45.9731	-1.322	144.031	30.3533	-2.24646	1.88055e-08	0.00047482	down-regulated
comp66093_c0_seq1	187.023	65.7218	-1.50877	380.054	66.873	-2.50671	5.69738e-11	1.43853e-06	down-regulated
comp66137_c0_seq1	1361.25	202.548	-2.7486	4244.43	501.281	-3.08188	4.04222e-35	1.02062e-30	down-regulated
comp66148_c0_seq1	75.7826	20.85	-1.86182	98.6757	9.64964	-3.35415	1.02803e-12	2.59567e-08	down-regulated
comp66148_c0_seq2	66.9367	19.8288	-1.7552	156.791	13.9419	-3.49135	9.01122e-13	2.27524e-08	down-regulated
comp66155_c0_seq1	214.233	24.0379	-3.1558	110.855	10.4787	-3.40314	9.03936e-38	2.28235e-33	down-regulated
comp66199_c0_seq1	109.025	30.6	-1.83306	184.676	14.857	-3.63578	5.0015e-15	1.26283e-10	down-regulated
comp66211_c0_seq1	96.7515	28.3063	-1.77316	69.1027	19.4783	-1.82687	8.28303e-12	2.09138e-07	down-regulated
comp66217_c0_seq1	81.8265	21.3525	-1.93816	66.0056	27.5572	-1.26016	4.48256e-14	1.1318e-09	down-regulated
comp66272_c0_seq1	94.0192	26.7455	-1.81366	26.0728	8.37474	-1.63843	6.9587e-12	1.757e-07	down-regulated
comp66277_c1_seq1	105.312	37.3138	-1.49688	287.178	110.863	-1.37317	9.42808e-10	2.38049e-05	down-regulated
comp66286_c0_seq1	84.4662	25.2366	-1.74286	169.332	12.7801	-3.72789	1.7603e-12	4.44458e-08	down-regulated
comp66384_c1_seq1	53.8574	5.28252	-3.34985	187.898	22.5281	-3.06016	1.14543e-27	2.89211e-23	down-regulated
comp66403_c0_seq1	36.0327	5.14725	-2.80743	31.3328	3.2428	-3.27236	1.27337e-08	0.000321513	down-regulated
comp66454_c0_seq1	82.499	4.12474	-4.322	21.1731	0.25522	-6.37434	2.0892e-34	5.27502e-30	down-regulated
comp66506_c0_seq1	32.4916	3.11903	-3.3809	70.5512	1.2062	-5.87013	2.00484e-24	5.06202e-20	down-regulated
comp66542_c0_seq1	90.8355	10.2387	-3.14922	263.91	50.7135	-2.3796	1.07698e-28	2.71926e-24	down-regulated
comp66585_c0_seq1	33.8099	3.86378	-3.12936	83.682	28.9204	-1.53283	1.86098e-15	4.69879e-11	down-regulated
comp66597_c0_seq1	28.1101	1.5544	-4.17666	93.8896	20.1134	-2.22281	1.9438e-12	4.90789e-08	down-regulated
comp66624_c0_seq1	27.8434	3.97742	-2.80743	146.8	26.7687	-2.45524	2.56916e-10	6.48687e-06	down-regulated
comp66696_c0_seq1	29.3089	3.34941	-3.12936	104.371	14.9606	-2.80248	9.50705e-10	2.40043e-05	down-regulated
comp66838_c0_seq1	34.3161	2.23789	-3.93867	33.065	6.50812	-2.34499	2.53531e-16	6.4014e-12	down-regulated
comp66950_c0_seq1	48.4566	10.8895	-2.15375	16.1472	1.70015	-3.24755	8.93462e-11	2.2559e-06	down-regulated
comp66976_c1_seq1	49.9754	5.20125	-3.26429	6.65495	0.530073	-3.65017	4.19993e-11	1.06044e-06	down-regulated
comp67005_c1_seq1	42.1285	9.89506	-2.09002	171.807	36.8055	-2.2228	1.2403e-11	3.13162e-07	down-regulated
comp67010_c0_seq1	29.4429	5.49243	-2.42241	73.5989	16.4275	-2.16358	6.0742e-13	1.53368e-08	down-regulated
comp67012_c0_seq1	44.1733	2.92847	-3.91496	153.38	16.0815	-3.25363	8.09756e-37	2.04455e-32	down-regulated
comp67018_c0_seq1	32.8921	7.48844	-2.135	103.705	41.3541	-1.32638	1.10579e-09	2.79201e-05	down-regulated
comp67069_c0_seq1	31.9752	5.16669	-2.62964	36.7423	2.77298	-3.72793	2.34669e-12	5.92516e-08	down-regulated
comp67118_c0_seq1	407.032	78.8938	-2.36716	1317.29	206.371	-2.67426	5.31189e-26	1.3412e-21	down-regulated
comp67124_c0_seq1	55.9148	6.76162	-3.04779	131.542	53.7947	-1.28999	1.54022e-20	3.8889e-16	down-regulated
comp67276_c0_seq1	29.4199	7.16749	-2.03725	80.8057	20.0106	-2.01369	1.01179e-09	2.55466e-05	down-regulated
comp67281_c0_seq1	51.5198	4.13977	-3.63751	388.6	12.0391	-5.01249	9.76333e-19	2.46514e-14	down-regulated
comp67289_c1_seq1	26.6059	5.43581	-2.29118	291.378	97.5643	-1.57847	3.32973e-08	0.000840722	down-regulated
comp67313_c0_seq1	37.5665	5.63468	-2.73704	84.6605	21.9649	-1.94649	3.37832e-12	8.52991e-08	down-regulated
comp67313_c3_seq1	67.7195	6.8813	-3.29882	89.1302	18.9844	-2.2311	1.67082e-24	4.21866e-20	down-regulated
comp67341_c0_seq1	39.6379	3.86063	-3.35997	231.599	66.6949	-1.79598	6.42451e-20	1.62212e-15	down-regulated
comp67436_c0_seq2	8.84109	0.291449	-4.92291	87.8817	19.1877	-2.19538	6.97018e-13	1.7599e-08	down-regulated
comp67448_c2_seq1	51.8524	4.7617	-3.44486	78.7971	26.6741	-1.5627	1.03915e-11	2.62376e-07	down-regulated
comp67470_c0_seq1	32.5623	5.07439	-2.6819	18.3146	0.16484	-6.79579	2.81411e-18	7.10536e-14	down-regulated
comp67508_c0_seq1	32.6599	6.70248	-2.28475	122.499	40.8133	-1.58566	6.22161e-12	1.57089e-07	down-regulated
comp67508_c1_seq1	20.5274	3.79479	-2.43546	90.4134	30.5566	-1.56505	6.47618e-10	1.63517e-05	down-regulated
comp67539_c0_seq1	34.1614	7.56805	-2.17437	12.911	1.50463	-3.10112	1.33868e-08	0.000338003	down-regulated
comp67539_c1_seq1	33.8099	1.87823	-4.17	6.1796	0.464865	-3.73263	1.17118e-12	2.95711e-08	down-regulated
comp67539_c1_seq2	35.6719	2.93984	-3.60098	5.89301	0.381998	-3.94737	3.93459e-10	9.93444e-06	down-regulated
comp67545_c0_seq1	57.5772	5.73829	-3.3268	205.579	2.52684	-6.34621	4.50896e-27	1.13847e-22	down-regulated
comp67545_c1_seq1	53.1743	3.17535	-4.06574	153.352	2.75067	-5.80092	6.05238e-21	1.52817e-16	down-regulated
comp67545_c2_seq1	34.2742	3.54542	-3.27309	85.2183	1.64531	-5.69473	1.87075e-13	4.72344e-09	down-regulated
comp67557_c1_seq1	30.1489	4.62977	-2.70309	50.0993	9.46682	-2.40384	2.03527e-13	5.13886e-09	down-regulated
comp67574_c0_seq1	50.0374	3.2857	-3.92874	23.454	1.57293	-3.89831	1.69659e-21	4.28371e-17	down-regulated
comp67574_c1_seq1	41.2756	9.98552	-2.04738	35.0438	4.07787	-3.10327	3.40004e-09	8.58476e-05	down-regulated
comp68165_c0_seq1	25.3898	3.10879	-3.02982	17.8167	2.44054	-2.86795	9.20434e-09	0.0002324	down-regulated
comp68225_c0_seq1	105.038	11.4442	-3.19822	209.9	64.1495	-1.71019	2.55966e-38	6.46289e-34	down-regulated
comp68225_c0_seq2	74.02	8.01377	-3.20736	132.62	42.8813	-1.62888	4.48097e-26	1.1314e-21	down-regulated
comp69316_c0_seq1	28.7806	1.10124	-4.70789	20.5718	1.33554	-3.94517	3.33429e-12	8.41876e-08	down-regulated
comp69834_c0_seq1	32.9785	3.74106	-3.14001	43.4936	7.98178	-2.44602	1.91761e-13	4.84177e-09	down-regulated
comp69834_c1_seq1	41.1598	8.08455	-2.348	49.0561	12.2558	-2.00097	7.53639e-09	0.000190286	down-regulated
comp70274_c0_seq1	35.318	6.00485	-2.5562	311.255	53.4782	-2.54108	9.09764e-15	2.29706e-10	down-regulated
comp71174_c0_seq1	31.3862	5.45292	-2.52503	58.9553	24.3267	-1.27708	1.19295e-13	3.01209e-09	down-regulated
comp71738_c0_seq1	42.8915	1.53176	-4.80743	247.037	13.0794	-4.23936	3.83289e-19	9.67765e-15	down-regulated
comp71808_c0_seq1	26.4066	1.13165	-4.5444	47.058	17.4004	-1.43532	3.99443e-09	0.000100855	down-regulated
comp72196_c0_seq1	34.7723	4.56363	-2.92969	252.83	69.0613	-1.87222	7.27866e-17	1.83779e-12	down-regulated
comp72277_c0_seq1	39.7966	6.28788	-2.662	141.435	51.783	-1.44959	1.80657e-17	4.56141e-13	down-regulated
comp72848_c0_seq1	47.0902	5.33507	-3.14185	407.394	54.7552	-2.89536	5.54132e-19	1.39913e-14	down-regulated
comp72848_c2_seq1	43.918	3.22397	-3.7679	295.368	40.269	-2.87477	3.32304e-28	8.39036e-24	down-regulated
comp72913_c0_seq1	32.7909	9.03374	-1.8599	177.349	53.9884	-1.71587	1.32755e-09	3.35193e-05	down-regulated
comp73346_c0_seq1	51.6899	6.07385	-3.0892	164.076	30.3698	-2.43366	3.13428e-23	7.91375e-19	down-regulated
comp73429_c0_seq1	36.9728	0.18424	-7.64873	86.7501	0.239399	-8.5013	2.32721e-17	5.87597e-13	down-regulated
comp73603_c0_seq1	26.7612	0.001	-14.7079	122.18	18.0066	-2.76241	2.45934e-10	6.20958e-06	down-regulated
comp73690_c0_seq1	54.0863	12.7269	-2.08738	98.0375	32.8896	-1.5757	1.06996e-14	2.70154e-10	down-regulated
comp73784_c0_seq1	19.4735	3.50884	-2.47245	113.128	28.4239	-1.99278	3.03407e-11	7.66073e-07	down-regulated
comp73987_c1_seq1	35.2126	2.03139	-4.11555	142.087	27.5268	-2.36786	1.63617e-11	4.13117e-07	down-regulated
comp74144_c1_seq1	14.8693	0.531017	-4.80743	50.2025	0.0766663	-9.35495	4.79413e-11	1.21047e-06	down-regulated
comp74144_c1_seq2	20.5241	0.549725	-5.22247	11.1367	0.238102	-5.5476	8.24314e-11	2.08131e-06	down-regulated
comp74276_c0_seq1	38.5373	9.33463	-2.04559	352.999	113.518	-1.63675	3.60957e-09	9.11381e-05	down-regulated
comp74296_c0_seq1	26.7423	5.22084	-2.35677	33.8889	8.43849	-2.00575	8.98924e-09	0.000226969	down-regulated
comp74394_c0_seq1	28.8973	0.495357	-5.86632	39.0846	10.6204	-1.87977	1.42164e-10	3.58951e-06	down-regulated
comp74417_c0_seq1	26.446	0.0960458	-8.10511	272.856	59.8211	-2.18942	1.68173e-22	4.2462e-18	down-regulated
comp74417_c1_seq1	31.3989	0.336399	-6.5444	226.329	46.9896	-2.26801	3.71245e-17	9.37357e-13	down-regulated
comp74434_c0_seq1	42.6548	8.39374	-2.34532	84.2471	27.5899	-1.61049	4.61922e-14	1.16631e-09	down-regulated
comp74447_c0_seq1	21.2259	3.03212	-2.80743	54.4433	17.7295	-1.6186	2.81996e-08	0.000712012	down-regulated
comp74517_c0_seq1	51.595	6.90969	-2.90054	50.814	14.3226	-1.82693	3.98984e-20	1.00739e-15	down-regulated
comp74748_c0_seq1	27.183	5.31813	-2.35371	188.366	51.9918	-1.85718	4.67846e-09	0.000118126	down-regulated
comp74770_c0_seq1	25.6336	3.03042	-3.08045	126.662	42.002	-1.59245	5.82975e-09	0.000147195	down-regulated
comp75049_c0_seq1	23.0715	1.59472	-3.85474	242.335	20.6525	-3.55262	3.18386e-12	8.03891e-08	down-regulated
comp75093_c0_seq1	201.939	57.3868	-1.81512	365.472	63.2474	-2.53068	9.44731e-16	2.38535e-11	down-regulated
comp75235_c0_seq1	30.275	1.24753	-4.60098	19.3673	0.324205	-5.90057	2.79657e-11	7.06107e-07	down-regulated
comp75338_c0_seq1	30.2591	2.77875	-3.44486	65.9721	17.6522	-1.90201	3.93459e-10	9.93444e-06	down-regulated
comp75500_c0_seq1	53.6244	12.109	-2.1468	145.812	44.3318	-1.71769	1.14713e-13	2.8964e-09	down-regulated
comp75500_c1_seq1	27.785	4.5361	-2.61478	118.617	32.5406	-1.866	1.96314e-09	4.95674e-05	down-regulated
comp75556_c0_seq1	98.8989	20.6453	-2.26014	225.114	36.5254	-2.62369	1.51924e-17	3.83593e-13	down-regulated
comp75556_c2_seq1	38.6596	6.21282	-2.63751	197.23	32.0672	-2.62071	7.15386e-17	1.80628e-12	down-regulated
comp75592_c1_seq1	38.423	2.62757	-3.87017	20.6947	2.65551	-2.9622	7.01426e-17	1.77103e-12	down-regulated
comp75656_c0_seq1	25.7404	2.65562	-3.27692	44.6947	12.741	-1.81063	4.38438e-09	0.000110701	down-regulated
comp75656_c1_seq1	33.8989	8.11822	-2.062	53.9405	14.6664	-1.87885	1.67349e-09	4.22538e-05	down-regulated
comp75660_c0_seq1	28.7664	0.001	-14.8121	44.6115	0.323608	-7.10702	3.27725e-14	8.27472e-10	down-regulated
comp75660_c1_seq1	28.8251	0.325078	-6.4704	63.4993	0.704003	-6.49502	3.94049e-08	0.000994935	down-regulated
comp75692_c0_seq1	220.362	52.6324	-2.06586	38.236	2.18149	-4.13155	2.13319e-17	5.38609e-13	down-regulated
comp75874_c0_seq1	26.5805	1.46039	-4.18594	44.5963	9.93085	-2.16694	9.51107e-17	2.40145e-12	down-regulated
comp75966_c1_seq1	38.3658	2.0552	-4.22247	173.292	63.38	-1.4511	1.54878e-15	3.91052e-11	down-regulated
comp76101_c0_seq1	21.1599	0.394264	-5.74603	195.141	73.4298	-1.41008	3.33429e-12	8.41876e-08	down-regulated
comp76337_c0_seq1	37.1593	5.81373	-2.67619	257.064	78.2251	-1.71642	9.48336e-14	2.39445e-09	down-regulated
comp76337_c1_seq1	32.365	4.33437	-2.90054	225.344	67.5843	-1.73737	2.46725e-14	6.22955e-10	down-regulated
comp76524_c0_seq1	27.812	1.83366	-3.92291	101.178	43.1852	-1.22828	6.45764e-11	1.63049e-06	down-regulated
comp76802_c0_seq1	44.9586	7.99762	-2.49096	101.166	28.4599	-1.82972	8.34125e-16	2.10608e-11	down-regulated
comp77482_c0_seq1	91.8238	6.02012	-3.931	407.71	43.1507	-3.24009	2.4945e-43	6.29836e-39	down-regulated
comp77482_c2_seq1	40.3191	2.6447	-3.93029	309.662	28.752	-3.42896	7.81731e-28	1.97379e-23	down-regulated
comp77548_c0_seq1	37.2463	2.882	-3.69195	190.615	40.8091	-2.2237	7.96444e-13	2.01094e-08	down-regulated
comp77615_c0_seq1	140.97	55.9921	-1.33209	67.5217	11.4522	-2.55972	1.34225e-08	0.000338905	down-regulated
comp77647_c0_seq1	41.6538	1.89325	-4.45951	360.303	29.5208	-3.60941	2.8007e-25	7.07149e-21	down-regulated
comp77700_c3_seq1	34.6768	10.621	-1.70705	321.712	89.8095	-1.84083	1.44615e-10	3.65138e-06	down-regulated
comp77720_c0_seq1	29.9237	1.7487	-4.09694	106.03	18.3041	-2.53423	7.42891e-10	1.87573e-05	down-regulated
comp78114_c0_seq1	54.0677	3.37028	-4.00383	35.4862	2.18965	-4.01849	3.19141e-19	8.05798e-15	down-regulated
comp78114_c2_seq1	36.6624	0.280565	-7.02982	28.0005	2.43042	-3.52618	1.63617e-11	4.13117e-07	down-regulated
comp78225_c0_seq1	38.557	2.8264	-3.76996	122.029	20.9526	-2.54202	4.5837e-23	1.15734e-18	down-regulated
comp78294_c0_seq1	21.1253	1.98039	-3.41511	50.0746	17.8905	-1.48488	2.58535e-11	6.52776e-07	down-regulated
comp78380_c0_seq1	57.0079	8.14356	-2.80743	150.295	43.1549	-1.8002	5.85366e-25	1.47799e-20	down-regulated
comp78635_c0_seq1	30.3979	0.001	-14.8917	58.0731	4.70196	-3.62653	1.24618e-08	0.000314647	down-regulated
comp78844_c0_seq1	117.99	15.4256	-2.93526	648.353	66.2149	-3.29155	9.72093e-34	2.45444e-29	down-regulated
comp78885_c1_seq1	49.6814	12.8681	-1.9489	134.187	49.0473	-1.452	9.52081e-14	2.40391e-09	down-regulated
comp78893_c0_seq1	198.114	41.5611	-2.25303	795.994	181.738	-2.1309	2.99908e-23	7.57238e-19	down-regulated
comp78902_c0_seq2	890.514	110.558	-3.00983	521.634	33.5614	-3.95816	6.96403e-40	1.75835e-35	down-regulated
comp78923_c0_seq1	163.792	62.6024	-1.38757	252.861	46.2673	-2.45028	2.70963e-09	6.84155e-05	down-regulated
comp78923_c0_seq2	182.12	62.5869	-1.54096	248.54	41.4691	-2.58337	1.22429e-11	3.09121e-07	down-regulated
comp78934_c0_seq1	1591.8	420.288	-1.92121	591.128	63.8092	-3.21163	1.92543e-18	4.86153e-14	down-regulated
comp78934_c0_seq2	917.425	266.286	-1.78461	210.251	35.4976	-2.56632	1.67112e-16	4.21942e-12	down-regulated
comp78934_c0_seq3	804.541	226.217	-1.83046	265.629	33.3518	-2.99358	2.19868e-17	5.55144e-13	down-regulated
comp78934_c0_seq4	823.304	214.75	-1.93877	206.898	35.08	-2.5602	2.05915e-18	5.19913e-14	down-regulated
comp78946_c0_seq1	143.396	10.242	-3.80743	60.467	1.8073	-5.06424	7.89734e-44	1.994e-39	down-regulated
comp78954_c0_seq1	325.576	124.097	-1.39153	291.786	72.6643	-2.00559	2.73706e-10	6.91082e-06	down-regulated
comp78964_c0_seq1	70.0347	12.7643	-2.45596	35.0177	7.91931	-2.14464	8.96873e-14	2.26451e-09	down-regulated
comp78987_c0_seq1	2724.98	560.26	-2.28208	934.502	163.72	-2.51297	3.17929e-26	8.02739e-22	down-regulated
comp79014_c0_seq1	910.21	286.247	-1.66894	2663.86	257.681	-3.36986	1.33111e-14	3.36092e-10	down-regulated
comp79014_c1_seq1	193.843	66.9722	-1.53326	285.635	49.5082	-2.52843	6.3138e-09	0.000159417	down-regulated
comp79027_c0_seq1	495.431	179.807	-1.46223	420.172	49.1738	-3.09502	2.7567e-11	6.96038e-07	down-regulated
comp79038_c0_seq1	74.5866	10.8409	-2.78243	69.7835	11.9082	-2.55093	3.5435e-21	8.94699e-17	down-regulated
comp79115_c0_seq1	143.672	28.9784	-2.30973	332.187	71.7264	-2.21142	1.08023e-20	2.72747e-16	down-regulated
comp79115_c0_seq2	87.7293	19.7274	-2.15286	201.44	50.8644	-1.98562	9.60496e-18	2.42515e-13	down-regulated
comp79115_c0_seq3	84.9581	20.0048	-2.08641	247.513	58.7897	-2.07387	2.56812e-18	6.48424e-14	down-regulated
comp79115_c0_seq4	74.6742	13.1619	-2.50424	174.295	49.2953	-1.82201	6.93356e-16	1.75065e-11	down-regulated
comp79115_c0_seq5	56.1864	14.2792	-1.97631	153.744	37.1084	-2.05071	3.12454e-11	7.88914e-07	down-regulated
comp79159_c0_seq1	103.597	41.6711	-1.31386	144.917	33.3684	-2.11867	1.95902e-08	0.000494633	down-regulated
comp79187_c0_seq1	1397.69	92.0755	-3.92409	1131.27	33.5477	-5.07559	2.15607e-62	5.44387e-58	down-regulated
comp79187_c0_seq2	162.86	39.6046	-2.03989	137.489	13.1777	-3.38315	2.3337e-18	5.89236e-14	down-regulated
comp79187_c0_seq3	109.345	26.0244	-2.07095	125.949	14.0643	-3.16272	7.9879e-18	2.01686e-13	down-regulated
comp79191_c0_seq1	68.7981	17.2989	-1.99169	116.828	33.5541	-1.79983	8.8939e-15	2.24562e-10	down-regulated
comp79193_c0_seq1	345.645	126.295	-1.45249	210.084	48.6734	-2.10976	9.44545e-11	2.38488e-06	down-regulated
comp79229_c0_seq1	170.312	47.7169	-1.8356	59.5557	11.0645	-2.42831	6.55594e-15	1.65531e-10	down-regulated
comp79229_c0_seq2	177.558	58.1769	-1.60977	50.5283	11.3892	-2.14943	2.13018e-11	5.3785e-07	down-regulated
comp79229_c1_seq1	466.343	172.538	-1.43448	116.489	23.8043	-2.2909	2.06107e-09	5.204e-05	down-regulated
comp79252_c0_seq1	367.225	92.981	-1.98166	1009.99	47.4047	-4.41317	4.29244e-19	1.0838e-14	down-regulated
comp79282_c0_seq1	114.276	8.06942	-3.82392	174.453	61.2245	-1.51066	3.97831e-24	1.00448e-19	down-regulated
comp79282_c1_seq1	107.378	8.45203	-3.66725	296.125	86.6393	-1.77311	7.98627e-31	2.01645e-26	down-regulated
comp79314_c0_seq1	153.509	19.2907	-2.99235	386.54	54.0312	-2.83876	1.45542e-35	3.67478e-31	down-regulated
comp79354_c0_seq1	26.5601	3.7941	-2.80743	476.667	126.302	-1.91611	2.86341e-10	7.22983e-06	down-regulated
comp79354_c1_seq1	63.4797	11.3351	-2.4855	550.194	157.831	-1.80156	2.00875e-17	5.07189e-13	down-regulated
comp79362_c0_seq1	812.937	111.194	-2.87007	1269.48	230.651	-2.46046	1.22453e-35	3.09182e-31	down-regulated
comp79362_c1_seq1	573.265	73.5729	-2.96196	1036.04	187.434	-2.46663	8.00271e-36	2.02061e-31	down-regulated
comp79374_c0_seq1	57.9767	14.73	-1.97671	722.088	194.09	-1.89545	4.11296e-09	0.000103848	down-regulated
comp79401_c0_seq1	1220.31	279.378	-2.12696	2615.09	181.329	-3.85018	1.50825e-22	3.80818e-18	down-regulated
comp79405_c0_seq1	44.988	15.3318	-1.55301	145.972	38.154	-1.93579	1.42178e-09	3.58986e-05	down-regulated
comp79408_c0_seq1	96.7972	37.4378	-1.37047	101.951	22.1446	-2.20285	2.11481e-08	0.000533968	down-regulated
comp79408_c0_seq2	54.9329	15.4327	-1.83168	43.0062	9.06353	-2.2464	2.76981e-08	0.00069935	down-regulated
comp79418_c0_seq1	34.9641	11.6471	-1.5859	170.612	62.0362	-1.45954	1.16194e-09	2.93377e-05	down-regulated
comp79418_c0_seq2	35.2269	9.85242	-1.83813	114.641	40.3335	-1.50707	2.69048e-08	0.00067932	down-regulated
comp79428_c0_seq2	39.4448	7.13727	-2.46639	36.5283	7.56569	-2.27147	1.7372e-11	4.38625e-07	down-regulated
comp79463_c0_seq1	435.744	110.029	-1.9856	728.527	80.2472	-3.18246	3.7972e-17	9.58754e-13	down-regulated
comp79463_c0_seq2	333.727	109.552	-1.60705	710.758	75.1392	-3.24172	5.15286e-15	1.30105e-10	down-regulated
comp79482_c0_seq1	112.056	11.3154	-3.30786	18.8331	1.55398	-3.59923	1.81011e-21	4.57036e-17	down-regulated
comp79508_c0_seq1	59.1243	14.9767	-1.98103	145.112	59.2536	-1.29219	1.59344e-15	4.02328e-11	down-regulated
comp79510_c0_seq1	499.859	69.1573	-2.85357	255.148	64.2885	-1.9887	1.49455e-35	3.77358e-31	down-regulated
comp79523_c0_seq1	359.307	123.861	-1.5365	686.478	178.681	-1.94183	6.86012e-12	1.73211e-07	down-regulated
comp79619_c0_seq1	187.858	40.3436	-2.21923	805.249	74.7345	-3.42959	2.17448e-22	5.49035e-18	down-regulated
comp79625_c0_seq1	68.2289	23.1479	-1.5595	43.491	9.18172	-2.24388	1.64906e-08	0.00041637	down-regulated
comp79630_c0_seq1	76.9544	18.0505	-2.09197	271.569	49.7406	-2.44882	8.78208e-15	2.21739e-10	down-regulated
comp79685_c0_seq1	577.804	235.962	-1.29203	486.89	104.141	-2.22506	8.96272e-09	0.0002263	down-regulated
comp79691_c0_seq1	881.829	99.5422	-3.14712	1831.21	86.833	-4.39841	4.2666e-45	1.07727e-40	down-regulated
comp79694_c0_seq1	70.7741	16.5437	-2.09694	87.6636	3.44707	-4.66854	4.53779e-18	1.14575e-13	down-regulated
comp79697_c0_seq1	27.1448	0.969408	-4.80743	132.821	45.8717	-1.5338	8.24314e-11	2.08131e-06	down-regulated
comp79746_c0_seq1	196.339	77.2112	-1.34647	685.032	121.533	-2.49483	5.46908e-10	1.38089e-05	down-regulated
comp79814_c0_seq1	34.3402	3.77855	-3.18399	238.084	0.344547	-9.43255	6.06272e-11	1.53078e-06	down-regulated
comp79856_c0_seq1	29.8379	1.93743	-3.94493	122.211	22.2796	-2.45558	7.44104e-19	1.87879e-14	down-regulated
comp79856_c1_seq1	75.3678	9.58399	-2.97525	201.867	36.1832	-2.48001	2.395e-27	6.04713e-23	down-regulated
comp79914_c0_seq1	72.8213	20.805	-1.80743	79.6461	31.6693	-1.33052	1.17709e-11	2.97203e-07	down-regulated
comp79930_c0_seq1	28.4447	0.001	-14.7959	46.0598	0.824972	-5.80302	1.17118e-12	2.95711e-08	down-regulated
comp79950_c0_seq1	198.208	27.7518	-2.83636	36.4237	8.69962	-2.06585	7.7442e-28	1.95533e-23	down-regulated
comp79950_c0_seq2	82.3514	2.65468	-4.95518	27.5061	5.34327	-2.36396	1.24513e-37	3.14382e-33	down-regulated
comp80162_c0_seq1	31.5559	4.31992	-2.86883	380.823	122.353	-1.63808	1.28544e-08	0.000324562	down-regulated
comp80168_c0_seq1	22.0948	3.39902	-2.70051	52.0329	2.94443	-4.14337	1.90195e-09	4.80223e-05	down-regulated
comp80215_c0_seq1	32.4511	4.5557	-2.83252	94.6954	3.73871	-4.66268	1.89442e-09	4.78321e-05	down-regulated
comp80215_c1_seq1	42.2005	3.77895	-3.4812	148.738	6.60554	-4.49295	1.77615e-18	4.48459e-14	down-regulated
comp80289_c0_seq1	31.0737	6.8879	-2.17356	177.19	60.0647	-1.56071	3.20626e-09	8.09548e-05	down-regulated
comp80295_c0_seq1	55.6157	1.5544	-5.16107	137.506	9.81828	-3.80788	3.00607e-32	7.59004e-28	down-regulated
comp80295_c1_seq1	53.8075	0.480399	-6.80743	131.283	9.15529	-3.84193	1.12514e-32	2.84087e-28	down-regulated
comp80364_c0_seq1	24.7853	3.75646	-2.72204	188.332	36.9728	-2.34874	4.1753e-10	1.05422e-05	down-regulated
comp80364_c1_seq1	28.5635	3.57025	-3.00008	141.456	30.2017	-2.22765	2.0416e-16	5.15483e-12	down-regulated
comp80364_c1_seq2	15.0078	2.70803	-2.4704	85.0706	18.2903	-2.21758	3.81869e-11	9.64181e-07	down-regulated
comp80364_c2_seq1	95.5305	12.2819	-2.95943	134.052	24.6533	-2.44294	1.68692e-24	4.2593e-20	down-regulated
comp80396_c0_seq1	53.0396	3.09955	-4.09694	30.8455	0.795559	-5.27695	2.36819e-31	5.97944e-27	down-regulated
comp80396_c0_seq2	45.5968	2.63641	-4.11228	28.8381	0.73888	-5.28649	1.90887e-24	4.8197e-20	down-regulated
comp80412_c0_seq1	25.5434	2.35773	-3.43748	114.85	21.7369	-2.40153	1.77615e-18	4.48459e-14	down-regulated
comp80412_c1_seq1	36.1433	3.97158	-3.18594	145.165	22.9218	-2.6629	2.09607e-18	5.29236e-14	down-regulated
comp80412_c1_seq2	30.1106	0.258077	-6.86632	62.1891	15.5375	-2.00091	2.45934e-10	6.20958e-06	down-regulated
comp80413_c0_seq1	40.2666	8.27594	-2.28259	80.957	19.2193	-2.0746	4.03857e-09	0.00010197	down-regulated
comp80419_c2_seq1	50.1295	9.7775	-2.35812	27.3698	9.30488	-1.55652	5.96119e-11	1.50514e-06	down-regulated
comp80449_c0_seq1	34.3902	8.74557	-1.97537	34.2258	11.5042	-1.57293	1.03251e-10	2.60698e-06	down-regulated
comp80535_c0_seq1	73.8288	24.4949	-1.5917	133.236	50.4686	-1.40052	1.00089e-09	2.52716e-05	down-regulated
comp80571_c0_seq1	34.2467	6.81404	-2.32938	110.807	42.3028	-1.38922	1.3634e-08	0.000344246	down-regulated
comp80572_c1_seq1	31.0704	6.96967	-2.15638	69.8326	21.627	-1.69107	1.10579e-09	2.79201e-05	down-regulated
comp80672_c1_seq1	31.658	4.59528	-2.78435	464.116	68.9039	-2.75183	2.46725e-14	6.22955e-10	down-regulated
comp80696_c1_seq1	29.484	2.21972	-3.73148	160.722	8.13515	-4.30425	5.0847e-14	1.28384e-09	down-regulated
comp80696_c2_seq1	39.5523	5.34297	-2.88805	182.222	7.90018	-4.52767	2.09056e-11	5.27845e-07	down-regulated
comp80700_c0_seq1	35.7099	5.1532	-2.79278	79.5213	28.8131	-1.46462	8.26174e-12	2.08601e-07	down-regulated
comp80782_c0_seq1	33.5236	2.65468	-3.65857	201.6	3.99054	-5.65877	1.09012e-15	2.75245e-11	down-regulated
comp80782_c1_seq1	26.8332	2.98983	-3.16588	176.56	4.58225	-5.26796	2.97612e-08	0.00075144	down-regulated
comp80827_c1_seq1	27.1295	1.22382	-4.4704	44.8883	13.2518	-1.76015	1.24618e-08	0.000314647	down-regulated
comp80989_c0_seq1	26.502	4.75426	-2.47881	52.945	21.2785	-1.3151	2.75878e-09	6.96565e-05	down-regulated
comp81148_c1_seq1	27.4399	6.19465	-2.14718	37.4806	14.6887	-1.35143	3.51962e-09	8.88669e-05	down-regulated
comp81174_c0_seq1	29.3543	0.524157	-5.80743	61.8119	6.69731	-3.20623	2.45934e-10	6.20958e-06	down-regulated
comp81228_c0_seq1	21.0373	1.8031	-3.5444	92.5127	17.9624	-2.36467	4.67356e-09	0.000118003	down-regulated
comp81272_c0_seq2	19.8023	0.82125	-4.5917	10.4494	0.001	-13.3511	3.33429e-12	8.41876e-08	down-regulated
comp81393_c0_seq1	30.2809	0.682992	-5.4704	5.31612	1.03538	-2.36021	2.75344e-15	6.95217e-11	down-regulated
comp81405_c0_seq1	56.2541	7.23229	-2.95943	220.227	83.4343	-1.40028	4.80864e-20	1.21413e-15	down-regulated
comp81405_c1_seq1	53.4279	4.82973	-3.46758	216.057	83.4433	-1.37254	6.08904e-19	1.53742e-14	down-regulated
comp81409_c1_seq1	90.7932	12.2529	-2.88946	147.177	18.824	-2.96691	2.9047e-32	7.33406e-28	down-regulated
comp81410_c0_seq1	54.3534	13.468	-2.01283	350.201	120.063	-1.54439	4.82852e-15	1.21915e-10	down-regulated
comp81410_c1_seq1	30.197	3.45091	-3.12936	195.198	59.6474	-1.71041	1.86098e-15	4.69879e-11	down-regulated
comp81584_c0_seq1	216.232	30.9829	-2.80304	31.4086	3.54865	-3.14582	9.81735e-35	2.47878e-30	down-regulated
comp81584_c0_seq2	81.9457	10.7681	-2.9279	37.2785	2.26897	-4.03824	1.0429e-20	2.63321e-16	down-regulated
comp81584_c0_seq3	79.8209	15.8493	-2.33235	18.188	1.67916	-3.43717	3.05168e-13	7.70518e-09	down-regulated
comp81584_c0_seq4	57.2796	8.70308	-2.71843	53.1078	4.92941	-3.42944	5.42284e-11	1.36921e-06	down-regulated
comp81593_c0_seq1	34.2273	8.31787	-2.04086	41.7695	15.9991	-1.38446	1.93951e-10	4.89708e-06	down-regulated
comp81622_c0_seq1	28.7347	5.76529	-2.31733	92.3154	33.9656	-1.4425	1.96891e-14	4.97129e-10	down-regulated
comp81622_c0_seq2	15.0002	5.11883	-1.55109	79.9649	27.8686	-1.52073	2.58432e-08	0.000652515	down-regulated
comp81704_c0_seq1	29.054	2.93984	-3.30493	140.724	56.2511	-1.32292	2.70542e-11	6.83091e-07	down-regulated
comp81704_c1_seq1	27.8903	3.24421	-3.10382	139.967	51.991	-1.42875	2.18352e-10	5.51317e-06	down-regulated
comp81704_c3_seq1	41.6427	6.34522	-2.71432	164.995	60.9778	-1.43606	1.03627e-10	2.61647e-06	down-regulated
comp81768_c0_seq1	34.2301	1.60445	-4.41511	202.844	42.7881	-2.24509	8.98453e-14	2.2685e-09	down-regulated
comp81779_c0_seq1	48.3288	3.80722	-3.66607	193.553	27.8024	-2.79945	2.33755e-31	5.90207e-27	down-regulated
comp81779_c1_seq1	31.6907	2.31167	-3.77706	128.046	17.7722	-2.84897	1.09012e-15	2.75245e-11	down-regulated
comp81811_c0_seq1	33.1663	9.53035	-1.79911	134.94	42.364	-1.67141	1.04903e-12	2.6487e-08	down-regulated
comp81876_c0_seq1	67.7523	1.98871	-5.09036	91.0097	27.9945	-1.70088	6.27921e-27	1.58544e-22	down-regulated
comp81878_c0_seq1	52.8027	1.34694	-5.29286	224.185	15.46	-3.85807	1.26305e-55	3.18908e-51	down-regulated
comp81878_c0_seq2	40.6327	1.12343	-5.17666	181.743	13.3508	-3.76691	4.55373e-34	1.14977e-29	down-regulated
comp81882_c0_seq1	23.554	4.97788	-2.24237	101.051	31.9217	-1.66248	3.61428e-11	9.12568e-07	down-regulated
comp81886_c0_seq1	39.8249	9.96655	-1.9985	141.551	56.993	-1.31247	2.09179e-12	5.28156e-08	down-regulated
comp81907_c0_seq1	30.311	2.43558	-3.63751	85.624	18.0843	-2.24328	3.05515e-18	7.71394e-14	down-regulated
comp81907_c1_seq1	51.3258	4.27693	-3.58504	72.269	14.2022	-2.34726	2.10153e-17	5.30616e-13	down-regulated
comp81926_c0_seq1	55.0057	10.0029	-2.45917	129.838	25.5585	-2.34483	2.28445e-18	5.76801e-14	down-regulated
comp81946_c0_seq1	54.6422	6.63478	-3.0419	113.771	30.6389	-1.8927	1.85951e-22	4.69507e-18	down-regulated
comp81979_c0_seq1	58.114	7.22236	-3.00834	129.001	17.313	-2.89746	1.08388e-20	2.73668e-16	down-regulated
comp81979_c1_seq1	47.9649	4.86837	-3.30047	101.464	36.409	-1.4786	2.6491e-22	6.6887e-18	down-regulated
comp81979_c2_seq1	28.7588	5.40254	-2.41229	119.421	33.5278	-1.83263	3.61493e-12	9.12734e-08	down-regulated
comp82012_c0_seq1	44.3347	5.0293	-3.14001	116.306	27.1082	-2.10112	4.31381e-14	1.08919e-09	down-regulated
comp82085_c1_seq1	73.6953	8.97376	-3.03779	379.02	26.3338	-3.84729	9.56828e-29	2.41589e-24	down-regulated
comp82203_c0_seq1	33.5981	5.78761	-2.53734	225.738	67.5608	-1.74039	2.8996e-16	7.3212e-12	down-regulated
comp82219_c0_seq1	46.8966	11.5816	-2.01765	158.719	45.4421	-1.80437	1.33868e-08	0.000338003	down-regulated
comp82219_c1_seq1	31.5559	8.81578	-1.83975	148.133	38.8139	-1.93225	8.76549e-09	0.00022132	down-regulated
comp82271_c0_seq1	51.866	18.3841	-1.49633	72.7819	19.7043	-1.88507	1.19282e-08	0.000301175	down-regulated
comp82338_c1_seq1	54.0958	4.88655	-3.46863	123.931	27.4653	-2.17386	1.19195e-33	3.00955e-29	down-regulated
comp82340_c0_seq1	57.7446	4.6207	-3.6435	152.577	25.8397	-2.56187	5.66768e-37	1.43103e-32	down-regulated
comp82374_c0_seq1	37.1246	9.62955	-1.94683	19.9546	4.71486	-2.08143	4.66793e-10	1.17861e-05	down-regulated
comp82430_c1_seq1	59.228	11.0787	-2.4185	119.035	22.3028	-2.41609	5.92269e-22	1.49542e-17	down-regulated
comp82436_c0_seq1	29.0169	0.777198	-5.22247	19.6674	4.71277	-2.06116	2.45934e-10	6.20958e-06	down-regulated
comp82436_c1_seq1	23.1142	1.50737	-3.93867	21.0316	4.75673	-2.14452	4.08541e-09	0.000103152	down-regulated
comp82550_c0_seq1	62.9582	13.7371	-2.19632	358.407	81.6602	-2.13389	3.84967e-16	9.72003e-12	down-regulated
comp82555_c1_seq1	28.5331	4.8427	-2.55875	145.636	31.4889	-2.20945	3.13673e-16	7.91993e-12	down-regulated
comp82566_c0_seq1	40.1087	15.4619	-1.3752	153.697	64.3012	-1.25717	2.51669e-08	0.000635438	down-regulated
comp82569_c0_seq1	58.9341	2.87729	-4.35632	4.29504	0.415412	-3.37006	1.61483e-27	4.07728e-23	down-regulated
comp82569_c1_seq1	83.8272	9.12208	-3.19998	4.89326	0.773914	-2.66055	3.06058e-29	7.72765e-25	down-regulated
comp82591_c0_seq1	151.061	21.9422	-2.78336	350.272	66.0211	-2.40748	1.07362e-29	2.71079e-25	down-regulated
comp82638_c0_seq1	297.239	61.6617	-2.26917	417.654	109.199	-1.93535	9.88799e-25	2.49662e-20	down-regulated
comp82638_c0_seq2	841.215	125.743	-2.74199	1415.93	115.024	-3.62174	1.32988e-34	3.35781e-30	down-regulated
comp82647_c0_seq1	72.3155	16.9041	-2.09694	155.777	28.7418	-2.43827	2.23075e-17	5.63243e-13	down-regulated
comp82654_c0_seq1	556.823	89.9361	-2.63025	1310.03	88.215	-3.89244	4.80945e-29	1.21434e-24	down-regulated
comp82654_c1_seq1	711.339	163.232	-2.12361	1649.73	109.323	-3.91556	4.9786e-22	1.25705e-17	down-regulated
comp82669_c0_seq1	48.8965	17.2821	-1.50045	204.216	49.6842	-2.03924	8.45259e-09	0.000213419	down-regulated
comp82693_c0_seq1	64.2934	20.7019	-1.63491	91.0243	28.7705	-1.66166	2.43656e-10	6.15208e-06	down-regulated
comp82749_c0_seq1	208.448	70.5366	-1.56325	868.91	101.164	-3.10252	2.74424e-12	6.92894e-08	down-regulated
comp82768_c0_seq1	94.5074	12.8466	-2.87904	149.419	66.9619	-1.15795	3.26451e-30	8.24256e-26	down-regulated
comp82769_c0_seq1	234.594	60.4599	-1.95612	8.00956	0.356924	-4.48804	7.95586e-18	2.00878e-13	down-regulated
comp82769_c0_seq2	115.461	22.5014	-2.35932	12.2228	0.290926	-5.39278	7.23778e-21	1.82747e-16	down-regulated
comp82772_c0_seq1	339.36	38.1094	-3.1546	1189.45	207.275	-2.52067	1.4804e-42	3.73785e-38	down-regulated
comp82784_c0_seq1	53.1942	1.7387	-4.93519	211.177	52.13	-2.01827	4.90772e-23	1.23915e-18	down-regulated
comp82784_c1_seq1	53.6813	8.86006	-2.59903	328.755	80.0274	-2.03845	3.62151e-22	9.14394e-18	down-regulated
comp82786_c0_seq1	36.6455	9.22322	-1.99029	191.368	26.5063	-2.85194	1.87745e-14	4.74038e-10	down-regulated
comp82789_c0_seq1	150.831	56.9307	-1.40565	122.45	24.3169	-2.33216	9.85778e-09	0.000248899	down-regulated
comp82856_c0_seq1	63.5235	18.5267	-1.77768	181.495	65.2874	-1.47505	3.38011e-12	8.53444e-08	down-regulated
comp82911_c0_seq1	85.0637	17.639	-2.26977	41.3451	8.75412	-2.23968	1.51083e-18	3.81468e-14	down-regulated
comp82933_c0_seq1	43.8745	4.33901	-3.33794	154.677	39.7796	-1.95916	5.88776e-15	1.4866e-10	down-regulated
comp82933_c1_seq1	27.7286	5.18837	-2.41802	116.066	28.7066	-2.0155	8.53484e-18	2.15496e-13	down-regulated
comp82943_c2_seq1	21.4325	5.1787	-2.04914	158.526	60.2659	-1.39531	3.29957e-08	0.000833108	down-regulated
comp83007_c1_seq1	26.8724	4.27742	-2.65131	77.2525	11.7574	-2.71602	1.80747e-09	4.56369e-05	down-regulated
comp83049_c0_seq1	273.891	46.248	-2.56614	1147.42	148.73	-2.94763	8.08736e-30	2.04198e-25	down-regulated
comp83059_c0_seq1	24.5171	4.06714	-2.5917	5.63753	0.880798	-2.67818	2.86567e-08	0.000723552	down-regulated
comp83066_c0_seq1	36.3584	7.67441	-2.24416	137.669	54.418	-1.33905	3.22455e-15	8.14166e-11	down-regulated
comp83066_c0_seq3	26.3529	6.51548	-2.01602	75.0285	27.1543	-1.46626	1.58775e-09	4.0089e-05	down-regulated
comp83086_c0_seq1	26.1776	4.89529	-2.41886	105.392	33.0854	-1.6715	5.32945e-11	1.34563e-06	down-regulated
comp83109_c0_seq2	77.3223	17.6557	-2.13075	67.5254	3.74047	-4.17414	2.01684e-17	5.09232e-13	down-regulated
comp83112_c0_seq1	18.6563	4.7971	-1.95943	28.1074	9.30045	-1.59558	3.32973e-08	0.000840722	down-regulated
comp83116_c0_seq1	62.6938	17.6877	-1.82558	30.6047	11.0067	-1.47537	2.08816e-11	5.27239e-07	down-regulated
comp83131_c0_seq1	37.7951	9.384	-2.00992	112.173	41.8697	-1.42174	1.04864e-08	0.000264771	down-regulated
comp83173_c0_seq1	34.9776	9.69437	-1.85121	69.5589	28.7572	-1.27431	3.80233e-09	9.60049e-05	down-regulated
comp83204_c0_seq1	1540.57	499.623	-1.62456	3122.71	329.774	-3.24325	5.9789e-14	1.50961e-09	down-regulated
comp83204_c0_seq2	2315.91	457.688	-2.33914	3966.31	181.077	-4.45312	5.29804e-27	1.3377e-22	down-regulated
comp83204_c0_seq3	254.652	96.5303	-1.39947	375.663	42.1512	-3.1558	4.80452e-10	1.21309e-05	down-regulated
comp83215_c0_seq1	34.3878	4.33437	-2.988	73.9439	29.2865	-1.33619	2.35366e-11	5.94275e-07	down-regulated
comp83215_c2_seq1	33.1592	7.80788	-2.08641	101.466	39.9731	-1.3439	7.6958e-11	1.94311e-06	down-regulated
comp83215_c2_seq2	22.1704	5.06726	-2.12936	68.0769	25.3085	-1.42754	1.03058e-11	2.6021e-07	down-regulated
comp83222_c1_seq1	34.4374	9.86383	-1.80375	271.811	100.024	-1.44225	2.31224e-09	5.83817e-05	down-regulated
comp83230_c0_seq1	36.2308	0.626076	-5.85474	101.2	2.76595	-5.1933	3.26634e-23	8.24719e-19	down-regulated
comp83230_c0_seq3	35.6788	3.56769	-3.322	23.911	0.883011	-4.7591	4.19993e-11	1.06044e-06	down-regulated
comp83237_c0_seq1	182.801	11.7914	-3.95447	611.887	2.40995	-7.98812	8.96304e-58	2.26308e-53	down-regulated
comp83252_c0_seq1	71.9793	28.9386	-1.31459	229.484	75.1532	-1.61049	3.64742e-08	0.000920938	down-regulated
comp83261_c0_seq1	73.2495	21.3459	-1.77886	67.878	23.0594	-1.55759	3.50225e-11	8.84283e-07	down-regulated
comp83287_c1_seq1	27.7753	1.98385	-3.80743	110.135	38.7384	-1.50743	4.36531e-14	1.1022e-09	down-regulated
comp83287_c1_seq2	25.8144	1.71663	-3.91052	88.3854	28.2952	-1.64325	2.32161e-28	5.86184e-24	down-regulated
comp83301_c0_seq1	98.8497	19.6535	-2.33045	313.354	86.5364	-1.85641	1.34068e-20	3.38508e-16	down-regulated
comp83307_c1_seq3	55.9969	15.9512	-1.81168	34.4372	2.44564	-3.81568	7.47491e-09	0.000188734	down-regulated
comp83307_c2_seq1	28.4744	7.1043	-2.0029	32.7949	2.64267	-3.63341	1.85389e-09	4.68089e-05	down-regulated
comp83309_c0_seq1	26.8789	5.87466	-2.1939	61.6065	25.5446	-1.27006	3.76962e-08	0.000951791	down-regulated
comp83328_c0_seq1	61.9007	3.02759	-4.35371	55.3602	2.41452	-4.51904	5.49985e-49	1.38866e-44	down-regulated
comp83328_c1_seq1	74.5866	2.45877	-4.92291	23.857	1.73057	-3.7851	4.84905e-21	1.22434e-16	down-regulated
comp83342_c0_seq1	38.8577	5.58131	-2.79952	102.709	16.1294	-2.6708	5.51221e-18	1.39178e-13	down-regulated
comp83342_c1_seq1	29.7697	3.82733	-2.95943	81.4359	14.5512	-2.48453	1.08965e-08	0.000275125	down-regulated
comp83399_c0_seq1	24.8948	1.44171	-4.10999	134.721	24.9154	-2.43487	2.53516e-14	6.40102e-10	down-regulated
comp83399_c3_seq1	33.7948	8.14653	-2.05254	196.346	42.4204	-2.21057	2.58093e-10	6.51658e-06	down-regulated
comp83402_c0_seq1	50.5465	18.1126	-1.48062	170.732	31.1153	-2.45604	1.80098e-08	0.000454729	down-regulated
comp83416_c0_seq1	74.78	28.7317	-1.38001	110.934	31.2908	-1.82589	3.64739e-08	0.000920931	down-regulated
comp83418_c0_seq1	122.814	19.1049	-2.68447	41.6196	0.892387	-5.54345	1.00943e-26	2.54872e-22	down-regulated
comp83472_c1_seq1	112.007	33.8081	-1.72815	230.902	70.2177	-1.71737	2.08249e-11	5.25807e-07	down-regulated
comp83540_c0_seq1	50.2025	13.8306	-1.8599	167.249	16.398	-3.3504	7.97882e-09	0.000201457	down-regulated
comp83540_c3_seq1	48.9058	7.48519	-2.70789	181.063	14.211	-3.67141	7.32454e-16	1.84937e-11	down-regulated
comp83553_c0_seq1	97.7394	25.5805	-1.9339	363.029	103.064	-1.81654	6.43116e-16	1.6238e-11	down-regulated
comp83588_c0_seq1	90.8483	11.0442	-3.04016	176.926	33.0033	-2.42246	2.53449e-29	6.39932e-25	down-regulated
comp83593_c0_seq1	157.238	15.1754	-3.37315	1040.23	93.9299	-3.46917	7.03165e-44	1.77542e-39	down-regulated
comp83596_c0_seq1	2202.65	198.556	-3.47163	370.776	31.9595	-3.53623	1.55887e-49	3.93599e-45	down-regulated
comp83596_c1_seq1	164.859	14.0867	-3.54883	44.9209	3.47308	-3.6931	1.38483e-31	3.49655e-27	down-regulated
comp83596_c2_seq1	203.5	29.39	-2.79163	47.0258	4.74242	-3.30976	1.14197e-25	2.88337e-21	down-regulated
comp83596_c2_seq2	1937.84	195.402	-3.30993	330.559	30.0606	-3.45896	2.78128e-45	7.02246e-41	down-regulated
comp83601_c0_seq1	35.6142	7.27629	-2.29118	119.213	36.5121	-1.70709	6.48402e-09	0.000163715	down-regulated
comp83634_c0_seq1	75.8319	23.7967	-1.67204	56.022	17.3449	-1.69148	3.73846e-10	9.43924e-06	down-regulated
comp83649_c0_seq1	35.2342	7.13496	-2.304	54.1732	14.5175	-1.89979	3.07934e-15	7.77502e-11	down-regulated
comp83652_c0_seq1	40.8685	7.24972	-2.49499	110.393	32.1468	-1.7799	7.95708e-18	2.00908e-13	down-regulated
comp83674_c0_seq1	39.1293	9.46627	-2.04738	12.285	4.10011	-1.58317	3.33491e-09	8.42032e-05	down-regulated
comp83685_c0_seq1	43.8573	5.27177	-3.05646	358.081	42.5896	-3.07172	2.72112e-18	6.87056e-14	down-regulated
comp83685_c1_seq1	54.9039	5.74361	-3.25688	340.786	43.904	-2.95644	3.16292e-37	7.98606e-33	down-regulated
comp83685_c1_seq2	42.8481	5.92957	-2.85323	283.956	32.2069	-3.14022	5.20576e-19	1.3144e-14	down-regulated
comp83688_c0_seq1	766.357	165.439	-2.21172	2014.83	168.198	-3.58243	5.39108e-24	1.36119e-19	down-regulated
comp83700_c0_seq1	83.7665	15.1624	-2.46587	154.922	16.7554	-3.20884	1.46339e-20	3.69492e-16	down-regulated
comp83738_c0_seq1	149.314	31.6883	-2.23633	662.96	88.1057	-2.91161	9.90275e-23	2.50035e-18	down-regulated
comp83743_c2_seq2	13.6264	3.07346	-2.14847	43.5849	10.3834	-2.06955	7.22525e-11	1.8243e-06	down-regulated
comp83782_c1_seq1	137.67	41.9618	-1.71407	720.444	259.789	-1.47155	6.38624e-13	1.61246e-08	down-regulated
comp83795_c0_seq1	27.5683	4.90508	-2.49066	83.2751	37.0993	-1.16649	1.12393e-20	2.83781e-16	down-regulated
comp83795_c0_seq2	24.8855	3.7931	-2.71386	58.5437	24.7388	-1.24274	8.98467e-14	2.26854e-09	down-regulated
comp83814_c0_seq1	113.674	36.3181	-1.64615	264.123	87.5192	-1.59354	6.84738e-13	1.7289e-08	down-regulated
comp83825_c0_seq1	41.2654	10.2074	-2.01531	62.7506	13.0945	-2.26067	1.48737e-10	3.75546e-06	down-regulated
comp83825_c0_seq2	35.477	11.7361	-1.59593	74.8255	13.4591	-2.47495	6.8615e-11	1.73246e-06	down-regulated
comp83831_c0_seq1	80.8513	22.2951	-1.85855	98.2678	28.3367	-1.79405	1.04993e-13	2.65098e-09	down-regulated
comp83839_c2_seq1	32.6602	7.60242	-2.103	174.596	65.6603	-1.41093	4.79853e-14	1.21158e-09	down-regulated
comp83850_c1_seq1	98.2787	30.7306	-1.6772	206.517	69.0461	-1.58063	3.89615e-13	9.83738e-09	down-regulated
comp83851_c0_seq1	31.2888	8.83017	-1.82513	98.0915	41.1499	-1.25324	1.5063e-08	0.000380327	down-regulated
comp83865_c0_seq1	172.536	52.5363	-1.71551	238.589	61.3121	-1.96028	8.3195e-14	2.10059e-09	down-regulated
comp83869_c0_seq1	70.2455	1.4038	-5.645	401.538	9.66084	-5.37725	2.01017e-64	5.07547e-60	down-regulated
comp83869_c0_seq2	110.001	2.6983	-5.34932	550.632	14.1964	-5.27749	1.69279e-57	4.27413e-53	down-regulated
comp83869_c1_seq1	107.389	6.72622	-3.99691	767.003	20.9299	-5.1956	1.34034e-32	3.38423e-28	down-regulated
comp83875_c1_seq1	99.7834	20.8384	-2.25956	85.172	31.872	-1.41809	8.48456e-18	2.14227e-13	down-regulated
comp83894_c0_seq1	141.557	34.3488	-2.04305	503.36	85.4283	-2.55881	1.84225e-18	4.65149e-14	down-regulated
comp83896_c0_seq1	217.791	19.0075	-3.5183	4.59932	1.01002	-2.18703	3.14076e-50	7.93011e-46	down-regulated
comp83896_c0_seq2	180.184	20.1188	-3.16286	4.32209	0.945173	-2.19308	3.90773e-47	9.86664e-43	down-regulated
comp83906_c0_seq1	302.731	46.5696	-2.70058	1252.3	99.0163	-3.66077	2.5198e-31	6.36224e-27	down-regulated
comp83920_c0_seq1	82.0627	15.4977	-2.40467	186.709	44.9867	-2.05322	2.19003e-24	5.52962e-20	down-regulated
comp83928_c0_seq1	32.2225	3.33319	-3.27309	76.7663	0.412486	-7.53998	1.05991e-09	2.67616e-05	down-regulated
comp83928_c1_seq1	42.2795	4.61207	-3.19647	131.194	1.07015	-6.93774	2.81406e-22	7.10522e-18	down-regulated
comp83937_c0_seq1	18.3207	2.70736	-2.75852	54.9916	3.42995	-4.00295	5.65397e-17	1.42757e-12	down-regulated
comp83937_c0_seq3	30.9709	3.61308	-3.09961	68.0227	3.67279	-4.21107	8.89311e-14	2.24542e-09	down-regulated
comp83937_c0_seq4	26.7661	4.22601	-2.66304	40.4249	2.12458	-4.24999	6.10854e-22	1.54235e-17	down-regulated
comp83944_c0_seq1	50.1904	11.4791	-2.1284	292.757	110.489	-1.40579	1.27688e-16	3.22399e-12	down-regulated
comp83961_c0_seq1	8866.96	2715.44	-1.70725	14862.6	1029.55	-3.8516	7.15433e-15	1.8064e-10	down-regulated
comp83961_c0_seq2	12290.9	3035.62	-2.01753	15253.5	840.328	-4.18204	2.17832e-20	5.50005e-16	down-regulated
comp83961_c0_seq3	11341	2726.38	-2.05648	12735.6	705.805	-4.17345	7.18299e-20	1.81363e-15	down-regulated
comp83961_c0_seq4	15324.8	3112.23	-2.29985	13095.9	504.856	-4.6971	3.24397e-26	8.1907e-22	down-regulated
comp83990_c0_seq1	24.5732	5.31754	-2.20825	30.6391	12.9159	-1.24623	6.22018e-20	1.57053e-15	down-regulated
comp83995_c1_seq1	29.4753	3.4675	-3.08754	169.384	39.6387	-2.09532	6.36067e-14	1.60601e-09	down-regulated
comp83995_c2_seq1	71.1118	5.33311	-3.73704	128.025	37.7012	-1.76374	9.18711e-23	2.31965e-18	down-regulated
comp83995_c3_seq1	75.0443	7.69047	-3.2866	221.461	59.8708	-1.88713	9.28401e-29	2.34412e-24	down-regulated
comp83995_c3_seq2	37.5259	3.89859	-3.26686	159.051	37.5184	-2.08382	6.12668e-17	1.54693e-12	down-regulated
comp84043_c0_seq1	154.364	14.3428	-3.42794	59.9234	12.9317	-2.21221	5.41617e-34	1.36753e-29	down-regulated
comp84043_c1_seq1	26.0895	7.71996	-1.7568	28.5543	4.72735	-2.5946	4.09275e-09	0.000103338	down-regulated
comp84043_c1_seq2	46.0345	6.04568	-2.92874	58.5583	13.3684	-2.13104	1.31974e-09	3.33221e-05	down-regulated
comp84082_c1_seq1	32.3843	5.16401	-2.64873	75.571	20.5495	-1.87873	3.27663e-10	8.27317e-06	down-regulated
comp84117_c0_seq1	81.4135	10.1878	-2.99843	386.502	42.1919	-3.19544	5.81321e-30	1.46778e-25	down-regulated
comp84137_c0_seq1	42.0167	12.6229	-1.73492	320.604	58.6132	-2.45149	5.33479e-11	1.34698e-06	down-regulated
comp84193_c0_seq1	2216.38	250.542	-3.14508	3605.14	120.743	-4.90004	1.38141e-43	3.48792e-39	down-regulated
comp84193_c0_seq2	1430.5	181.531	-2.97822	3001.23	102.964	-4.86535	1.65816e-41	4.1867e-37	down-regulated
comp84201_c0_seq1	28.6204	3.45943	-3.04844	132.622	46.6541	-1.50724	5.32098e-18	1.34349e-13	down-regulated
comp84234_c0_seq1	125.551	31.4844	-1.99557	248.879	55.6529	-2.16091	3.91472e-17	9.88426e-13	down-regulated
comp84249_c0_seq1	146.833	42.784	-1.77903	254.474	59.0878	-2.10659	3.56476e-14	9.00066e-10	down-regulated
comp84257_c0_seq1	110.933	18.8715	-2.5554	116.894	25.1822	-2.21472	9.86664e-25	2.49123e-20	down-regulated
comp84261_c0_seq1	67.6197	20.4421	-1.7259	100.502	3.30811	-4.92508	1.39456e-09	3.52114e-05	down-regulated
comp84263_c0_seq1	43.8966	2.12964	-4.36543	155.733	18.3329	-3.08657	1.78912e-32	4.51735e-28	down-regulated
comp84263_c0_seq2	19.0478	1.36049	-3.80743	75.7218	16.087	-2.23482	1.87075e-13	4.72344e-09	down-regulated
comp84277_c0_seq1	133.581	29.9369	-2.15772	610.384	189.234	-1.68954	2.05045e-20	5.17719e-16	down-regulated
comp84278_c0_seq1	107.765	22.5585	-2.25615	325.149	48.2894	-2.75132	5.85695e-21	1.47882e-16	down-regulated
comp84280_c0_seq1	99.8074	30.0943	-1.72965	479.161	24.5718	-4.28543	4.52614e-11	1.14281e-06	down-regulated
comp84280_c1_seq1	82.1859	16.3861	-2.32642	137.282	7.13808	-4.26547	2.93347e-14	7.40671e-10	down-regulated
comp84280_c1_seq2	77.3514	20.5297	-1.91371	139.532	7.4236	-4.23233	5.22125e-16	1.31831e-11	down-regulated
comp84292_c0_seq1	130.828	23.6416	-2.46827	81.4087	5.78435	-3.81496	2.65707e-25	6.70884e-21	down-regulated
comp84311_c0_seq1	108.313	25.7673	-2.0716	431.87	81.501	-2.40571	4.77835e-18	1.20649e-13	down-regulated
comp84353_c0_seq1	45.2758	7.86406	-2.52539	170.458	40.4918	-2.07372	1.4346e-17	3.62221e-13	down-regulated
comp84402_c0_seq1	66.5632	7.92377	-3.07046	443.273	42.557	-3.38073	8.8952e-14	2.24595e-09	down-regulated
comp84402_c1_seq1	66.32	7.59272	-3.12676	647.523	71.372	-3.1815	4.00634e-32	1.01156e-27	down-regulated
comp84409_c0_seq2	95.2326	30.4359	-1.64568	24.6341	2.54665	-3.27398	1.47054e-09	3.71296e-05	down-regulated
comp84421_c1_seq1	34.9005	5.71258	-2.61103	50.9429	16.7801	-1.60213	3.0687e-14	7.74815e-10	down-regulated
comp84425_c0_seq1	91.112	25.2899	-1.84908	487.315	100.83	-2.27293	2.97325e-14	7.50716e-10	down-regulated
comp84425_c1_seq1	48.5475	8.91642	-2.44486	286.084	60.6649	-2.2375	5.32945e-11	1.34563e-06	down-regulated
comp84438_c1_seq1	67.4612	15.2636	-2.14397	229.387	77.2942	-1.56935	4.15748e-18	1.04972e-13	down-regulated
comp84452_c0_seq1	65.288	1.6957	-5.26686	265.781	39.1099	-2.76463	9.00946e-25	2.2748e-20	down-regulated
comp84452_c1_seq1	66.8191	2.58641	-4.69124	404.837	56.4526	-2.84223	1.27488e-43	3.21895e-39	down-regulated
comp84452_c1_seq2	22.3244	1.80999	-3.62457	212.178	33.9343	-2.64446	5.40883e-15	1.36568e-10	down-regulated
comp84452_c2_seq1	21.9519	0.587967	-5.22247	207.634	28.183	-2.88115	4.79413e-11	1.21047e-06	down-regulated
comp84452_c3_seq1	63.5353	1.8152	-5.12936	455.152	63.0938	-2.85078	2.01894e-51	5.09763e-47	down-regulated
comp84458_c0_seq1	26.9809	1.25681	-4.4241	82.3334	14.5888	-2.49661	1.42164e-10	3.58951e-06	down-regulated
comp84458_c1_seq1	41.0265	11.1735	-1.87647	176.708	28.8595	-2.61425	1.46113e-10	3.68921e-06	down-regulated
comp84463_c0_seq1	84.6764	30.5121	-1.47258	249.582	45.0855	-2.46878	8.91783e-10	2.25166e-05	down-regulated
comp84471_c1_seq1	60.8578	20.1883	-1.59192	360.023	92.127	-1.96639	1.00389e-08	0.000253472	down-regulated
comp84502_c0_seq1	44.9839	7.76867	-2.53367	54.9458	14.799	-1.89251	7.93568e-21	2.00368e-16	down-regulated
comp84511_c0_seq1	23.1091	1.65056	-3.80743	69.5707	25.4901	-1.44854	2.09607e-18	5.29236e-14	down-regulated
comp84511_c0_seq2	17.207	1.06236	-4.01765	35.5546	12.6403	-1.492	4.84905e-21	1.22434e-16	down-regulated
comp84511_c0_seq3	21.9238	2.23334	-3.29522	34.9145	12.5418	-1.47708	4.5837e-23	1.15734e-18	down-regulated
comp84549_c0_seq1	44.8381	7.06979	-2.66499	70.433	12.013	-2.55166	4.46631e-12	1.1277e-07	down-regulated
comp84549_c1_seq1	27.4038	3.02494	-3.1794	59.2699	12.7165	-2.2206	7.95362e-10	2.00821e-05	down-regulated
comp84594_c0_seq2	140.446	2.38085	-5.88239	670.547	2.30992	-8.18135	1.88735e-73	4.76537e-69	down-regulated
comp84594_c0_seq3	216.02	4.68927	-5.52566	654.632	2.35865	-8.11658	1.15487e-67	2.91593e-63	down-regulated
comp84594_c0_seq4	77.0114	2.6161	-4.87958	270.1	1.22027	-7.79015	2.02521e-28	5.11346e-24	down-regulated
comp84603_c0_seq1	75.9313	19.8623	-1.93467	78.674	20.6836	-1.9274	1.1467e-10	2.8953e-06	down-regulated
comp84603_c1_seq1	95.5361	23.3245	-2.0342	56.0359	16.8196	-1.73621	3.96707e-14	1.00164e-09	down-regulated
comp84606_c0_seq1	16.4435	2.76841	-2.57039	31.0922	11.5184	-1.43261	7.70184e-13	1.94464e-08	down-regulated
comp84606_c0_seq2	18.0319	2.85584	-2.65857	39.9077	14.6251	-1.44822	6.97918e-09	0.000176217	down-regulated
comp84606_c0_seq5	62.4592	10.8865	-2.52037	159.057	70.9452	-1.16477	1.36586e-17	3.44865e-13	down-regulated
comp84616_c0_seq1	131.227	50.4065	-1.38038	63.0909	10.1423	-2.63704	5.94351e-09	0.000150068	down-regulated
comp84618_c0_seq1	93.6685	13.8265	-2.76012	404.818	120.875	-1.74376	5.97574e-30	1.50882e-25	down-regulated
comp84618_c1_seq1	23.9544	6.29625	-1.92772	285.112	77.7812	-1.87404	2.72095e-09	6.87013e-05	down-regulated
comp84624_c0_seq1	74.0439	23.8401	-1.63499	59.9436	24.0696	-1.31639	3.34945e-10	8.45704e-06	down-regulated
comp84634_c0_seq1	89.4083	7.52999	-3.56969	154.284	11.4262	-3.75517	2.06321e-37	5.2094e-33	down-regulated
comp84634_c0_seq2	67.05	10.8955	-2.6215	125.535	12.4225	-3.33706	9.08541e-23	2.29398e-18	down-regulated
comp84634_c0_seq3	63.4263	9.3225	-2.76629	126.658	14.8135	-3.09595	2.12223e-31	5.35843e-27	down-regulated
comp84634_c0_seq4	43.5253	0.233159	-7.5444	13.5241	0.302964	-5.48024	2.45896e-16	6.20862e-12	down-regulated
comp84675_c0_seq1	4990.64	710.664	-2.81198	45.4137	11.2508	-2.0131	1.39177e-35	3.51408e-31	down-regulated
comp84680_c0_seq2	35.1124	10.0963	-1.79815	61.9202	8.53577	-2.85882	1.6267e-12	4.10726e-08	down-regulated
comp84687_c0_seq1	608.926	162.404	-1.90668	1333.84	197.605	-2.7549	1.88141e-18	4.75038e-14	down-regulated
comp84687_c0_seq2	1529.19	461.067	-1.72972	3699.02	315.827	-3.54994	9.12539e-16	2.30407e-11	down-regulated
comp84711_c0_seq1	89.6159	22.8353	-1.97249	102.641	15.1892	-2.75649	9.15214e-15	2.31082e-10	down-regulated
comp84751_c0_seq1	36.1394	7.0827	-2.3512	242.989	47.4474	-2.35649	5.45649e-13	1.37771e-08	down-regulated
comp84756_c0_seq1	64.9957	7.46806	-3.12154	305.168	132.97	-1.19851	1.07257e-16	2.70814e-12	down-regulated
comp84781_c0_seq1	128.722	33.3723	-1.94754	238.645	20.603	-3.53394	2.02866e-17	5.12216e-13	down-regulated
comp84815_c0_seq1	123.882	17.502	-2.82337	362.878	38.1306	-3.25046	5.22005e-32	1.31801e-27	down-regulated
comp84835_c0_seq1	156.431	61.0665	-1.35707	372.266	89.2363	-2.06063	4.30625e-09	0.000108729	down-regulated
comp84872_c1_seq10	79.9416	22.2883	-1.84266	200.671	24.8393	-3.01413	3.73013e-20	9.4182e-16	down-regulated
comp84872_c1_seq3	648.047	21.7649	-4.89602	1121.55	8.48429	-7.04649	3.74627e-84	9.45895e-80	down-regulated
comp84872_c1_seq9	80.2901	14.7535	-2.44416	203.787	18.2174	-3.48367	2.72948e-21	6.89165e-17	down-regulated
comp84917_c0_seq1	182.063	28.014	-2.70022	759.064	252.797	-1.58624	8.98093e-33	2.26759e-28	down-regulated
comp84918_c1_seq1	29.764	4.88086	-2.60836	189.932	21.5914	-3.13695	4.32773e-19	1.09271e-14	down-regulated
comp84937_c0_seq1	175.199	67.8315	-1.36896	158.212	47.1942	-1.74517	2.08131e-09	5.2551e-05	down-regulated
comp84950_c0_seq1	106.591	43.9161	-1.27927	268.422	72.5084	-1.88828	1.38652e-08	0.000350083	down-regulated
comp84952_c0_seq1	22.9792	2.98205	-2.94595	68.827	14.1176	-2.28548	4.58498e-16	1.15766e-11	down-regulated
comp84952_c0_seq2	21.2811	4.4175	-2.26827	50.8693	12.0356	-2.07949	4.63251e-09	0.000116966	down-regulated
comp84952_c2_seq1	28.1635	3.15451	-3.15834	88.1522	21.5639	-2.03138	6.30146e-13	1.59106e-08	down-regulated
comp84985_c0_seq1	35.4397	5.30527	-2.73987	53.5502	15.9949	-1.74327	2.13844e-16	5.39935e-12	down-regulated
comp84985_c0_seq2	50.5171	4.30015	-3.55431	249.93	70.1335	-1.83335	3.83326e-19	9.6786e-15	down-regulated
comp84985_c1_seq1	32.1448	6.09913	-2.39791	265.553	88.019	-1.59311	7.75802e-15	1.95882e-10	down-regulated
comp84985_c1_seq2	25.2929	5.80674	-2.12293	241.299	75.5078	-1.67612	6.46864e-14	1.63327e-09	down-regulated
comp84993_c0_seq1	23.068	3.16852	-2.86401	38.9734	4.47395	-3.12287	4.56835e-24	1.15346e-19	down-regulated
comp84993_c0_seq3	18.3575	4.67956	-1.97192	43.7923	5.40493	-3.01833	1.3164e-13	3.32378e-09	down-regulated
comp84993_c0_seq4	19.3534	1.68689	-3.52015	26.5598	4.20119	-2.66038	9.50705e-10	2.40043e-05	down-regulated
comp84993_c0_seq6	6.16476	1.48607	-2.05254	14.2958	2.07402	-2.7851	4.15962e-13	1.05026e-08	down-regulated
comp85002_c0_seq1	79.814	31.4548	-1.34336	358.3	42.2444	-3.08434	1.38024e-09	3.48498e-05	down-regulated
comp85018_c0_seq1	89.3704	17.0607	-2.38912	181.79	21.0224	-3.11228	7.52036e-23	1.89882e-18	down-regulated
comp85038_c0_seq14	67.0731	26.0433	-1.36482	82.4828	14.4135	-2.51667	2.83584e-08	0.000716021	down-regulated
comp85038_c0_seq9	112.7	35.8013	-1.6544	97.9581	18.5282	-2.40244	2.96583e-10	7.48841e-06	down-regulated
comp85046_c1_seq1	32.8373	5.49167	-2.58002	30.0092	9.29141	-1.69144	1.72923e-08	0.000436613	down-regulated
comp85049_c1_seq1	1901.32	25.3676	-6.22787	7647.35	11.7865	-9.34168	3.94071e-124	9.9499e-120	down-regulated
comp85049_c1_seq2	797.662	110.173	-2.85601	548.915	49.8813	-3.46001	5.34202e-35	1.34881e-30	down-regulated
comp85049_c1_seq3	297.064	101.362	-1.55125	694.518	66.0556	-3.39426	1.60053e-12	4.04117e-08	down-regulated
comp85056_c0_seq1	79.5652	18.1425	-2.13276	148.553	32.2403	-2.20405	1.16742e-20	2.94763e-16	down-regulated
comp85056_c0_seq2	48.458	7.55906	-2.68046	70.4656	16.766	-2.07138	8.93462e-11	2.2559e-06	down-regulated
comp85077_c1_seq1	116.084	26.8921	-2.10991	194.069	56.2846	-1.78575	4.91244e-19	1.24034e-14	down-regulated
comp85089_c0_seq3	62.0599	17.4675	-1.82899	21.5805	2.39173	-3.1736	9.06052e-11	2.28769e-06	down-regulated
comp85101_c1_seq1	142.9	20.1642	-2.82513	572.279	87.8596	-2.70345	4.86873e-32	1.22931e-27	down-regulated
comp85127_c0_seq1	54.9735	1.38581	-5.30993	257.08	6.00236	-5.42055	1.09316e-56	2.76012e-52	down-regulated
comp85127_c0_seq2	22.7904	0.187823	-6.92291	125.686	2.11514	-5.89293	1.11358e-22	2.81168e-18	down-regulated
comp85127_c0_seq3	23.5827	0.001	-14.5254	88.3103	1.407	-5.97188	7.42891e-10	1.87573e-05	down-regulated
comp85132_c1_seq1	87.3504	6.27516	-3.79909	1.34203	0.281978	-2.25076	9.07882e-54	2.29231e-49	down-regulated
comp85159_c1_seq1	77.6146	8.60052	-3.17383	641.086	97.512	-2.71687	2.69873e-36	6.81402e-32	down-regulated
comp85186_c0_seq1	36.0227	3.0489	-3.56254	50.3844	8.39146	-2.58598	1.38208e-34	3.48962e-30	down-regulated
comp85186_c0_seq2	54.6896	8.43738	-2.6964	184.724	31.4521	-2.55414	3.20555e-24	8.0937e-20	down-regulated
comp85186_c0_seq5	40.2306	7.45305	-2.43239	124.199	21.7607	-2.51286	6.00517e-19	1.51624e-14	down-regulated
comp85186_c0_seq6	47.7671	7.47266	-2.67632	123.562	23.2252	-2.41147	2.76614e-26	6.98422e-22	down-regulated
comp85190_c0_seq1	274.022	86.3025	-1.66681	183.359	55.9839	-1.71159	6.14859e-15	1.55246e-10	down-regulated
comp85190_c0_seq2	285.007	77.5703	-1.87742	209.803	55.5822	-1.91634	2.38952e-17	6.03331e-13	down-regulated
comp85198_c0_seq1	165.992	31.5243	-2.39657	145.372	55.0055	-1.4021	8.72549e-23	2.2031e-18	down-regulated
comp85204_c0_seq1	45.0447	12.6583	-1.83128	238.308	49.0926	-2.27925	1.72911e-14	4.36584e-10	down-regulated
comp85204_c0_seq2	43.6887	10.6584	-2.03526	248.648	51.2453	-2.27861	7.64116e-11	1.92932e-06	down-regulated
comp85214_c0_seq1	240.709	29.4644	-3.03025	356.992	95.964	-1.89532	2.31231e-38	5.83836e-34	down-regulated
comp85216_c0_seq1	19.5219	7.10543	-1.4581	64.8369	11.8387	-2.4533	3.17344e-11	8.01261e-07	down-regulated
comp85216_c0_seq2	32.4672	4.82101	-2.75158	51.1174	9.0397	-2.49947	2.26535e-11	5.71979e-07	down-regulated
comp85220_c0_seq1	121.645	25.8289	-2.23561	292.364	99.098	-1.56084	4.10521e-21	1.03652e-16	down-regulated
comp85224_c0_seq1	65.05	18.689	-1.79936	347.562	68.9841	-2.33293	1.10682e-14	2.79462e-10	down-regulated
comp85227_c1_seq2	96.4207	36.3783	-1.40626	330.163	133.159	-1.31002	1.57777e-08	0.000398372	down-regulated
comp85238_c0_seq1	223.214	61.1256	-1.86858	431.174	140.674	-1.61592	1.04002e-16	2.62594e-12	down-regulated
comp85264_c0_seq1	19218.9	2824.05	-2.76669	4542.02	167.042	-4.76505	6.69845e-36	1.69129e-31	down-regulated
comp85264_c0_seq2	19773.7	2919.21	-2.75993	3882.15	123.725	-4.97164	5.61424e-35	1.41754e-30	down-regulated
comp85273_c0_seq2	9.62603	3.00016	-1.6819	20.313	6.91961	-1.55364	7.28013e-09	0.000183816	down-regulated
comp85277_c0_seq1	85.9863	27.2236	-1.65925	95.5562	34.044	-1.48895	2.16977e-12	5.47845e-08	down-regulated
comp85346_c3_seq1	21.3064	4.08485	-2.38293	68.8057	23.9371	-1.52328	1.6556e-14	4.18023e-10	down-regulated
comp85346_c3_seq2	16.0511	2.19533	-2.87017	57.8635	18.2882	-1.66174	1.68723e-13	4.2601e-09	down-regulated
comp85354_c0_seq1	51.5425	11.9977	-2.103	88.7509	13.8001	-2.68508	1.07515e-15	2.71465e-11	down-regulated
comp85354_c0_seq2	44.3754	9.34599	-2.24734	71.4021	10.912	-2.71004	2.51559e-12	6.35161e-08	down-regulated
comp85354_c0_seq3	38.8813	10.5047	-1.88805	129.308	16.4214	-2.97717	1.63911e-08	0.000413859	down-regulated
comp85391_c0_seq1	127.664	13.8178	-3.20775	441.576	33.1144	-3.73713	1.0713e-37	2.70494e-33	down-regulated
comp85391_c0_seq2	71.0628	6.49542	-3.4516	231.386	16.1883	-3.83728	1.89496e-22	4.78458e-18	down-regulated
comp85411_c2_seq1	44.8335	4.52622	-3.3082	26.3955	0.440098	-5.90633	2.89899e-21	7.31965e-17	down-regulated
comp85449_c0_seq1	90.5322	18.0416	-2.3271	350.841	54.0262	-2.69909	2.9522e-17	7.45402e-13	down-regulated
comp85449_c0_seq2	92.2373	17.7959	-2.37381	305.17	48.1833	-2.66301	8.32183e-27	2.10118e-22	down-regulated
comp85456_c0_seq1	80.9241	15.7416	-2.36199	154.623	7.1538	-4.4339	1.17987e-18	2.97906e-14	down-regulated
comp85456_c0_seq2	73.173	18.98	-1.94683	145.818	7.90803	-4.20471	4.313e-21	1.08899e-16	down-regulated
comp85467_c0_seq1	75.8748	23.0771	-1.71716	299.601	119.882	-1.32143	1.45987e-13	3.68603e-09	down-regulated
comp85475_c1_seq1	34.8268	6.20193	-2.48941	142.685	58.442	-1.28776	1.2914e-17	3.26065e-13	down-regulated
comp85496_c0_seq1	20.6501	1.1062	-4.22247	466.718	35.9344	-3.69911	1.89442e-09	4.78321e-05	down-regulated
comp85496_c1_seq1	175.723	11.8644	-3.88859	970.786	72.7881	-3.73738	2.07e-57	5.22654e-53	down-regulated
comp85496_c2_seq1	26.454	2.83421	-3.22247	651.477	55.2995	-3.55838	3.11169e-12	7.85671e-08	down-regulated
comp85548_c0_seq1	323.702	16.5288	-4.29161	1547.92	139.168	-3.47543	1.03558e-70	2.61474e-66	down-regulated
comp85613_c0_seq3	48.7036	11.5955	-2.07046	101.32	12.1478	-3.06015	1.36959e-13	3.45809e-09	down-regulated
comp85637_c0_seq1	41102	2581.32	-3.99303	24644.9	79.6217	-8.27391	2.69804e-66	6.81228e-62	down-regulated
comp85643_c2_seq1	75.0024	24.1066	-1.63751	494.561	154.395	-1.67952	3.72677e-13	9.40971e-09	down-regulated
comp85666_c0_seq1	146.287	22.2848	-2.71467	1390.43	147.104	-3.24062	2.45723e-32	6.20427e-28	down-regulated
comp85713_c0_seq1	147.128	11.0766	-3.73148	37.5077	0.0263605	-10.4746	6.1331e-48	1.54854e-43	down-regulated
comp85725_c0_seq1	81.0267	16.5988	-2.28732	270.935	70.6546	-1.93909	3.14771e-22	7.94765e-18	down-regulated
comp85725_c0_seq2	57.5388	12.0577	-2.25458	180.784	48.5814	-1.89579	4.56496e-17	1.15261e-12	down-regulated
comp85765_c0_seq1	133.965	32.3747	-2.04892	160.411	20.9426	-2.93726	3.49467e-20	8.82368e-16	down-regulated
comp85765_c0_seq2	128.207	36.9764	-1.7938	168.633	19.837	-3.08762	2.38345e-17	6.01798e-13	down-regulated
comp85765_c0_seq3	136.641	40.683	-1.7479	171.097	19.9681	-3.09905	1.98582e-19	5.01401e-15	down-regulated
comp85772_c1_seq1	1154.09	404.43	-1.5128	3058.73	293.254	-3.38271	5.78947e-12	1.46178e-07	down-regulated
comp85772_c1_seq2	1596.76	561.079	-1.50887	5009.09	446.192	-3.48881	7.78984e-13	1.96686e-08	down-regulated
comp85772_c1_seq3	2087.58	369.324	-2.49888	2072.5	320.448	-2.69321	1.704e-29	4.30243e-25	down-regulated
comp85772_c1_seq4	3153.18	416.069	-2.92191	4468.03	224.042	-4.3178	6.26158e-39	1.58099e-34	down-regulated
comp85772_c1_seq5	1026.78	141.28	-2.86149	2151.93	152.919	-3.81479	4.48878e-38	1.13337e-33	down-regulated
comp85772_c1_seq6	900.043	210.205	-2.0982	1892.1	195.739	-3.27298	8.05549e-24	2.03393e-19	down-regulated
comp85772_c1_seq7	2497.24	438.176	-2.51075	2446.73	255.352	-3.2603	1.80677e-30	4.56191e-26	down-regulated
comp85792_c0_seq1	92.5128	4.78656	-4.27259	3.70142	1.18319	-1.6454	2.1023e-62	5.30811e-58	down-regulated
comp85805_c0_seq1	143.174	4.74352	-4.91567	1.65798	0.261378	-2.66522	1.4437e-85	3.64519e-81	down-regulated
comp85805_c0_seq2	178.595	4.27783	-5.38367	1.63355	0.208266	-2.97151	3.51106e-95	8.86506e-91	down-regulated
comp85805_c0_seq5	352.225	7.24605	-5.60316	2.32649	0.211582	-3.45887	7.33741e-100	1.85262e-95	down-regulated
comp85805_c2_seq1	192.487	18.0557	-3.41424	1.43192	0.431181	-1.73158	5.62728e-48	1.42083e-43	down-regulated
comp85805_c2_seq3	432.028	33.9021	-3.67168	2.44041	0.82612	-1.5627	1.15941e-55	2.92739e-51	down-regulated
comp85835_c0_seq1	137.393	44.76	-1.61802	271.057	95.8582	-1.49962	4.71752e-12	1.19113e-07	down-regulated
comp85920_c0_seq1	15976.3	4924.19	-1.69797	4185.6	405.878	-3.36632	2.40494e-15	6.07225e-11	down-regulated
comp85998_c0_seq1	9365.38	1650.06	-2.50482	5095.2	462.434	-3.46182	2.62578e-30	6.62982e-26	down-regulated
comp86080_c0_seq1	8035.02	878.041	-3.19394	1452.21	202.562	-2.84181	1.35141e-45	3.41217e-41	down-regulated
comp86082_c0_seq1	3923.55	1415.67	-1.47067	1954.04	147.665	-3.72606	6.73896e-12	1.70152e-07	down-regulated
comp86086_c0_seq1	4960.07	1145.12	-2.11486	2522.75	236.564	-3.4147	1.31575e-22	3.32214e-18	down-regulated
comp86207_c0_seq1	5506.18	182.886	-4.91204	411.306	2.55012	-7.3335	2.3847e-91	6.02114e-87	down-regulated
comp86246_c0_seq1	3766.08	1114.71	-1.7564	136.777	16.7169	-3.03244	4.32322e-16	1.09157e-11	down-regulated
comp86252_c0_seq1	3226.25	341.711	-3.23901	607.06	58.0789	-3.38575	8.66031e-47	2.18664e-42	down-regulated
comp86361_c0_seq1	2475.92	345.799	-2.83996	3112.48	295.481	-3.39692	7.28384e-38	1.8391e-33	down-regulated
comp86403_c0_seq1	3171.37	372.472	-3.0899	270.382	7.97805	-5.08282	4.44345e-43	1.12193e-38	down-regulated
comp86518_c0_seq1	2069.49	728.25	-1.50677	1117.65	227.265	-2.29802	1.71005e-12	4.3177e-08	down-regulated
comp86543_c0_seq1	2767.73	544.268	-2.34631	1297.82	133.717	-3.27884	1.06399e-26	2.68647e-22	down-regulated
comp86827_c0_seq1	1483.34	586.873	-1.33772	235.785	55.2371	-2.09376	5.46773e-10	1.38055e-05	down-regulated
comp86851_c0_seq1	1751.41	466.525	-1.9085	128.555	29.3453	-2.13119	1.75211e-18	4.42389e-14	down-regulated
comp87114_c0_seq1	1212.57	370.89	-1.709	2406.75	467.515	-2.364	2.42092e-15	6.11258e-11	down-regulated
comp87168_c0_seq1	1188.41	217.198	-2.45195	1483.04	150.95	-3.29642	1.76998e-29	4.46901e-25	down-regulated
comp87310_c0_seq1	884.043	373.528	-1.2429	177.354	40.1137	-2.14447	7.74407e-09	0.00019553	down-regulated
comp87424_c0_seq1	923.42	309.061	-1.5791	143.232	52.3095	-1.45321	1.23165e-13	3.1098e-09	down-regulated
comp87458_c0_seq1	869.056	350.62	-1.30954	839.046	81.6656	-3.36095	1.08632e-09	2.74284e-05	down-regulated
comp87542_c0_seq1	707.655	260.478	-1.44188	576.684	106.828	-2.43249	4.73601e-11	1.19579e-06	down-regulated
comp87741_c0_seq1	681.513	279.447	-1.28617	227.563	72.3421	-1.65336	3.03713e-09	7.66844e-05	down-regulated
comp87932_c0_seq1	563.564	237.846	-1.24455	42.1578	15.9315	-1.40391	1.30106e-08	0.000328504	down-regulated
comp88013_c0_seq1	559.032	105.118	-2.41092	1334.45	109.262	-3.61039	5.58052e-28	1.40902e-23	down-regulated
comp88048_c0_seq1	1002.11	144.393	-2.79497	3717.29	246.666	-3.91362	5.00729e-36	1.26429e-31	down-regulated
comp88538_c0_seq1	432.786	186.638	-1.21341	335.282	90.2	-1.89418	2.81437e-08	0.0007106	down-regulated
comp89482_c0_seq1	424.39	135.456	-1.64757	172.934	46.1529	-1.90573	1.61777e-13	4.08472e-09	down-regulated
comp90070_c0_seq1	422.363	83.46	-2.33933	210.228	51.8839	-2.0186	3.27894e-25	8.27899e-21	down-regulated
comp90562_c0_seq1	362.139	144.636	-1.32411	596.89	108.35	-2.46176	2.21152e-09	5.58387e-05	down-regulated
comp90747_c0_seq1	602.085	95.2404	-2.66032	84.7139	18.701	-2.17948	7.97376e-32	2.0133e-27	down-regulated
comp91125_c0_seq1	565.302	48.9078	-3.53089	1831.63	141.126	-3.69806	9.4093e-52	2.37575e-47	down-regulated
comp92236_c0_seq1	482.98	45.5001	-3.40802	1917.86	212.246	-3.17568	5.89733e-48	1.48902e-43	down-regulated
comp92250_c0_seq1	255.572	72.0034	-1.82759	1600.57	177.319	-3.17417	1.32124e-16	3.336e-12	down-regulated
comp93219_c0_seq1	180.083	75.7585	-1.24918	13.5886	1.73777	-2.96709	9.24576e-09	0.000233446	down-regulated
comp93989_c0_seq1	253.943	54.2609	-2.22652	250.722	58.3747	-2.10268	4.77159e-22	1.20478e-17	down-regulated
comp96322_c0_seq1	219.77	58.263	-1.91534	356.418	83.3301	-2.09666	2.78838e-17	7.04038e-13	down-regulated
comp96367_c0_seq1	210.686	32.4477	-2.69891	41.6455	7.11431	-2.54936	9.19881e-29	2.32261e-24	down-regulated
comp97638_c0_seq1	305.973	23.3329	-3.71297	470.52	29.2865	-4.00595	1.55435e-51	3.92458e-47	down-regulated
comp98058_c0_seq1	152.801	40.4548	-1.91727	210.476	44.2141	-2.25108	6.45864e-16	1.63074e-11	down-regulated
comp98520_c0_seq1	172.433	34.3923	-2.32588	213.794	42.7596	-2.3219	1.7031e-22	4.30016e-18	down-regulated
comp99078_c0_seq1	174.532	29.7897	-2.55061	22.1656	7.05476	-1.65165	3.10142e-24	7.83078e-20	down-regulated
comp99833_c0_seq1	124.593	48.2171	-1.36961	218.467	60.113	-1.86167	3.13261e-09	7.90954e-05	down-regulated
