# Supplementary material for: Genome-Scale Transcriptome Analysis of the Alpine “Glasshouse” Plant Rheum nobile (Polygonaceae) with Special Translucent Bracts
Source: PLoS One. 2014 Oct 24;9(10):e110712. doi: 10.1371/journal.pone.0110712 (PMC4208811; doi:10.1371/journal.pone.0110712)
Supplement: Table S3 — Table containing qRT-PCR candidate and housekeeping gene primers. (XLS) [file pone.0110712.s005.xls]

## Sheet: Sheet1
Table S3:RT-PCR candidate and housekeeping gene primers
Gene	Primer_F	Primer_R
Rn_actin-6	TCCTGTAAGCTTCATTGCCC	TCCTGCTGTTTGTGCCATTA
comp148616_c0_seq1	AGCACGTTCTGGAATCAACC	TGGACTCATTCATGCCCATA
comp44052_c0_seq1	AAGCAACCGGAATCACAAAC	TAGCTGACAGCAACCAATCG
comp54376_c0_seq1	TAAGAACGGGTCTACGGTGG	TACTGTGCCAGGCTCTCCTT
comp65676_c0_seq1	GCAAATGCTGTCTGGTTCAA	AAGCTGAACCCCTCTTTGGT
comp79024_c0_seq1	GTGCATGATGATGGAGTTGG	GGGTTAGAGGAGGACAGGCT
comp79247_c0_seq1	CTTGAAACCGAGGCTCTGAC	ACAACAAAGGCACCCTCAAC
comp82009_c0_seq1	CCAACACTACCCGATTTGCT	AAGTTGTTCAGTGCCTGCCT
comp82843_c0_seq1	GCAGAAGATGGAGAAACGGA	CCAACATGTGTGTCCTCTGC
comp83365_c0_seq1	AACAGTGTCACCAATGCTGC	GAGCGACACAGTCACCTTCA
comp83365_c0_seq2	AACAGTGTCACCAATGCTGC	GAGCGACACAGTCACCTTCA
comp43675_c0_seq1	CAGGGTAGCCGACCTCATTA	AGATGGGAATCCTCAACGTG
comp43676_c1_seq1	GCTTGTCATCCAACCCAACT	AACGCCCTTGAACCAATATG
comp43711_c0_seq1	GGCCCATTAAGGAACACTGA	AGAGGAGGAAGTAGGCCCAG
comp43716_c0_seq1	TAGAACGACCAAATGAGGGC	AGTGTGGGGAAAGTGAGGTG
comp43738_c0_seq1	CCCGTACTTGCCGTAGTTGT	AGCAGCTGAAGAAGCTGGAG
comp43744_c0_seq1	CGGCCTAGCTGCTATTCTTG	AACTTGCAGGTTCCGAATTG
comp43844_c0_seq1	GCAGGTGGAGGAGTTCTACG	TAGACTCCATCCTTGGGGTG
comp43846_c0_seq1	CTAGGGTGTCCGCTAAGGTG	GCCCTCCCTTAACTCCAATC
comp43859_c0_seq1	TCCCTGTGAGCTTGTTGTTG	TTGAACACACCCTCGTGGTA
comp43960_c0_seq1	TGAACCTGACCTAAGGGTGC	TCAGGACCAGATCAACCACA
