# Supplementary material for: Genome-Scale Transcriptome Analysis of the Alpine “Glasshouse” Plant Rheum nobile (Polygonaceae) with Special Translucent Bracts
Source: PLoS One. 2014 Oct 24;9(10):e110712. doi: 10.1371/journal.pone.0110712 (PMC4208811; doi:10.1371/journal.pone.0110712)
Supplement: Table S4 — Table containing functional enriched GO of DEGs. (XLS) [file pone.0110712.s006.xls]

## Sheet: Sheet1
Table S4. Functional enriched GO of DEGs
Category	GO Term	GO ID	Name	P-value	Genes
up-regulated genes	biological_process
		GO:0009664	plant-type cell wall organization	6.14252e-10	comp100112_c0_seq1 // comp134766_c0_seq1 // comp43778_c0_seq1 // comp43860_c0_seq1 // comp43979_c0_seq1 // comp49271_c0_seq1 // comp65608_c0_seq1 // comp65661_c1_seq1 // comp65707_c0_seq1 // comp65813_c0_seq1 // comp67263_c0_seq1 // comp67263_c1_seq1 // comp78996_c0_seq1 // comp79086_c1_seq1 // comp79297_c1_seq1 // comp79363_c0_seq1 // comp79363_c0_seq2 // comp79363_c0_seq3 // comp79578_c0_seq1 /…
		GO:0006412	translation	3.24232e-207	comp102615_c0_seq1 // comp43475_c0_seq1 // comp43677_c0_seq1 // comp43737_c0_seq1 // comp43741_c0_seq1 // comp43748_c0_seq1 // comp43755_c0_seq1 // comp43778_c0_seq1 // comp43798_c0_seq1 // comp43834_c0_seq1 // comp43847_c0_seq1 // comp43860_c0_seq1 // comp43882_c0_seq1 // comp43905_c0_seq1 // comp44416_c0_seq1 // comp65471_c0_seq1 // comp65481_c0_seq1 // comp65521_c1_seq1 // comp65658_c1_seq1 //…
		GO:0006414	translational elongation	3.86481e-29	comp43677_c0_seq1 // comp43741_c0_seq1 // comp79297_c1_seq1 // comp79617_c0_seq1 // comp79617_c1_seq1 // comp79617_c1_seq2 // comp83330_c1_seq1 // comp83988_c0_seq2 // comp83988_c0_seq3 // comp83988_c0_seq4 // comp83988_c0_seq5 // comp83988_c0_seq6 // comp83998_c0_seq1 // comp83998_c0_seq2 // comp83998_c0_seq3 // comp83998_c0_seq4 // comp84122_c0_seq1 // comp84122_c0_seq2 // comp84164_c0_seq1 // …
		GO:0001510	RNA methylation	2.16017e-102	comp102615_c0_seq1 // comp43489_c0_seq1 // comp43504_c0_seq1 // comp43653_c0_seq1 // comp43653_c1_seq1 // comp43737_c0_seq1 // comp43748_c0_seq1 // comp43778_c0_seq1 // comp43798_c0_seq1 // comp43860_c0_seq1 // comp43882_c0_seq1 // comp64699_c0_seq1 // comp65471_c0_seq1 // comp65545_c0_seq1 // comp65671_c0_seq1 // comp65680_c0_seq1 // comp65702_c0_seq1 // comp65707_c0_seq1 // comp65710_c0_seq1 //…
		GO:0009220	pyrimidine ribonucleotide biosynthetic process	0.000685582	comp43489_c0_seq1 // comp43503_c0_seq1 // comp43737_c0_seq1 // comp64623_c0_seq1 // comp65671_c0_seq1 // comp65783_c0_seq1 // comp79156_c0_seq1 // comp82643_c0_seq1 // comp82643_c0_seq2 // comp82648_c0_seq2 // comp82687_c1_seq1 // comp82687_c1_seq2 // comp82867_c1_seq1 // comp83176_c0_seq1 // comp83798_c0_seq1 // comp83798_c0_seq2 // comp83798_c0_seq3 // comp83798_c0_seq4 // comp84110_c0_seq1 // …
		GO:0006334	nucleosome assembly	1.07371e-31	comp43653_c0_seq1 // comp43653_c1_seq1 // comp65496_c0_seq1 // comp65545_c0_seq1 // comp65695_c0_seq1 // comp65736_c0_seq1 // comp78830_c0_seq1 // comp78903_c0_seq1 // comp79633_c0_seq1 // comp83753_c0_seq1 // comp84160_c0_seq1 // comp84160_c0_seq2 // comp84160_c0_seq3 // comp85163_c0_seq1 // comp85163_c0_seq2 // comp85358_c0_seq1 // comp85358_c0_seq2 // comp85358_c0_seq3 // comp85468_c0_seq4 // …
		GO:0000462	maturation of SSU-rRNA from tricistronic rRNA transcript (SSU-rRNA, 5.8S rRNA, LSU-rRNA)	3.72316e-11	comp79297_c1_seq1 // comp84164_c0_seq1 // comp84164_c0_seq10 // comp84164_c0_seq11 // comp84164_c0_seq2 // comp84164_c0_seq3 // comp84164_c0_seq4 // comp84164_c0_seq5 // comp84164_c0_seq6 // comp84164_c0_seq9 // comp86334_c0_seq1
	cellular_component
		GO:0009506	plasmodesma	1.50232e-26	comp102615_c0_seq1 // comp136040_c0_seq1 // comp43489_c0_seq1 // comp43736_c0_seq1 // comp43736_c0_seq2 // comp43736_c0_seq3 // comp43737_c0_seq1 // comp43748_c0_seq1 // comp43754_c0_seq1 // comp43820_c0_seq1 // comp43849_c0_seq1 // comp43860_c0_seq1 // comp43882_c0_seq1 // comp43997_c0_seq1 // comp51771_c0_seq1 // comp59529_c0_seq1 // comp65016_c0_seq1 // comp65695_c0_seq1 // comp65707_c0_seq1 /…
		GO:0005773	vacuole	5.69391e-19	comp102615_c0_seq1 // comp43539_c0_seq1 // comp43785_c0_seq1 // comp43993_c0_seq1 // comp51771_c0_seq1 // comp59529_c0_seq1 // comp65491_c0_seq1 // comp65608_c0_seq1 // comp65671_c0_seq1 // comp65695_c0_seq1 // comp65702_c0_seq1 // comp65710_c0_seq1 // comp65736_c0_seq1 // comp65739_c0_seq1 // comp65740_c0_seq2 // comp65749_c0_seq3 // comp65782_c0_seq1 // comp65813_c0_seq1 // comp66081_c0_seq1 //…
		GO:0005794	Golgi apparatus	4.46772e-21	comp102615_c0_seq1 // comp43736_c0_seq1 // comp43736_c0_seq2 // comp43736_c0_seq3 // comp43748_c0_seq1 // comp43754_c0_seq1 // comp43755_c0_seq1 // comp43778_c0_seq1 // comp43793_c0_seq1 // comp43820_c0_seq1 // comp44270_c0_seq1 // comp48932_c0_seq1 // comp59529_c0_seq1 // comp65471_c0_seq1 // comp65671_c0_seq1 // comp65695_c0_seq1 // comp65702_c0_seq1 // comp65710_c0_seq1 // comp65736_c0_seq1 //…
		GO:0044391	ribosomal subunit	1.38232e-154	comp102615_c0_seq1 // comp43475_c0_seq1 // comp43737_c0_seq1 // comp43748_c0_seq1 // comp43755_c0_seq1 // comp43778_c0_seq1 // comp43798_c0_seq1 // comp43847_c0_seq1 // comp43860_c0_seq1 // comp43882_c0_seq1 // comp65471_c0_seq1 // comp65481_c0_seq1 // comp65671_c0_seq1 // comp65702_c0_seq1 // comp65707_c0_seq1 // comp65710_c0_seq1 // comp65739_c0_seq1 // comp65740_c0_seq2 // comp65805_c0_seq1 //…
		GO:0005774	vacuolar membrane	8.22352e-21	comp102615_c0_seq1 // comp43539_c0_seq1 // comp43785_c0_seq1 // comp43993_c0_seq1 // comp51771_c0_seq1 // comp59529_c0_seq1 // comp65491_c0_seq1 // comp65671_c0_seq1 // comp65695_c0_seq1 // comp65702_c0_seq1 // comp65710_c0_seq1 // comp65736_c0_seq1 // comp65739_c0_seq1 // comp65740_c0_seq2 // comp65749_c0_seq3 // comp65782_c0_seq1 // comp65813_c0_seq1 // comp75672_c0_seq1 // comp79132_c0_seq1 //…
		GO:0005730	nucleolus	1.07409e-78	comp102615_c0_seq1 // comp43489_c0_seq1 // comp43653_c0_seq1 // comp43653_c1_seq1 // comp43737_c0_seq1 // comp43748_c0_seq1 // comp43778_c0_seq1 // comp43798_c0_seq1 // comp43897_c0_seq1 // comp44416_c0_seq1 // comp65545_c0_seq1 // comp65671_c0_seq1 // comp65695_c0_seq1 // comp65702_c0_seq1 // comp65710_c0_seq1 // comp65736_c0_seq1 // comp65739_c0_seq1 // comp65740_c0_seq2 // comp65749_c0_seq3 //…
		GO:0000786	nucleosome	1.04591e-31	comp43653_c0_seq1 // comp43653_c1_seq1 // comp65496_c0_seq1 // comp65545_c0_seq1 // comp65695_c0_seq1 // comp65736_c0_seq1 // comp78830_c0_seq1 // comp78903_c0_seq1 // comp83753_c0_seq1 // comp84160_c0_seq1 // comp84160_c0_seq2 // comp84160_c0_seq3 // comp85163_c0_seq1 // comp85163_c0_seq2 // comp85358_c0_seq1 // comp85358_c0_seq2 // comp85358_c0_seq3 // comp85595_c0_seq1 // comp85642_c0_seq1 // …
	molecular_function
		GO:0003735	structural constituent of ribosome	1.95298e-244	comp102615_c0_seq1 // comp43475_c0_seq1 // comp43677_c0_seq1 // comp43737_c0_seq1 // comp43741_c0_seq1 // comp43748_c0_seq1 // comp43755_c0_seq1 // comp43778_c0_seq1 // comp43798_c0_seq1 // comp43834_c0_seq1 // comp43847_c0_seq1 // comp43860_c0_seq1 // comp43882_c0_seq1 // comp43905_c0_seq1 // comp44416_c0_seq1 // comp65471_c0_seq1 // comp65481_c0_seq1 // comp65521_c1_seq1 // comp65658_c1_seq1 //…
		GO:0003723	RNA binding	4.7212e-11	comp136040_c0_seq1 // comp43475_c0_seq1 // comp43737_c0_seq1 // comp43748_c0_seq1 // comp43793_c0_seq1 // comp43897_c0_seq1 // comp43905_c0_seq1 // comp65481_c0_seq1 // comp65521_c1_seq1 // comp65671_c0_seq1 // comp65710_c0_seq1 // comp65740_c0_seq2 // comp65790_c0_seq1 // comp65790_c1_seq1 // comp65818_c0_seq1 // comp67524_c0_seq1 // comp78951_c0_seq1 // comp78951_c0_seq2 // comp78951_c0_seq3 //…
		GO:0004332	fructose-bisphosphate aldolase activity	1.27176e-07	comp84872_c1_seq1 // comp84872_c1_seq11 // comp84872_c1_seq12 // comp84872_c1_seq13 // comp84872_c1_seq14 // comp84872_c1_seq15 // comp84872_c1_seq2 // comp84872_c1_seq4 // comp84872_c1_seq5 // comp84872_c1_seq6 // comp84872_c1_seq7 // comp84872_c1_seq8
down-regulated genes	biological_process
		GO:0043085	positive regulation of catalytic activity	3.92164e-19	comp42632_c0_seq1 // comp43514_c0_seq1 // comp43668_c0_seq1 // comp43668_c1_seq1 // comp43814_c0_seq1 // comp44301_c0_seq1 // comp44437_c0_seq1 // comp46078_c0_seq1 // comp64985_c0_seq1 // comp64985_c0_seq2 // comp65129_c0_seq1 // comp65770_c0_seq1 // comp66093_c0_seq1 // comp66155_c0_seq1 // comp66286_c0_seq1 // comp66624_c0_seq1 // comp72848_c0_seq1 // comp72848_c2_seq1 // comp74748_c0_seq1 // …
		GO:0009767	photosynthetic electron transport chain	1.95873e-36	comp43744_c0_seq1 // comp43782_c0_seq1 // comp45893_c0_seq1 // comp65643_c0_seq1 // comp65683_c0_seq1 // comp65759_c0_seq1 // comp65767_c0_seq1 // comp65773_c0_seq1 // comp66155_c0_seq1 // comp78844_c0_seq1 // comp79014_c0_seq1 // comp79027_c0_seq1 // comp79252_c0_seq1 // comp79408_c0_seq1 // comp79408_c0_seq2 // comp79619_c0_seq1 // comp79694_c0_seq1 // comp79856_c0_seq1 // comp79856_c1_seq1 // …
		GO:0010027	thylakoid membrane organization	3.13145e-29	comp116574_c0_seq1 // comp128148_c0_seq1 // comp216434_c0_seq1 // comp42704_c0_seq1 // comp42841_c0_seq1 // comp43814_c0_seq1 // comp44328_c0_seq1 // comp58532_c0_seq1 // comp65588_c0_seq1 // comp65643_c0_seq1 // comp65759_c0_seq1 // comp65849_c0_seq1 // comp65873_c1_seq1 // comp66052_c0_seq1 // comp66090_c0_seq1 // comp66093_c0_seq1 // comp66148_c0_seq1 // comp66148_c0_seq2 // comp67118_c0_seq1 …
		GO:0019761	glucosinolate biosynthetic process	1.51371e-08	comp116574_c0_seq1 // comp42827_c0_seq1 // comp44318_c0_seq1 // comp44437_c0_seq1 // comp44933_c0_seq1 // comp46078_c0_seq1 // comp58532_c0_seq1 // comp64996_c1_seq1 // comp65795_c0_seq1 // comp66542_c0_seq1 // comp67313_c0_seq1 // comp67313_c3_seq1 // comp70274_c0_seq1 // comp77548_c0_seq1 // comp79463_c0_seq1 // comp79463_c0_seq2 // comp79523_c0_seq1 // comp79914_c0_seq1 // comp80289_c0_seq1 //…
		GO:0006396	RNA processing	1.26544e-09	comp128148_c0_seq1 // comp43711_c0_seq1 // comp43716_c0_seq1 // comp43782_c0_seq1 // comp43814_c0_seq1 // comp44318_c0_seq1 // comp44328_c0_seq1 // comp44346_c0_seq1 // comp44364_c0_seq1 // comp63626_c0_seq1 // comp65332_c0_seq1 // comp65643_c0_seq1 // comp65663_c0_seq1 // comp65683_c0_seq1 // comp65713_c0_seq1 // comp65735_c0_seq1 // comp65759_c0_seq1 // comp65767_c0_seq1 // comp65773_c0_seq1 //…
		GO:0042549	photosystem II stabilization	6.94051e-05	comp43716_c0_seq1 // comp73784_c0_seq1 // comp79510_c0_seq1 // comp84687_c0_seq1 // comp84687_c0_seq2
		GO:0010103	stomatal complex morphogenesis	0.000154409	comp44933_c0_seq1 // comp58225_c0_seq1 // comp65663_c0_seq1 // comp65767_c0_seq1 // comp65773_c0_seq1 // comp67508_c0_seq1 // comp67508_c1_seq1 // comp70274_c0_seq1 // comp75556_c0_seq1 // comp75556_c2_seq1 // comp83743_c2_seq2 // comp84502_c0_seq1 // comp84815_c0_seq1 // comp84835_c0_seq1 // comp84950_c0_seq1 // comp85159_c1_seq1 // comp87114_c0_seq1 // comp88538_c0_seq1 // comp91125_c0_seq1
		GO:0035304	regulation of protein dephosphorylation	1.0943e-24	comp128148_c0_seq1 // comp191764_c0_seq1 // comp43523_c0_seq1 // comp43744_c0_seq1 // comp43814_c0_seq1 // comp44346_c0_seq1 // comp44364_c0_seq1 // comp65713_c0_seq1 // comp65735_c0_seq1 // comp65767_c0_seq1 // comp65769_c0_seq1 // comp65773_c0_seq1 // comp65873_c1_seq1 // comp66090_c0_seq1 // comp67545_c2_seq1 // comp78844_c0_seq1 // comp79159_c0_seq1 // comp79252_c0_seq1 // comp79401_c0_seq1 /…
		GO:0045893	positive regulation of transcription, DNA-dependent	9.1533e-06	comp128148_c0_seq1 // comp191764_c0_seq1 // comp43814_c0_seq1 // comp44328_c0_seq1 // comp65770_c0_seq1 // comp65801_c0_seq1 // comp65801_c0_seq2 // comp65873_c1_seq1 // comp66286_c0_seq1 // comp67539_c1_seq1 // comp67545_c2_seq1 // comp76101_c0_seq1 // comp79694_c0_seq1 // comp79697_c0_seq1 // comp80672_c1_seq1 // comp82569_c0_seq1 // comp82654_c0_seq1 // comp82654_c1_seq1 // comp83204_c0_seq1 /…
	cellular_component
		GO:0030076	light-harvesting complex	4.73663e-09	comp43675_c0_seq1 // comp43859_c0_seq1 // comp44318_c0_seq1 // comp65757_c0_seq1 // comp66137_c0_seq1 // comp66148_c0_seq1 // comp66148_c0_seq2 // comp74296_c0_seq1 // comp79362_c0_seq1 // comp83906_c0_seq1 // comp87114_c0_seq1 // comp88013_c0_seq1
		GO:0009522	photosystem I	1.44574e-32	comp43675_c0_seq1 // comp43676_c1_seq1 // comp43711_c0_seq1 // comp43738_c0_seq1 // comp43744_c0_seq1 // comp43844_c0_seq1 // comp43846_c0_seq1 // comp43859_c0_seq1 // comp44318_c0_seq1 // comp65706_c0_seq1 // comp65735_c0_seq1 // comp65757_c0_seq1 // comp66148_c0_seq1 // comp66148_c0_seq2 // comp79252_c0_seq1 // comp79362_c0_seq1 // comp79362_c1_seq1 // comp85772_c1_seq1 // comp85772_c1_seq2 // …
		GO:0009523	photosystem II	3.28859e-41	comp43675_c0_seq1 // comp43716_c0_seq1 // comp43859_c0_seq1 // comp44318_c0_seq1 // comp44346_c0_seq1 // comp44364_c0_seq1 // comp65713_c0_seq1 // comp65746_c1_seq1 // comp65757_c0_seq1 // comp65769_c0_seq1 // comp65878_c0_seq1 // comp66137_c0_seq1 // comp66155_c0_seq1 // comp79014_c0_seq1 // comp79362_c0_seq1 // comp79362_c1_seq1 // comp79401_c0_seq1 // comp83540_c0_seq1 // comp83540_c3_seq1 // …
		GO:0009534	chloroplast thylakoid	5.49755e-141	comp104751_c0_seq1 // comp156477_c0_seq1 // comp43437_c0_seq1 // comp43514_c0_seq1 // comp43523_c0_seq1 // comp43675_c0_seq1 // comp43676_c1_seq1 // comp43711_c0_seq1 // comp43716_c0_seq1 // comp43738_c0_seq1 // comp43744_c0_seq1 // comp43811_c0_seq1 // comp43844_c0_seq1 // comp43846_c0_seq1 // comp43859_c0_seq1 // comp43910_c0_seq1 // comp43960_c0_seq1 // comp44153_c0_seq1 // comp44153_c1_seq1 /…
		GO:0009941	chloroplast envelope	1.11018e-44	comp128148_c0_seq1 // comp153476_c0_seq1 // comp42841_c0_seq1 // comp43523_c0_seq1 // comp43668_c0_seq1 // comp43668_c1_seq1 // comp43675_c0_seq1 // comp43711_c0_seq1 // comp43738_c0_seq1 // comp43811_c0_seq1 // comp43814_c0_seq1 // comp43910_c0_seq1 // comp43960_c0_seq1 // comp44301_c0_seq1 // comp47043_c0_seq1 // comp47079_c0_seq1 // comp47803_c0_seq1 // comp58532_c0_seq1 // comp65068_c0_seq1 /…
		GO:0031969	chloroplast membrane	1.43344e-07	comp128148_c0_seq1 // comp43523_c0_seq1 // comp65068_c0_seq1 // comp65849_c0_seq1 // comp65880_c1_seq1 // comp67118_c0_seq1 // comp71738_c0_seq1 // comp72277_c0_seq1 // comp77647_c0_seq1 // comp80672_c1_seq1 // comp81878_c0_seq1 // comp81878_c0_seq2 // comp81946_c0_seq1 // comp82772_c0_seq1 // comp82856_c0_seq1 // comp83252_c0_seq1 // comp83301_c0_seq1 // comp84452_c2_seq1 // comp84952_c0_seq1 //…
		GO:0030095	chloroplast photosystem II	1.25984e-08	comp44346_c0_seq1 // comp44364_c0_seq1 // comp65878_c0_seq1 // comp66155_c0_seq1 // comp79014_c0_seq1 // comp79401_c0_seq1 // comp83540_c0_seq1 // comp83540_c3_seq1 // comp84278_c0_seq1
	molecular_function
		GO:0016491	oxidoreductase activity	1.88415e-05	comp130025_c0_seq1 // comp149614_c0_seq1 // comp185324_c0_seq1 // comp42901_c0_seq1 // comp43668_c0_seq1 // comp43668_c1_seq1 // comp43895_c0_seq1 // comp44218_c0_seq1 // comp44301_c0_seq1 // comp44359_c0_seq1 // comp44399_c0_seq1 // comp44412_c0_seq1 // comp44437_c0_seq1 // comp46078_c0_seq1 // comp58532_c0_seq1 // comp64996_c1_seq1 // comp65073_c0_seq1 // comp65505_c0_seq1 // comp65663_c0_seq1 …
		GO:0016168	chlorophyll binding	2.22938e-21	comp43675_c0_seq1 // comp43859_c0_seq1 // comp44318_c0_seq1 // comp65757_c0_seq1 // comp65769_c0_seq1 // comp66137_c0_seq1 // comp74296_c0_seq1 // comp79362_c0_seq1 // comp79362_c1_seq1 // comp83906_c0_seq1 // comp85772_c1_seq1 // comp85772_c1_seq2 // comp85772_c1_seq3 // comp85772_c1_seq4 // comp85772_c1_seq5 // comp85772_c1_seq6 // comp85772_c1_seq7 // comp85805_c0_seq1 // comp85805_c0_seq2 // …
		GO:0016719	carotene 7,8-desaturase activity	1.28061e-05	comp76337_c0_seq1 // comp76337_c1_seq1 // comp81979_c0_seq1 // comp81979_c1_seq1 // comp81979_c2_seq1
		GO:0001053	plastid sigma factor activity	0.00019541	comp76101_c0_seq1 // comp79697_c0_seq1 // comp80364_c0_seq1 // comp80364_c1_seq1 // comp80364_c1_seq2 // comp83850_c1_seq1
