# Supplementary material for: Genome-Scale Transcriptome Analysis of the Alpine “Glasshouse” Plant Rheum nobile (Polygonaceae) with Special Translucent Bracts
Source: PLoS One. 2014 Oct 24;9(10):e110712. doi: 10.1371/journal.pone.0110712 (PMC4208811; doi:10.1371/journal.pone.0110712)
Supplement: Table S5 — Table containing enriched pathways of DEGs in KEGG database. (XLS) [file pone.0110712.s007.xls]

## Sheet: KEGG enriched pathways of DEGs
Table S5. Enriched pathways of DEGs in KEGG database
Category	Pathway ID	P-value	Term
up-regulated	ko00010	0.0434771	Glycolysis / Gluconeogenesis
	ko00030	0.0213376	Pentose phosphate pathway
	ko00051	0.00124927	Fructose and mannose metabolism
	ko00941	0.000193173	Flavonoid biosynthesis
	ko03010	1.16468e-15	Ribosome
	ko03030	0.0478537	DNA replication
	ko03430	0.0187619	Mismatch repair
down-regulated	ko00195	1.71928e-17	Photosynthesis
	ko00196	4.72398e-16	Photosynthesis - antenna proteins
	ko00630	2.40786e-06	Glyoxylate and dicarboxylate metabolism
	ko00710	3.96208e-05	Carbon fixation in photosynthetic organisms
	ko00906	0.00100914	Carotenoid biosynthesis
	ko00910	0.000673853	Nitrogen metabolism
