# Supplementary material for: Genome-Scale Transcriptome Analysis of the Alpine “Glasshouse” Plant Rheum nobile (Polygonaceae) with Special Translucent Bracts
Source: PLoS One. 2014 Oct 24;9(10):e110712. doi: 10.1371/journal.pone.0110712 (PMC4208811; doi:10.1371/journal.pone.0110712)
Supplement: Table S6 — Table containing gene list of enriched pathways in KEGG database. (XLS) [file pone.0110712.s008.xls]

## Sheet: Sheet1
Table S6. Gene list of enriched pathways in KEGG database
Pathway ID and name	Gene	Gene name	Annotation	Up-Down-Regulation(Upper Bracts/Lower Leaves)
ko00010 Glycolysis / Gluconeogenesis	comp84872_c1_seq12	ALDO	fructose-bisphosphate aldolase, class I [EC:4.1.2.13]	up-regulated
	comp84872_c1_seq14	ALDO	fructose-bisphosphate aldolase, class I [EC:4.1.2.13]	up-regulated
	comp82071_c0_seq1	E1.1.1.1, adh	alcohol dehydrogenase [EC:1.1.1.1]	up-regulated
	comp84872_c1_seq13	ALDO	fructose-bisphosphate aldolase, class I [EC:4.1.2.13]	up-regulated
	comp84665_c0_seq2	GAPDH, gapA	glyceraldehyde 3-phosphate dehydrogenase [EC:1.2.1.12]	up-regulated
	comp84872_c1_seq4	ALDO	fructose-bisphosphate aldolase, class I [EC:4.1.2.13]	up-regulated
	comp84872_c1_seq2	ALDO	fructose-bisphosphate aldolase, class I [EC:4.1.2.13]	up-regulated
	comp83891_c0_seq2	ENO, eno	enolase [EC:4.2.1.11]	up-regulated
	comp84872_c1_seq6	ALDO	fructose-bisphosphate aldolase, class I [EC:4.1.2.13]	up-regulated
	comp84872_c1_seq15	ALDO	fructose-bisphosphate aldolase, class I [EC:4.1.2.13]	up-regulated
	comp84872_c1_seq7	ALDO	fructose-bisphosphate aldolase, class I [EC:4.1.2.13]	up-regulated
	comp84206_c0_seq1	DLAT, aceF, pdhC	pyruvate dehydrogenase E2 component (dihydrolipoamide acetyltransferase) [EC:2.3.1.12]	up-regulated
	comp84872_c1_seq1	ALDO	fructose-bisphosphate aldolase, class I [EC:4.1.2.13]	up-regulated
	comp84872_c1_seq8	ALDO	fructose-bisphosphate aldolase, class I [EC:4.1.2.13]	up-regulated
	comp84872_c1_seq11	ALDO	fructose-bisphosphate aldolase, class I [EC:4.1.2.13]	up-regulated
	comp84872_c1_seq5	ALDO	fructose-bisphosphate aldolase, class I [EC:4.1.2.13]	up-regulated
	comp84665_c0_seq1	GAPDH, gapA	glyceraldehyde 3-phosphate dehydrogenase [EC:1.2.1.12]	up-regulated
ko00030 Pentose phosphate pathway	comp84872_c1_seq12	ALDO	fructose-bisphosphate aldolase, class I [EC:4.1.2.13]	up-regulated
	comp84872_c1_seq13	ALDO	fructose-bisphosphate aldolase, class I [EC:4.1.2.13]	up-regulated
	comp84872_c1_seq14	ALDO	fructose-bisphosphate aldolase, class I [EC:4.1.2.13]	up-regulated
	comp84872_c1_seq4	ALDO	fructose-bisphosphate aldolase, class I [EC:4.1.2.13]	up-regulated
	comp84872_c1_seq2	ALDO	fructose-bisphosphate aldolase, class I [EC:4.1.2.13]	up-regulated
	comp84872_c1_seq6	ALDO	fructose-bisphosphate aldolase, class I [EC:4.1.2.13]	up-regulated
	comp84872_c1_seq15	ALDO	fructose-bisphosphate aldolase, class I [EC:4.1.2.13]	up-regulated
	comp84872_c1_seq1	ALDO	fructose-bisphosphate aldolase, class I [EC:4.1.2.13]	up-regulated
	comp84872_c1_seq8	ALDO	fructose-bisphosphate aldolase, class I [EC:4.1.2.13]	up-regulated
	comp84872_c1_seq7	ALDO	fructose-bisphosphate aldolase, class I [EC:4.1.2.13]	up-regulated
	comp84872_c1_seq5	ALDO	fructose-bisphosphate aldolase, class I [EC:4.1.2.13]	up-regulated
	comp84872_c1_seq11	ALDO	fructose-bisphosphate aldolase, class I [EC:4.1.2.13]	up-regulated
ko00051 Fructose and mannose metabolism	comp84872_c1_seq8	ALDO	fructose-bisphosphate aldolase, class I [EC:4.1.2.13]	up-regulated
	comp84872_c1_seq1	ALDO	fructose-bisphosphate aldolase, class I [EC:4.1.2.13]	up-regulated
	comp84250_c0_seq1	E2.7.1.90, pfk	pyrophosphate--fructose-6-phosphate 1-phosphotransferase [EC:2.7.1.90]	up-regulated
	comp84872_c1_seq7	ALDO	fructose-bisphosphate aldolase, class I [EC:4.1.2.13]	up-regulated
	comp84872_c1_seq11	ALDO	fructose-bisphosphate aldolase, class I [EC:4.1.2.13]	up-regulated
	comp84872_c1_seq5	ALDO	fructose-bisphosphate aldolase, class I [EC:4.1.2.13]	up-regulated
	comp84872_c1_seq6	ALDO	fructose-bisphosphate aldolase, class I [EC:4.1.2.13]	up-regulated
	comp84872_c1_seq15	ALDO	fructose-bisphosphate aldolase, class I [EC:4.1.2.13]	up-regulated
	comp84872_c1_seq4	ALDO	fructose-bisphosphate aldolase, class I [EC:4.1.2.13]	up-regulated
	comp84872_c1_seq2	ALDO	fructose-bisphosphate aldolase, class I [EC:4.1.2.13]	up-regulated
	comp79543_c0_seq1	E2.7.1.4, scrK	fructokinase [EC:2.7.1.4]	up-regulated
	comp84872_c1_seq12	ALDO	fructose-bisphosphate aldolase, class I [EC:4.1.2.13]	up-regulated
	comp84872_c1_seq14	ALDO	fructose-bisphosphate aldolase, class I [EC:4.1.2.13]	up-regulated
	comp84872_c1_seq13	ALDO	fructose-bisphosphate aldolase, class I [EC:4.1.2.13]	up-regulated
	comp85704_c1_seq1	E4.2.1.47, gmd	GDPmannose 4,6-dehydratase [EC:4.2.1.47]	up-regulated
ko00941 Flavonoid biosynthesis	comp65676_c0_seq1	ANR	anthocyanidin reductase [EC:1.3.1.77]	up-regulated
	comp79024_c0_seq1	LDOX	leucoanthocyanidin dioxygenase [EC:1.14.11.19]	up-regulated
	comp79247_c0_seq1	F3H	naringenin 3-dioxygenase [EC:1.14.11.9]	up-regulated
	comp83422_c0_seq1	LAR	leucoanthocyanidin reductase [EC:1.17.1.3]	up-regulated
	comp84717_c0_seq2	CHS	chalcone synthase [EC:2.3.1.74]	up-regulated
	comp85205_c0_seq1	F3’H	flavonoid 3'-monooxygenase [EC:1.14.13.21]	up-regulated
	comp86765_c0_seq1	FLS	flavonol synthase [EC:1.14.11.23]	up-regulated
	comp88433_c0_seq1	CHI	chalcone isomerase [EC:5.5.1.6]	up-regulated
	comp79530_c1_seq1	UFGT	flavonol 3-O-glucosyltransferase [EC:2.4.1.91]	up-regulated
ko03010 Ribosome	comp84139_c0_seq3	RP-S19e, RPS19	small subunit ribosomal protein S19e	up-regulated
	comp43778_c0_seq1	RP-S13e, RPS13	small subunit ribosomal protein S13e	up-regulated
	comp84744_c0_seq2	RP-L27Ae, RPL27A	large subunit ribosomal protein L27Ae	up-regulated
	comp83966_c0_seq1	RP-S23e, RPS23	small subunit ribosomal protein S23e	up-regulated
	comp85793_c1_seq8	RP-S27Ae, RPS27A	small subunit ribosomal protein S27Ae	up-regulated
	comp84720_c0_seq3	RP-L37Ae, RPL37A	large subunit ribosomal protein L37Ae	up-regulated
	comp85412_c0_seq1	RP-S26e, RPS26	small subunit ribosomal protein S26e	up-regulated
	comp84712_c0_seq4	RP-S29e, RPS29	small subunit ribosomal protein S29e	up-regulated
	comp85390_c0_seq1	RP-L6e, RPL6	large subunit ribosomal protein L6e	up-regulated
	comp84876_c1_seq5	RP-L24e, RPL24	large subunit ribosomal protein L24e	up-regulated
	comp84876_c1_seq3	RP-L24e, RPL24	large subunit ribosomal protein L24e	up-regulated
	comp83985_c0_seq7	RP-L36e, RPL36	large subunit ribosomal protein L36e	up-regulated
	comp85412_c0_seq2	RP-S26e, RPS26	small subunit ribosomal protein S26e	up-regulated
	comp84122_c0_seq2	RP-LP2, RPLP2	large subunit ribosomal protein LP2	up-regulated
	comp83251_c0_seq1	RP-L7e, RPL7	large subunit ribosomal protein L7e	up-regulated
	comp84720_c0_seq4	RP-L37Ae, RPL37A	large subunit ribosomal protein L37Ae	up-regulated
	comp78951_c0_seq1	RP-S11e, RPS11	small subunit ribosomal protein S11e	up-regulated
	comp85494_c1_seq1	RP-L22e, RPL22	large subunit ribosomal protein L22e	up-regulated
	comp84110_c0_seq2	RP-L15e, RPL15	large subunit ribosomal protein L15e	up-regulated
	comp85384_c0_seq4	RP-L13Ae, RPL13A	large subunit ribosomal protein L13Ae	up-regulated
	comp78993_c0_seq3	RP-L38e, RPL38	large subunit ribosomal protein L38e	up-regulated
	comp84744_c0_seq3	RP-L27Ae, RPL27A	large subunit ribosomal protein L27Ae	up-regulated
	comp86533_c0_seq1	RP-S15Ae, RPS15A	small subunit ribosomal protein S15Ae	up-regulated
	comp84010_c0_seq2	RP-S9e, RPS9	small subunit ribosomal protein S9e	up-regulated
	comp85673_c0_seq2	RP-L8e, RPL8	large subunit ribosomal protein L8e	up-regulated
	comp79617_c1_seq1	RP-S17e, RPS17	small subunit ribosomal protein S17e	up-regulated
	comp43741_c0_seq1	RP-LP1, RPLP1	large subunit ribosomal protein LP1	up-regulated
	comp79636_c0_seq2	RP-L34e, RPL34	large subunit ribosomal protein L34e	up-regulated
	comp84005_c0_seq2	RP-L18Ae, RPL18A	large subunit ribosomal protein L18Ae	up-regulated
	comp83985_c0_seq5	RP-L36e, RPL36	large subunit ribosomal protein L36e	up-regulated
	comp94145_c0_seq1	RP-S7e, RPS7	small subunit ribosomal protein S7e	up-regulated
	comp85384_c0_seq7	RP-L13Ae, RPL13A	large subunit ribosomal protein L13Ae	up-regulated
	comp85793_c1_seq12	RP-S27Ae, RPS27A	small subunit ribosomal protein S27Ae	up-regulated
	comp85231_c1_seq2	RP-L39e, RPL39	large subunit ribosomal protein L39e	up-regulated
	comp84909_c0_seq3	RP-L4e, RPL4	large subunit ribosomal protein L4e	up-regulated
	comp84005_c0_seq4	RP-L18Ae, RPL18A	large subunit ribosomal protein L18Ae	up-regulated
	comp85494_c1_seq2	RP-L22e, RPL22	large subunit ribosomal protein L22e	up-regulated
	comp79713_c0_seq2	RP-L7Ae, RPL7A	large subunit ribosomal protein L7Ae	up-regulated
	comp84164_c0_seq5	RP-S24e, RPS24	small subunit ribosomal protein S24e	up-regulated
	comp65481_c0_seq1	RP-L6, rplF	large subunit ribosomal protein L6	up-regulated
	comp79636_c0_seq1	RP-L34e, RPL34	large subunit ribosomal protein L34e	up-regulated
	comp85494_c1_seq3	RP-L22e, RPL22	large subunit ribosomal protein L22e	up-regulated
	comp83740_c0_seq1	RP-L37e, RPL37	large subunit ribosomal protein L37e	up-regulated
	comp84164_c0_seq1	RP-S24e, RPS24	small subunit ribosomal protein S24e	up-regulated
	comp85487_c0_seq2	RP-L40e, RPL40	large subunit ribosomal protein L40e	up-regulated
	comp85487_c0_seq1	RP-L40e, RPL40	large subunit ribosomal protein L40e	up-regulated
	comp85673_c0_seq3	RP-L8e, RPL8	large subunit ribosomal protein L8e	up-regulated
	comp79109_c0_seq4	RP-L29e, RPL29	large subunit ribosomal protein L29e	up-regulated
	comp85793_c1_seq11	RP-S27Ae, RPS27A	small subunit ribosomal protein S27Ae	up-regulated
	comp85793_c1_seq4	RP-S27Ae, RPS27A	small subunit ribosomal protein S27Ae	up-regulated
	comp85584_c0_seq2	RP-L17e, RPL17	large subunit ribosomal protein L17e	up-regulated
	comp83251_c0_seq2	RP-L7e, RPL7	large subunit ribosomal protein L7e	up-regulated
	comp83988_c0_seq6	RP-LP1, RPLP1	large subunit ribosomal protein LP1	up-regulated
	comp83985_c0_seq8	RP-L36e, RPL36	large subunit ribosomal protein L36e	up-regulated
	comp85237_c0_seq2	RP-L37e, RPL37	large subunit ribosomal protein L37e	up-regulated
	comp85384_c0_seq6	RP-L13Ae, RPL13A	large subunit ribosomal protein L13Ae	up-regulated
	comp83527_c0_seq5	RP-L30e, RPL30	large subunit ribosomal protein L30e	up-regulated
	comp83936_c0_seq1	RP-S10e, RPS10	small subunit ribosomal protein S10e	up-regulated
	comp85039_c0_seq1	RP-L27e, RPL27	large subunit ribosomal protein L27e	up-regulated
	comp43860_c0_seq1	RP-S27e, RPS27	small subunit ribosomal protein S27e	up-regulated
	comp79109_c0_seq3	RP-L29e, RPL29	large subunit ribosomal protein L29e	up-regulated
	comp85738_c0_seq1	RP-L3e, RPL3	large subunit ribosomal protein L3e	up-regulated
	comp83742_c0_seq1	RP-L22e, RPL22	large subunit ribosomal protein L22e	up-regulated
	comp83176_c0_seq1	RP-L18e, RPL18	large subunit ribosomal protein L18e	up-regulated
	comp85673_c0_seq1	RP-L8e, RPL8	large subunit ribosomal protein L8e	up-regulated
	comp85231_c1_seq3	RP-L39e, RPL39	large subunit ribosomal protein L39e	up-regulated
	comp85400_c0_seq3	RP-S8e, RPS8	small subunit ribosomal protein S8e	up-regulated
	comp84139_c0_seq1	RP-S19e, RPS19	small subunit ribosomal protein S19e	up-regulated
	comp84720_c0_seq1	RP-L37Ae, RPL37A	large subunit ribosomal protein L37Ae	up-regulated
	comp65805_c0_seq1	RP-L23e, RPL23	large subunit ribosomal protein L23e	up-regulated
	comp79109_c0_seq5	RP-L29e, RPL29	large subunit ribosomal protein L29e	up-regulated
	comp85384_c0_seq1	RP-L13Ae, RPL13A	large subunit ribosomal protein L13Ae	up-regulated
	comp84876_c1_seq2	RP-L24e, RPL24	large subunit ribosomal protein L24e	up-regulated
	comp79020_c0_seq1	RP-L11e, RPL11	large subunit ribosomal protein L11e	up-regulated
	comp43737_c0_seq1	RP-S2e, RPS2	small subunit ribosomal protein S2e	up-regulated
	comp84030_c0_seq2	RP-L44e, RPL44	large subunit ribosomal protein L44e	up-regulated
	comp84164_c0_seq7	RP-S24e, RPS24	small subunit ribosomal protein S24e	up-regulated
	comp84349_c0_seq1	RP-L33, rpmG	large subunit ribosomal protein L33	up-regulated
	comp84824_c0_seq1	RP-S3Ae, RPS3A	small subunit ribosomal protein S3Ae	up-regulated
	comp43834_c0_seq1	RP-L21e, RPL21	large subunit ribosomal protein L21e	up-regulated
	comp84824_c0_seq2	RP-S3Ae, RPS3A	small subunit ribosomal protein S3Ae	up-regulated
	comp85793_c1_seq13	RP-S27Ae, RPS27A	small subunit ribosomal protein S27Ae	up-regulated
	comp84154_c0_seq1	RP-S20e, RPS20	small subunit ribosomal protein S20e	up-regulated
	comp84164_c0_seq2	RP-S24e, RPS24	small subunit ribosomal protein S24e	up-regulated
	comp85390_c0_seq2	RP-L6e, RPL6	large subunit ribosomal protein L6e	up-regulated
	comp83998_c0_seq3	RP-LP2, RPLP2	large subunit ribosomal protein LP2	up-regulated
	comp79297_c1_seq1	RP-S21e, RPS21	small subunit ribosomal protein S21e	up-regulated
	comp86102_c0_seq1	RP-L11e, RPL11	large subunit ribosomal protein L11e	up-regulated
	comp78993_c0_seq2	RP-L38e, RPL38	large subunit ribosomal protein L38e	up-regulated
	comp84871_c1_seq1	RP-L24e, RPL24	large subunit ribosomal protein L24e	up-regulated
	comp65729_c0_seq2	RP-L19e, RPL19	large subunit ribosomal protein L19e	up-regulated
	comp44416_c0_seq1	RP-S6e, RPS6	small subunit ribosomal protein S6e	up-regulated
	comp84712_c0_seq5	RP-S29e, RPS29	small subunit ribosomal protein S29e	up-regulated
	comp83122_c0_seq1	RP-L9e, RPL9	large subunit ribosomal protein L9e	up-regulated
	comp83988_c0_seq2	RP-LP1, RPLP1	large subunit ribosomal protein LP1	up-regulated
	comp65722_c0_seq1	RP-L32e, RPL32	large subunit ribosomal protein L32e	up-regulated
	comp83954_c0_seq1	RP-S28e, RPS28	small subunit ribosomal protein S28e	up-regulated
	comp79713_c0_seq1	RP-L7Ae, RPL7A	large subunit ribosomal protein L7Ae	up-regulated
	comp84164_c0_seq10	RP-S24e, RPS24	small subunit ribosomal protein S24e	up-regulated
	comp83176_c0_seq2	RP-L18e, RPL18	large subunit ribosomal protein L18e	up-regulated
	comp65729_c0_seq1	RP-L19e, RPL19	large subunit ribosomal protein L19e	up-regulated
	comp85237_c0_seq1	RP-L37e, RPL37	large subunit ribosomal protein L37e	up-regulated
	comp85494_c1_seq4	RP-L22e, RPL22	large subunit ribosomal protein L22e	up-regulated
	comp83519_c0_seq2	RP-L23e, RPL23	large subunit ribosomal protein L23e	up-regulated
	comp84744_c0_seq1	RP-L27Ae, RPL27A	large subunit ribosomal protein L27Ae	up-regulated
	comp78951_c0_seq4	RP-S11e, RPS11	small subunit ribosomal protein S11e	up-regulated
	comp83175_c0_seq1	RP-S15Ae, RPS15A	small subunit ribosomal protein S15Ae	up-regulated
	comp83524_c0_seq1	RP-S14e, RPS14	small subunit ribosomal protein S14e	up-regulated
	comp85584_c0_seq1	RP-L17e, RPL17	large subunit ribosomal protein L17e	up-regulated
	comp85523_c0_seq1	RP-L5e, RPL5	large subunit ribosomal protein L5e	up-regulated
	comp84164_c0_seq9	RP-S24e, RPS24	small subunit ribosomal protein S24e	up-regulated
	comp43755_c0_seq1	RP-L35e, RPL35	large subunit ribosomal protein L35e	up-regulated
	comp79109_c0_seq2	RP-L29e, RPL29	large subunit ribosomal protein L29e	up-regulated
	comp84909_c0_seq1	RP-L4e, RPL4	large subunit ribosomal protein L4e	up-regulated
	comp85584_c0_seq3	RP-L17e, RPL17	large subunit ribosomal protein L17e	up-regulated
	comp78951_c0_seq3	RP-S11e, RPS11	small subunit ribosomal protein S11e	up-regulated
	comp43905_c0_seq1	RP-L23Ae, RPL23A	large subunit ribosomal protein L23Ae	up-regulated
	comp83527_c0_seq2	RP-L30e, RPL30	large subunit ribosomal protein L30e	up-regulated
	comp84909_c0_seq2	RP-L4e, RPL4	large subunit ribosomal protein L4e	up-regulated
	comp85357_c1_seq2	RP-S30e, RPS30	small subunit ribosomal protein S30e	up-regulated
	comp84154_c0_seq2	RP-S20e, RPS20	small subunit ribosomal protein S20e	up-regulated
	comp84876_c1_seq7	RP-L24e, RPL24	large subunit ribosomal protein L24e	up-regulated
	comp84712_c0_seq2	RP-S29e, RPS29	small subunit ribosomal protein S29e	up-regulated
	comp65702_c0_seq1	RP-L26e, RPL26	large subunit ribosomal protein L26e	up-regulated
	comp84110_c0_seq1	RP-L15e, RPL15	large subunit ribosomal protein L15e	up-regulated
	comp84122_c0_seq1	RP-LP2, RPLP2	large subunit ribosomal protein LP2	up-regulated
	comp85357_c1_seq1	RP-S30e, RPS30	small subunit ribosomal protein S30e	up-regulated
	comp84691_c0_seq1	RP-S15e, RPS15	small subunit ribosomal protein S15e	up-regulated
	comp86729_c0_seq1	RP-LP0, RPLP0	large subunit ribosomal protein LP0	up-regulated
	comp83527_c0_seq3	RP-L30e, RPL30	large subunit ribosomal protein L30e	up-regulated
	comp84876_c1_seq4	RP-L24e, RPL24	large subunit ribosomal protein L24e	up-regulated
	comp85487_c0_seq3	RP-L40e, RPL40	large subunit ribosomal protein L40e	up-regulated
	comp84030_c0_seq4	RP-L44e, RPL44	large subunit ribosomal protein L44e	up-regulated
	comp86125_c0_seq1	RP-L31e, RPL31	large subunit ribosomal protein L31e	up-regulated
	comp83985_c0_seq2	RP-L36e, RPL36	large subunit ribosomal protein L36e	up-regulated
	comp84712_c0_seq6	RP-S29e, RPS29	small subunit ribosomal protein S29e	up-regulated
	comp85465_c0_seq1	RP-S5e, RPS5	small subunit ribosomal protein S5e	up-regulated
	comp83998_c0_seq2	RP-LP2, RPLP2	large subunit ribosomal protein LP2	up-regulated
	comp85400_c0_seq2	RP-S8e, RPS8	small subunit ribosomal protein S8e	up-regulated
	comp84164_c0_seq3	RP-S24e, RPS24	small subunit ribosomal protein S24e	up-regulated
	comp83988_c0_seq5	RP-LP1, RPLP1	large subunit ribosomal protein LP1	up-regulated
	comp84876_c1_seq6	RP-L24e, RPL24	large subunit ribosomal protein L24e	up-regulated
	comp83524_c0_seq2	RP-S14e, RPS14	small subunit ribosomal protein S14e	up-regulated
	comp85793_c1_seq2	RP-S27Ae, RPS27A	small subunit ribosomal protein S27Ae	up-regulated
	comp84712_c0_seq3	RP-S29e, RPS29	small subunit ribosomal protein S29e	up-regulated
	comp84030_c0_seq1	RP-L44e, RPL44	large subunit ribosomal protein L44e	up-regulated
	comp85793_c1_seq3	RP-S27Ae, RPS27A	small subunit ribosomal protein S27Ae	up-regulated
	comp78993_c0_seq1	RP-L38e, RPL38	large subunit ribosomal protein L38e	up-regulated
	comp43882_c0_seq1	RP-L6e, RPL6	large subunit ribosomal protein L6e	up-regulated
	comp83527_c0_seq4	RP-L30e, RPL30	large subunit ribosomal protein L30e	up-regulated
	comp65740_c0_seq2	RP-S18e, RPS18	small subunit ribosomal protein S18e	up-regulated
	comp85335_c0_seq2	RP-S25e, RPS25	small subunit ribosomal protein S25e	up-regulated
	comp83374_c0_seq1	RP-S12e, RPS12	small subunit ribosomal protein S12e	up-regulated
	comp85384_c0_seq3	RP-L13Ae, RPL13A	large subunit ribosomal protein L13Ae	up-regulated
	comp83985_c0_seq3	RP-L36e, RPL36	large subunit ribosomal protein L36e	up-regulated
	comp84164_c0_seq11	RP-S24e, RPS24	small subunit ribosomal protein S24e	up-regulated
	comp79303_c0_seq2	RP-S16e, RPS16	small subunit ribosomal protein S16e	up-regulated
	comp83988_c0_seq3	RP-LP1, RPLP1	large subunit ribosomal protein LP1	up-regulated
	comp43748_c0_seq1	RP-S3e, RPS3	small subunit ribosomal protein S3e	up-regulated
	comp85676_c0_seq2	RP-SAe, RPS0	small subunit ribosomal protein SAe	up-regulated
	comp86333_c0_seq1	RP-L14e, RPL14	large subunit ribosomal protein L14e	up-regulated
	comp84154_c0_seq3	RP-S20e, RPS20	small subunit ribosomal protein S20e	up-regulated
	comp83510_c0_seq1	RP-L28e, RPL28	large subunit ribosomal protein L28e	up-regulated
	comp65710_c0_seq1	RP-S15e, RPS15	small subunit ribosomal protein S15e	up-regulated
	comp83604_c0_seq1	RP-S6e, RPS6	small subunit ribosomal protein S6e	up-regulated
	comp85384_c0_seq2	RP-L13Ae, RPL13A	large subunit ribosomal protein L13Ae	up-regulated
	comp43798_c0_seq1	RP-L23e, RPL23	large subunit ribosomal protein L23e	up-regulated
	comp83510_c0_seq2	RP-L28e, RPL28	large subunit ribosomal protein L28e	up-regulated
	comp84115_c0_seq1	RP-S7e, RPS7	small subunit ribosomal protein S7e	up-regulated
	comp83374_c0_seq2	RP-S12e, RPS12	small subunit ribosomal protein S12e	up-regulated
	comp65707_c0_seq1	RP-S27e, RPS27	small subunit ribosomal protein S27e	up-regulated
	comp85793_c1_seq1	RP-S27Ae, RPS27A	small subunit ribosomal protein S27Ae	up-regulated
	comp84876_c1_seq1	RP-L24e, RPL24	large subunit ribosomal protein L24e	up-regulated
	comp84110_c0_seq3	RP-L15e, RPL15	large subunit ribosomal protein L15e	up-regulated
	comp84164_c0_seq6	RP-S24e, RPS24	small subunit ribosomal protein S24e	up-regulated
	comp86085_c0_seq1	RP-L35Ae, RPL35A	large subunit ribosomal protein L35Ae	up-regulated
	comp85793_c1_seq9	RP-S27Ae, RPS27A	small subunit ribosomal protein S27Ae	up-regulated
	comp84696_c0_seq1	RP-S11e, RPS11	small subunit ribosomal protein S11e	up-regulated
	comp83998_c0_seq4	RP-LP2, RPLP2	large subunit ribosomal protein LP2	up-regulated
	comp84720_c0_seq2	RP-L37Ae, RPL37A	large subunit ribosomal protein L37Ae	up-regulated
	comp84005_c0_seq1	RP-L18Ae, RPL18A	large subunit ribosomal protein L18Ae	up-regulated
	comp85465_c0_seq2	RP-S5e, RPS5	small subunit ribosomal protein S5e	up-regulated
	comp85793_c1_seq10	RP-S27Ae, RPS27A	small subunit ribosomal protein S27Ae	up-regulated
	comp85673_c0_seq4	RP-L8e, RPL8	large subunit ribosomal protein L8e	up-regulated
	comp85384_c0_seq5	RP-L13Ae, RPL13A	large subunit ribosomal protein L13Ae	up-regulated
	comp83254_c0_seq2	RP-S13e, RPS13	small subunit ribosomal protein S13e	up-regulated
	comp84231_c0_seq1	RP-L25, rplY	large subunit ribosomal protein L25	up-regulated
	comp85335_c0_seq1	RP-S25e, RPS25	small subunit ribosomal protein S25e	up-regulated
	comp83527_c0_seq1	RP-L30e, RPL30	large subunit ribosomal protein L30e	up-regulated
	comp79755_c0_seq1	RP-L35Ae, RPL35A	large subunit ribosomal protein L35Ae	up-regulated
	comp79303_c0_seq1	RP-S16e, RPS16	small subunit ribosomal protein S16e	up-regulated
	comp84345_c0_seq1	RP-L10Ae, RPL10A	large subunit ribosomal protein L10Ae	up-regulated
	comp83954_c0_seq2	RP-S28e, RPS28	small subunit ribosomal protein S28e	up-regulated
	comp83985_c0_seq6	RP-L36e, RPL36	large subunit ribosomal protein L36e	up-regulated
	comp86504_c0_seq1	RP-L9e, RPL9	large subunit ribosomal protein L9e	up-regulated
	comp79109_c0_seq6	RP-L29e, RPL29	large subunit ribosomal protein L29e	up-regulated
	comp79427_c0_seq1	RP-L26e, RPL26	large subunit ribosomal protein L26e	up-regulated
	comp83254_c0_seq1	RP-S13e, RPS13	small subunit ribosomal protein S13e	up-regulated
	comp86992_c0_seq1	RP-L31e, RPL31	large subunit ribosomal protein L31e	up-regulated
	comp84720_c0_seq5	RP-L37Ae, RPL37A	large subunit ribosomal protein L37Ae	up-regulated
	comp84164_c0_seq4	RP-S24e, RPS24	small subunit ribosomal protein S24e	up-regulated
	comp79109_c0_seq1	RP-L29e, RPL29	large subunit ribosomal protein L29e	up-regulated
	comp86215_c0_seq1	RP-L12e, RPL12	large subunit ribosomal protein L12e	up-regulated
	comp83519_c0_seq1	RP-L23e, RPL23	large subunit ribosomal protein L23e	up-regulated
	comp85335_c0_seq4	RP-S25e, RPS25	small subunit ribosomal protein S25e	up-regulated
	comp85237_c0_seq3	RP-L37e, RPL37	large subunit ribosomal protein L37e	up-regulated
	comp84712_c0_seq1	RP-S29e, RPS29	small subunit ribosomal protein S29e	up-regulated
	comp83330_c1_seq1	RP-LP2, RPLP2	large subunit ribosomal protein LP2	up-regulated
	comp83374_c0_seq3	RP-S12e, RPS12	small subunit ribosomal protein S12e	up-regulated
	comp84030_c0_seq6	RP-L44e, RPL44	large subunit ribosomal protein L44e	up-regulated
	comp85676_c0_seq1	RP-SAe, RPS0	small subunit ribosomal protein SAe	up-regulated
	comp84164_c0_seq8	RP-S24e, RPS24	small subunit ribosomal protein S24e	up-regulated
	comp83998_c0_seq1	RP-LP2, RPLP2	large subunit ribosomal protein LP2	up-regulated
	comp84712_c0_seq7	RP-S29e, RPS29	small subunit ribosomal protein S29e	up-regulated
	comp85335_c0_seq3	RP-S25e, RPS25	small subunit ribosomal protein S25e	up-regulated
	comp84005_c0_seq3	RP-L18Ae, RPL18A	large subunit ribosomal protein L18Ae	up-regulated
	comp85231_c1_seq1	RP-L39e, RPL39	large subunit ribosomal protein L39e	up-regulated
	comp85523_c0_seq2	RP-L5e, RPL5	large subunit ribosomal protein L5e	up-regulated
	comp85657_c0_seq3	RP-L13e, RPL13	large subunit ribosomal protein L13e	up-regulated
	comp86334_c0_seq1	RP-S21e, RPS21	small subunit ribosomal protein S21e	up-regulated
	comp85793_c1_seq5	RP-S27Ae, RPS27A	small subunit ribosomal protein S27Ae	up-regulated
	comp78951_c0_seq2	RP-S11e, RPS11	small subunit ribosomal protein S11e	up-regulated
	comp65815_c0_seq1	RP-L35e, RPL35	large subunit ribosomal protein L35e	up-regulated
	comp84010_c0_seq1	RP-S9e, RPS9	small subunit ribosomal protein S9e	up-regulated
	comp85400_c0_seq1	RP-S8e, RPS8	small subunit ribosomal protein S8e	up-regulated
	comp84139_c0_seq2	RP-S19e, RPS19	small subunit ribosomal protein S19e	up-regulated
	comp84110_c0_seq4	RP-L15e, RPL15	large subunit ribosomal protein L15e	up-regulated
	comp65671_c0_seq1	RP-S4e, RPS4	small subunit ribosomal protein S4e	up-regulated
	comp84030_c0_seq3	RP-L44e, RPL44	large subunit ribosomal protein L44e	up-regulated
	comp83988_c0_seq4	RP-LP1, RPLP1	large subunit ribosomal protein LP1	up-regulated
ko03030 DNA replication	comp83365_c0_seq1	PCNA	proliferating cell nuclear antigen	up-regulated
	comp44052_c0_seq1	RPA3	replication factor A3	up-regulated
	comp82009_c0_seq1	RFC2_4	replication factor C subunit 2/4	up-regulated
	comp83365_c0_seq2	PCNA	proliferating cell nuclear antigen	up-regulated
	comp54376_c0_seq1	ssb	single-strand DNA-binding protein	up-regulated
	comp85148_c0_seq1	RFA2, RPA2	replication factor A2	up-regulated
	comp148616_c0_seq1	MCM5, CDC46	minichromosome maintenance protein 5 (cell division control protein 46)	up-regulated
	comp82843_c0_seq1	POLE3	DNA polymerase epsilon subunit 3 [EC:2.7.7.7]	up-regulated
	comp85148_c0_seq2	RFA2, RPA2	replication factor A2	up-regulated
ko03430 Mismatch repair	comp85148_c0_seq2	RFA2, RPA2	replication factor A2	up-regulated
	comp85148_c0_seq1	RFA2, RPA2	replication factor A2	up-regulated
	comp54376_c0_seq1	ssb	single-strand DNA-binding protein	up-regulated
	comp83365_c0_seq2	PCNA	proliferating cell nuclear antigen	up-regulated
	comp82009_c0_seq1	RFC2_4	replication factor C subunit 2/4	up-regulated
	comp83365_c0_seq1	PCNA	proliferating cell nuclear antigen	up-regulated
	comp44052_c0_seq1	RPA3	replication factor A3	up-regulated
ko00630 Glyoxylate and dicarboxylate metabolism	comp83961_c0_seq3	rbcS	ribulose-bisphosphate carboxylase small chain [EC:4.1.1.39]	down-regulated
	comp85449_c0_seq1	glnA	glutamine synthetase [EC:6.3.1.2]	down-regulated
	comp78893_c0_seq1	MDH2	malate dehydrogenase [EC:1.1.1.37]	down-regulated
	comp85449_c0_seq2	glnA	glutamine synthetase [EC:6.3.1.2]	down-regulated
	comp83961_c0_seq4	rbcS	ribulose-bisphosphate carboxylase small chain [EC:4.1.1.39]	down-regulated
	comp73987_c1_seq1	GLYK	D-glycerate 3-kinase [EC:2.7.1.31]	down-regulated
	comp82638_c0_seq2	glnA	glutamine synthetase [EC:6.3.1.2]	down-regulated
	comp65696_c0_seq1	AGXT	alanine-glyoxylate transaminase / serine-glyoxylate transaminase / serine-pyruvate transaminase [EC:2.6.1.44 2.6.1.45 2.6.1.51]	down-regulated
	comp85159_c1_seq1	E1.4.7.1	glutamate synthase (ferredoxin) [EC:1.4.7.1]	down-regulated
	comp82638_c0_seq1	glnA	glutamine synthetase [EC:6.3.1.2]	down-regulated
	comp85204_c0_seq2	E3.1.3.18, gph	phosphoglycolate phosphatase [EC:3.1.3.18]	down-regulated
	comp83961_c0_seq2	rbcS	ribulose-bisphosphate carboxylase small chain [EC:4.1.1.39]	down-regulated
	comp65663_c0_seq1	gcvH, GCSH	glycine cleavage system H protein	down-regulated
	comp85204_c0_seq1	E3.1.3.18, gph	phosphoglycolate phosphatase [EC:3.1.3.18]	down-regulated
	comp83049_c0_seq1	GGAT	glutamate--glyoxylate aminotransferase [EC:2.6.1.4 2.6.1.2 2.6.1.44 2.6.1.-]	down-regulated
	comp65469_c0_seq1	glyA, SHMT	glycine hydroxymethyltransferase [EC:2.1.2.1]	down-regulated
	comp83961_c0_seq1	rbcS	ribulose-bisphosphate carboxylase small chain [EC:4.1.1.39]	down-regulated
	comp79691_c0_seq1	HAO	(S)-2-hydroxy-acid oxidase [EC:1.1.3.15]	down-regulated
	comp79619_c0_seq1	HPR1	hydroxypyruvate reductase 1	down-regulated
ko00195 Photosynthesis	comp79463_c0_seq1	ATPF0B, atpF	F-type H+-transporting ATPase subunit b [EC:3.6.3.14]	down-regulated
	comp79463_c0_seq2	ATPF0B, atpF	F-type H+-transporting ATPase subunit b [EC:3.6.3.14]	down-regulated
	comp83896_c0_seq1	ATPF1A, atpA	F-type H+-transporting ATPase subunit alpha [EC:3.6.3.14]	down-regulated
	comp83896_c0_seq2	ATPF1A, atpA	F-type H+-transporting ATPase subunit alpha [EC:3.6.3.14]	down-regulated
	comp65759_c0_seq1	ATPF1D, atpH	F-type H+-transporting ATPase subunit delta [EC:3.6.3.14]	down-regulated
	comp82654_c1_seq1	ATPF1G, atpG	F-type H+-transporting ATPase subunit gamma [EC:3.6.3.14]	down-regulated
	comp85805_c0_seq5	petB	cytochrome b6	down-regulated
	comp44359_c0_seq1	petC	cytochrome b6-f complex iron-sulfur subunit [EC:1.10.9.1]	down-regulated
	comp86086_c0_seq1	petE	plastocyanin	down-regulated
	comp85920_c0_seq1	petF	ferredoxin	down-regulated
	comp44218_c0_seq1	petH	ferredoxin--NADP+ reductase [EC:1.18.1.2]	down-regulated
	comp43844_c0_seq1	psaD	photosystem I subunit II	down-regulated
	comp43676_c1_seq1	psaE	photosystem I subunit IV	down-regulated
	comp65706_c0_seq1	psaE	photosystem I subunit IV	down-regulated
	comp43738_c0_seq1	psaF	photosystem I subunit III	down-regulated
	comp86080_c0_seq1	psaG	photosystem I subunit V	down-regulated
	comp86361_c0_seq1	psaH	photosystem I subunit VI	down-regulated
	comp43846_c0_seq1	psaK	photosystem I subunit X	down-regulated
	comp43711_c0_seq1	psaL	photosystem I subunit XI	down-regulated
	comp43744_c0_seq1	psaN	photosystem I subunit PsaN	down-regulated
	comp65735_c0_seq1	psaO	photosystem I subunit PsaO	down-regulated
	comp44346_c0_seq1	psb27	photosystem II Psb27 protein	down-regulated
	comp85805_c0_seq1	psbB	photosystem II CP47 chlorophyll apoprotein	down-regulated
	comp85805_c0_seq2	psbB	photosystem II CP47 chlorophyll apoprotein	down-regulated
	comp85805_c2_seq3	psbE	photosystem II cytochrome b559 subunit alpha	down-regulated
	comp65746_c1_seq1	psbK	photosystem II PsbK protein	down-regulated
	comp84687_c0_seq1	psbO	photosystem II oxygen-evolving enhancer protein 1	down-regulated
	comp84687_c0_seq2	psbO	photosystem II oxygen-evolving enhancer protein 1	down-regulated
	comp79014_c0_seq1	psbP	photosystem II oxygen-evolving enhancer protein 2	down-regulated
	comp66155_c0_seq1	psbQ	photosystem II oxygen-evolving enhancer protein 3	down-regulated
	comp79401_c0_seq1	psbQ	photosystem II oxygen-evolving enhancer protein 3	down-regulated
	comp83937_c0_seq3	psbQ	photosystem II oxygen-evolving enhancer protein 3	down-regulated
	comp83937_c0_seq4	psbQ	photosystem II oxygen-evolving enhancer protein 3	down-regulated
	comp85998_c0_seq1	psbR	photosystem II 10kDa protein	down-regulated
	comp87114_c0_seq1	psbS	photosystem II 22kDa protein	down-regulated
	comp43716_c0_seq1	psbW	photosystem II PsbW protein	down-regulated
	comp79510_c0_seq1	psbW	photosystem II PsbW protein	down-regulated
	comp87168_c0_seq1	psbY	photosystem II PsbY protein	down-regulated
ko00196 Photosynthesis - antenna proteins	comp85772_c1_seq7	LHCB1	light-harvesting complex II chlorophyll a/b binding protein 1	down-regulated
	comp83688_c0_seq1	LHCB4	light-harvesting complex II chlorophyll a/b binding protein 4	down-regulated
	comp85772_c1_seq4	LHCB1	light-harvesting complex II chlorophyll a/b binding protein 1	down-regulated
	comp43675_c0_seq1	LHCA4	light-harvesting complex I chlorophyll a/b binding protein 4	down-regulated
	comp74296_c0_seq1	LHCB7	light-harvesting complex II chlorophyll a/b binding protein 7	down-regulated
	comp65769_c0_seq1	LHCB6	light-harvesting complex II chlorophyll a/b binding protein 6	down-regulated
	comp66137_c0_seq1	LHCB5	light-harvesting complex II chlorophyll a/b binding protein 5	down-regulated
	comp85772_c1_seq6	LHCB1	light-harvesting complex II chlorophyll a/b binding protein 1	down-regulated
	comp66148_c0_seq1	LHCA5	light-harvesting complex I chlorophyll a/b binding protein 5	down-regulated
	comp85772_c1_seq5	LHCB1	light-harvesting complex II chlorophyll a/b binding protein 1	down-regulated
	comp44318_c0_seq1	LHCA2	light-harvesting complex I chlorophyll a/b binding protein 2	down-regulated
	comp66148_c0_seq2	LHCA5	light-harvesting complex I chlorophyll a/b binding protein 5	down-regulated
	comp43859_c0_seq1	LHCA2	light-harvesting complex I chlorophyll a/b binding protein 2	down-regulated
	comp85772_c1_seq2	LHCB2	light-harvesting complex II chlorophyll a/b binding protein 2	down-regulated
	comp88013_c0_seq1	LHCA1	light-harvesting complex I chlorophyll a/b binding protein 1	down-regulated
	comp83906_c0_seq1	LHCB4	light-harvesting complex II chlorophyll a/b binding protein 4	down-regulated
	comp85772_c1_seq3	LHCB1	light-harvesting complex II chlorophyll a/b binding protein 1	down-regulated
	comp65757_c0_seq1	LHCA3	light-harvesting complex I chlorophyll a/b binding protein 3	down-regulated
	comp85772_c1_seq1	LHCB2	light-harvesting complex II chlorophyll a/b binding protein 2	down-regulated
ko00710 Carbon fixation in photosynthetic organisms	comp83961_c0_seq3	rbcS	ribulose-bisphosphate carboxylase small chain [EC:4.1.1.39]	down-regulated
	comp84872_c1_seq9	ALDO	fructose-bisphosphate aldolase, class I [EC:4.1.2.13]	down-regulated
	comp83961_c0_seq4	rbcS	ribulose-bisphosphate carboxylase small chain [EC:4.1.1.39]	down-regulated
	comp83204_c0_seq1	ALDO	fructose-bisphosphate aldolase, class I [EC:4.1.2.13]	down-regulated
	comp65773_c0_seq1	GAPA	glyceraldehyde-3-phosphate dehydrogenase (NADP+) (phosphorylating) [EC:1.2.1.13]	down-regulated
	comp65767_c0_seq1	E2.7.1.19, prkB	phosphoribulokinase [EC:2.7.1.19]	down-regulated
	comp90562_c0_seq1	rpiA	ribose 5-phosphate isomerase A [EC:5.3.1.6]	down-regulated
	comp83049_c0_seq1	GGAT	glutamate--glyoxylate aminotransferase [EC:2.6.1.4 2.6.1.2 2.6.1.44 2.6.1.-]	down-regulated
	comp43960_c0_seq1	rpe, RPE	ribulose-phosphate 3-epimerase [EC:5.1.3.1]	down-regulated
	comp83204_c0_seq2	ALDO	fructose-bisphosphate aldolase, class I [EC:4.1.2.13]	down-regulated
	comp84872_c1_seq10	ALDO	fructose-bisphosphate aldolase, class I [EC:4.1.2.13]	down-regulated
	comp84872_c1_seq3	ALDO	fructose-bisphosphate aldolase, class I [EC:4.1.2.13]	down-regulated
	comp64985_c0_seq1	ppdK	pyruvate,orthophosphate dikinase [EC:2.7.9.1]	down-regulated
	comp78893_c0_seq1	MDH2	malate dehydrogenase [EC:1.1.1.37]	down-regulated
	comp85666_c0_seq1	E2.2.1.1, tktA, tktB	transketolase [EC:2.2.1.1]	down-regulated
	comp88048_c0_seq1	GAPA	glyceraldehyde-3-phosphate dehydrogenase (NADP+) (phosphorylating) [EC:1.2.1.13]	down-regulated
	comp92250_c0_seq1	PGK, pgk	phosphoglycerate kinase [EC:2.7.2.3]	down-regulated
	comp83961_c0_seq2	rbcS	ribulose-bisphosphate carboxylase small chain [EC:4.1.1.39]	down-regulated
	comp91125_c0_seq1	E3.1.3.37	sedoheptulose-bisphosphatase [EC:3.1.3.37]	down-regulated
	comp92236_c0_seq1	FBP, fbp	fructose-1,6-bisphosphatase I [EC:3.1.3.11]	down-regulated
	comp83961_c0_seq1	rbcS	ribulose-bisphosphate carboxylase small chain [EC:4.1.1.39]	down-regulated
	comp81593_c0_seq1	FBP, fbp	fructose-1,6-bisphosphatase I [EC:3.1.3.11]	down-regulated
ko00910 Nitrogen metabolism	comp84634_c0_seq2	cynT, can	carbonic anhydrase [EC:4.2.1.1]	down-regulated
	comp82638_c0_seq1	glnA	glutamine synthetase [EC:6.3.1.2]	down-regulated
	comp85049_c1_seq3	cynT, can	carbonic anhydrase [EC:4.2.1.1]	down-regulated
	comp82638_c0_seq2	glnA	glutamine synthetase [EC:6.3.1.2]	down-regulated
	comp85159_c1_seq1	E1.4.7.1	glutamate synthase (ferredoxin) [EC:1.4.7.1]	down-regulated
	comp84634_c0_seq1	cynT, can	carbonic anhydrase [EC:4.2.1.1]	down-regulated
	comp85049_c1_seq1	cynT, can	carbonic anhydrase [EC:4.2.1.1]	down-regulated
	comp85049_c1_seq2	cynT, can	carbonic anhydrase [EC:4.2.1.1]	down-regulated
	comp84634_c0_seq3	cynT, can	carbonic anhydrase [EC:4.2.1.1]	down-regulated
	comp85449_c0_seq2	glnA	glutamine synthetase [EC:6.3.1.2]	down-regulated
	comp43811_c0_seq1	gcvT, AMT	aminomethyltransferase [EC:2.1.2.10]	down-regulated
	comp85449_c0_seq1	glnA	glutamine synthetase [EC:6.3.1.2]	down-regulated
ko00906 Carotenoid biosynthesis	comp84452_c3_seq1	ZEP, ABA1	zeaxanthin epoxidase [EC:1.14.13.90]	down-regulated
	comp85186_c0_seq1	crtB	phytoene synthase [EC:2.5.1.32]	down-regulated
	comp85186_c0_seq2	crtB	phytoene synthase [EC:2.5.1.32]	down-regulated
	comp81946_c0_seq1	lcyB, crtL1, crtY	lycopene beta-cyclase [EC:5.5.1.19]	down-regulated
	comp85186_c0_seq6	crtB	phytoene synthase [EC:2.5.1.32]	down-regulated
	comp81979_c2_seq1	PDS, crtP	15-cis-phytoene desaturase [EC:1.3.5.5]	down-regulated
	comp76337_c1_seq1	ZDS, crtQ	zeta-carotene desaturase [EC:1.3.5.6]	down-regulated
	comp85186_c0_seq5	crtB	phytoene synthase [EC:2.5.1.32]	down-regulated
	comp66624_c0_seq1	LUT5, CYP97A3	cytochrome P450, family 97, subfamily A (beta-ring hydroxylase) [EC:1.14.-.-]	down-regulated
