# Supplementary material for: Genome-Scale Transcriptome Analysis of the Alpine “Glasshouse” Plant Rheum nobile (Polygonaceae) with Special Translucent Bracts
Source: PLoS One. 2014 Oct 24;9(10):e110712. doi: 10.1371/journal.pone.0110712 (PMC4208811; doi:10.1371/journal.pone.0110712)
Supplement: Dataset S1 — All unigene sequences obtained in this study. (ZIP) [file pone.0110712.s009.zip]

Archive with 1 entries (1 files):
- DatasetS1.fasta
