# Supplementary material for: Genome-Scale Transcriptome Analysis of the Alpine “Glasshouse” Plant Rheum nobile (Polygonaceae) with Special Translucent Bracts
Source: PLoS One. 2014 Oct 24;9(10):e110712. doi: 10.1371/journal.pone.0110712 (PMC4208811; doi:10.1371/journal.pone.0110712)
Supplement: Dataset S1 — All unigene sequences obtained in this study. (ZIP) [file pone.0110712.s009.zip › DatasetS1.fasta]

>comp5460_c0_seq1
ACGGACCATTTCCTCAGATAACTTGCTAGGGCATTGATAAAGATGGTCTTTTAAAGTTCTTATCATGGAGGCCTTTTCTGTCGTTGTTGACCTGCCTACTTTAATTATGTTTGAATAAGTCTTCTCGAAATGTAAATCAGCTTTTCCTGCAGATACTGAAGCATGTCTATTCTTGACATCTTTCTTCTCCGAACTGCTTTTTAACGAAAGAACACGAAACGGCTGCAATGGGAACTTCTTTGAGGAACAAAAAGCACTTTTG
>comp5470_c0_seq1
GCGCGATTCAAACCAGTGGACGATACCTTGGAGGAAGTGGAAGAGAAGTGAGTGATGGAGGAGGTTGAAGCCGCGGCGGATCTGACAAGAGAAGAGAGCGCCATTTTCGAATGAAGAAGCTGGATGTTCTTTGTCTTCTCGCCAGCCGGAGAGAGAAGGCCAAGAAAACCCTAGAAAAGGAAGGGGATGGTTGGCGAGTTGTGA
>comp5503_c0_seq1
GTGGATACAACACAAGTAAAAAACAAACAGGAAAATAAATAGCATTAAAACAAGAAAAAGAAAAGACAGAAAAATCAACAATAAGAAGGCAAAAACAGACGAAGTAGACAGAACCAAGAAAAAGGTTAAAAAGGGATAGAGAGCATACAATAGCAGAAAGAGGTGTAAAAATAAAATAGAATTAGCATTTAGAAAAACAAAAAAC
>comp5667_c0_seq1
CGAAAAGCTTGAAGAAGTCACTAAAGGACGTTGTGACTGAGAATGAATTCGAGAAGAAACTTCTTGGGGATGTTATTCCACCAAATGACATTGGAGTCTCATTTGATGATATTGGGGCCTTAGAAAACGTTAAAGATACACTTAAAGAACTGGTAATGCTGCCTCTCCAAAGACCAGAGCTATTTACAAAAGGGCAGTTGACAAAGCCTTGCAAAGGAATACTTCTTTTTGGACCACCTGGTACAGGCAAAACTATGCTTGCTAAAGCTGTTGCAACTGAGGCCGGTG
>comp5713_c0_seq1
AACAACAAAACACTTCTCACAAGGCCGTCATGTATATAATGGTTCCTCTTTGTTAGCAGTTCTAAGTTAATTTGAGGTTATTCTCCTTCAACACTTCAAACCAGCAAACTCTTCATCATACCCTGCTTTGTTTGAGCTGTCCCCTTTTCTTCTTCTCTCTCTGAGAAGAAGGTGAAGCAGAAGCAGGGAGAGGTGGGAAGAAGGAGGGCGAACGCAGCGTTTTA
>comp5895_c0_seq1
AAGGAATTCAATCAGGGCTATACGACCTTGGCCATGGTGGAAGGGAATCACGGGACGCGGCTGACGACCGTTTTAAAGGCAGAATCCCAACCTCAACACCTTCAACAAATTGAGAGTCTAGCTCCAAAACAACAAGAAGAATACTCAAGGCAAATGGAAGAAATGCAATGAAGCACTGTTCAGAAGTCAAAGAAGTTGGACATCGACGTTTTAGGTCCTCGCATCAAAG
>comp5944_c0_seq1
GGCCCAACTGCCTTGTTGGGAACAGCCTGATGAACAGCGGTATGGGGACGGGGTACGGAGGGATCAGTCAAGCGGCCATGATGAACGGAGTAAGAGCCGCCATGGGTAATAATCCGATGGCCATGAACGGGAGGGTAGCGATGGCTACGATGGCTCGGGATCAAGGCATGGGCCAACACCAGCACCAACAACAGCACCAACACCACCAACAACACCAACAACAGCAGCAACAAGATCCAGG
>comp6370_c0_seq1
GGACTGGCATTCTTCTCCCCATTTTCCTGGATTCCTTTTAGATCTCCTGCAACACGTCGAGCTTCAACTTCCAAAGAAGCTATGAAGACAAATCGCGAGCCCTGTTCGAGAGTCGAAGAGGAGAAGAAAGAGAGATGTCGGGGGGCAAATGTTGGAAACTATCCTCCAGAAGTTGTAGATAAGTAGCGAAAATAGGCAGTCAATCCTTTTTTTCCCAGCCATTTTTG
>comp6861_c0_seq1
CTTGTTAAACCTGCTCATGGCCTTCTTGAGAAAACCCCGTTCACCGATGTCGTGTCCCGGACGAATCTGATTGTTGGGTACTTTGGAGCATCTGAGGTTGAGGCTGCTACTAAGATTTTCGAGGAGATGCCAATACGAGATGTGGCCGTATGGAATGCTACCATATTCGGGTTAGGTGAGAATGACCGCGGTGAGGAGGGCCTGAAGCTTTTCATGAGAATGAGGGAG
>comp7077_c0_seq1
TTGGGGTTCCCAGAATAACACTTGGAGATGGTATACTGCTATATAGATCAATCGACTGTCTGTAACTTTGGGGCCATGAAGGGTTGTAAGAATTCGGCTTGCTATTTTGTAAGTCATCGGAGTAATTCGAGGAATCGGAGTCATTGGCATCGTCTTCGATCTTCTTCTCGTTGTCATCTTCCTCGTCGCTCTCGATGTAAAAACTCTGATCAGAAATCGAATTCTTCATCTCTGAGAGTTTGGAAG
>comp7206_c0_seq1
ACTCTCCACCCTGTGGATACTAGTTCAGCTTCATGAAGCAGTGCCGGGAAAGAGATACAACAGATACGTGGAGCTGGCTGAGGCGGCATTTGGAGAAAAAATGGGGCGGTGGCTCGCTCTGTTCCCAACGGTGTATCTATCTGCAGGGACAGCAACAGCCCTAATACTGATGGGTGGAGAGACCATGAAACTGTTCTTTGAGATAGTGTG
>comp7293_c0_seq1
TTTTTTTCGTTTCTTTACTACTTGTTTGGTGATTGTCGTTGTTTTTTGCTATGATTAAACGGTGCATATCGACATCCTAATATACTGAACGTGTTTATGAATTTCGAATTTGTGTATTTTGTGTTTAAAGCTCGTGCATACTAATCACATTAATTTTCTGATGCGGCACATGCATTGAAGGTGTTTGATGAAATTCCCCTATGAATATGCGTTTGTCTAAGCAGATTTTTTGAT
>comp7797_c0_seq1
ATCAGTTGCCTATGACGCTTCAAGTATGAACGAGCTACGGAAATGGAACGAACAATATGGCGAGGGCGGAAGCAGAAGGAAATCCCCATTTGGTTTTTGAAACCATTGCCCCTCAACTGGTGCTTATAAGACACCATGGGAAAGCAGAAGCCCCATAGCAAGCAGTGCAGAATTTATGCAGTTACAAAGGTGAAATACAAAATAACATCAAACTCAACCCGGA
>comp8817_c0_seq1
ACCGCCTCCTGCCAACGTGGATCGCGTTCTAATGGACGATATCGCTGATGTCGTTAGCCTCGTTGAATCTCTCATGGATCGGAAACCTAACAACTCATTTACGAGAAGGAGTTCCGTGATTTACACCAAGACGCCTTCTAGAGATTTATCCAGGAAGGGTATTGATACAAGAGGAAAAAGTGCTGCGAAATCTGTTCCTGGAAAGAGTCG
>comp9215_c0_seq1
TGTCGCGCTGACGTTGTTGTGTTTCCTGGCGCAAGTGCGGTCTGATGCTTCCGATCATCGCTACAAGTCTGGGGATCCGGTTCCTCTCTACGCCAATAAAGTTGGCCCCTTCCATAATCCGAGTGAAACATACCGGTATTTTGATCTCCCTTTCTGTTCACCAGATCACGTAACGGAGAAAAGAGAAGCTTTAGGTGAGGTATTGAA
>comp10173_c0_seq1
GTACAGCTTCACCCCCAGCAAAACCCGGAAATGAGAACAAAAAATGAAAGGGTGAACTAAAACCTAAGAGGCTACATGAAGGCCGAAGAGCTGCTCGGTATTGAACTGGAGATGTGTAGAAAAACTTCTTGTCCCCCAAAAGAAGAGGAGCTTGGATCAACTCATCAGCTGCAGATTGCCTCAACTGAGAGTTTCTTCATTACGTCTGGACACG
>comp11199_c0_seq1
AGCAGACAAGATTCCAGAAGGAGCCATAACTTTGAAAGAAGTGACGAGTCCAATGATGTGGCGACAGAGCTAGAACTCAAGACACCTGGCTCGACTGGGCATCAGGAGCTGTCATCAGTGAACAGGAAAGGAAAACAGAAAAAAGAAAAGGCTGTTACAGATGGGGGATCTTCTAGCAGACTCTCTTCTTCTCTTGGACCCGGGGA
>comp11303_c0_seq1
CCACCGCCGAGTATCTCTCCTCCGCCGCAGGGTGTGCGCCTCCTTCGTCGGTCGTCTTTGATCTTGCGCCACCGGCCGGGTGTTCTTCAGCAACAAGTCTCCGGCATCTTCAAACACAGGAGGTCGGGGTGTGACTTGGGTGGGGGTTGAAGAAGAGAGTTTACTGAGTTTTTTTGGTGGGATCTGATTTTACTGAGTTTTTTTTTTGGGTGGG
>comp11943_c0_seq1
GTAAAACACCAACGACATCATCAACTAGGACATCGCCATCAGCAGTGCTGTGCACATCCAGATTCGGATTAATTCTGCTATCGCGGCAATCGTCCTCATTCACAACTTCCTCCTCATCATCGTCGTACTTGAAAATGATGTGCTTGGGCAAGGAGAAACCTCGTTGAATCTCCTTGAATCCCTCGTCCCACAGGTAGACTTCAG
>comp11998_c0_seq1
AAGAACGAGTTTAAAGACAATGATATGAAGCACAAGAAGCACAGGGACAAAGAAAAGCGGAAGGATAAGGAGCACAAGAAAAGCAAGCGTCAGCATAAGGATCATAATATAGACAAGGAAAAGAAGAATGATAAAAGTGCACATCAAGAACCTGGTGCTGATTATATAAAGAAGCACAATGAAAAGAGGAAGAAACATGACAGCGATCAAGATGCTATCAACATGCACAAACACAAAAGGAGTAAGCATAAGAGCTCCCCAAAAGATGAATTGGGAAGGATAAAGGTTTTGGGGTGAAGTGGTTATGTAGTGATGCAATGTTCATTTTTAGAAGAAATTTTGAAGGTCTAGCTGCTG
>comp12079_c0_seq1
GTTCCTTCAGTATCAGCAAGCTTTTGGTCAGGGATAAGCATGGCAGGTGCTTTCGGGTTTGGCTCAGGTTCTACGCTATCATCTGAAGCCCTTTCATCCGGCCCGTCCTTCTCTCCTGCCAGATTTTCAGAGGAGCGGAACTCACATCCTTCAGATTGTTCAGACAAGATGCTAGCGGCATATACTGAAGAAGGATATGCAGTTGATCGCTTTGACTCGGG
>comp12090_c0_seq1
ATAAATGTTACATAGAAATTGGCATCTTAGAGTTCAGTCCAAAATTTATACGAGTCTGGATTTTATTCTCACACTTGACCAGCAGATCTAGAAGCTCTTGTGTATGCACCGTTGCTTCACGGAAGTATGTCATGAGACCTATTAATGCTGTATTCCATTTGTTGACAATCTTCGTGAATGTTGTAGAACCTGAGGACATAAGAATCTG
>comp12241_c0_seq1
AGTCGACGTGACACGGAGGGAGGTCTCGCCGACTTCACCGAGCCTGGGGCAACGGGTTTCTCTCTCTCCCTTCTGGAGGCCCCTCCCTCTCTCCCTCGTTGCCTAGGGAACCTCGCCTAGGGAACCTCCGCCCTGGCGGGGGCCCTATTGTTCTTTGATCGGCGCTTTACTTTTCTTTGTGTTTTGGCGCCTAGACTCTTCTACTTGGGCTTTGGGAAGGGTCAGTTTAATTTTCAAGTTGCCCCCCGGCTCCCCCCACTA
>comp12282_c0_seq1
GAAGGGCGAATAAACTTCGTCTTTGAATTTTAACCCTTGTGAATCGAGATTTGCTTTGATTTTTGTGGATCAAAATTGTGGTGTGCTTCCCTTCTGTCTGAAGAGCAAACATGGAGCCACATATCAGAGAGATGAGGTCGAGCAAAACGTATTTATGGATCTCGGTTGTTTGAGCACAGGGGGTGGCGGCGCTAGAGGGCAGAGTATGGGGGATGGTTAGGGTTTATGAGGAAGGGAGCGTTTTCTTTTTCATGGGAGCGTTTTTTTTTGTGGGGTGCCCTGCT
>comp12317_c0_seq1
GGTTTTCTCATGCCATGGCGATGATGATGCAGACCAACAGCATCGACACGTCAACCATAATATGCAAATCACGCTTGGCTAAGCATCCATGCACTCTGAAAATTGCTTTTCCAATCACTATTCCGGCAATCCAACCCTACCAAATCCGATCCTCTTCCCTCTCGAGGAGGCTGTTCCTCCCCGCCGTCTCCGGCATCTGGGACGCG
>comp12320_c0_seq1
GCCTTCGTCAAGGCCCGATTTGCAGATCCAGATCGAGGGCTCTCTCTCTTCTCTCCGTCTGTTGACTGATTTGGGGCTCTGTTTGGGCGAATTTTGTTGGCTTAGTTGGGGTTGCTTCTTTTATGTGTGTTTTAATCTTTCGGTTTTTTGGTTTTGTGAATTTCTTATGTGTTTTTCCGCTTTTGGTTGTTTTAGCTTGAAG
>comp12324_c0_seq1
GTAAAGCGCACCAAGGAACTTAGGGCGTTGACAGGATGGAAATACTATTTTAGTCTTCTCCTCGAGTTGTCGGACATTATGGAGCCTCTGGTTAAAACCGCCTTCACTCAAGTGAGTCGCGCAATCTCCTTCTTCCTTGTTACCTTGATTGGGCGCTCTTTAGGGCTCATATATACAGGGATAAGGCAATCTCTAAGGTGGAAATAATGCACATCATCTTTTCATCTATTCTTTACTGGGCTAAAGCTTTGAGTTATGCCCAAGCCAGAACTTCTCATTTGTT
>comp12510_c0_seq1
GCAGATTAGAAATGACCATCACATATTTAAGGCATCAATTAAAATGACGGAATTGCATAACGATCGTACGAAATGTTGCATCACGATACATATTGTATTGACAACGCCTTGCAAAAAATACCATGCATCCTAGCTAAAATAATAACCATACAATGCAATATAAAAAAGAAAGAAATAAAAAAAAACATGCAGAACATAAACAGAAACA
>comp12611_c0_seq1
ACCACTTCCAGATAACCTAGATTACTATTCTATGACAACACTATCCCTGGAGGCCCGAGAGAAGCTTTCCAAGGTAAGGCCTCAAACGATTGGTCAAGCCACCAGAGTAGGAGGAGTGAGCCCGGCTGACATAACTGCTCTAATGATCATATTAGAGGCCAACCGCAGACGAGCCCATGAACAGAAGAGGCGGAAAATTCTGTCATCTGTGATGGTTGAGTCTGAACCCCAAGTATCTGAACTTTCAGTGAGCGAGACACTCAG
>comp13066_c0_seq1
GGTTCAGTTTGCCCCATCTTAGTGACGTGTTGGATGTCAAACCAAAGCCAACTACTTTTTCGTTGATGAACAGAGGTCCAACCACGACTTATCCTGTTTCCTTCAAGGATGAGAATGAAGATGATTGTACTGATGCTCCAAAAGACCGGAAAAATGATTATGTGAATAATGATGATAGGGCTCTTCTGAAGGTTATCAAATTTTCTTCACCCACTTCTGCAGGAGCTGAGTGCATTGATCCTAATTGTACTTGGGTGGAACTTTGGGTACATCGTGCAGGTCCACGTAAGCAGATTT
>comp13929_c0_seq1
GTCGCCCAATGCCGCTTCACCAACCGGATTCTACCGGTTCAACGGGTCCGGGCTCGCCAAGCGCACGATGATCGGGGCGCAACATCTGATTGCCCATGAGCTTGTTCCCGGTCACCATCTGCAGATCGCGCTCGCCCGCGAAATCCCGCAGGTTCACCCGATCGTGGCCTATCTCGACCCTACGCCCTTCGTCGAAGGCTGGGCGGAATATGCCGCGTGGCTGGTCGAGGACCAAGGC
>comp14242_c0_seq1
GAGATAGGTTTTGGCAGGCTTTACTGTTTTGGCCAGCGTACGAGCTTTTGCAAGCATCGCCATTTTCGAGTAAATTGAAGCTTTGGTGATAATGGTGAGTTTGGTGATTGCAGAGACGAGATTCGTTTCAAAAGTGAAGAGATTTCTTCATGAGAAAGAGCTCGCTGCCTCGGATAAGCGCTAGGGTTACAGGCACAGGGAGAGAGAGGGGCTGATTATATCTTAA
>comp14580_c0_seq1
GAACCAACAATTTCATCATCAGGCAACTTTTCGAATCATGTATGAAGAGTGGGAAGTACGAGTCAGCTAAGCCTCTCCTTGAAACATATGTAAACTCAGCTGCAAAGGTTGATCTCATACTCTACACATCAATCTTAGCTCATCTTGTTAGATGTCAGGACGAGGAGAAGGAGAGGCATTTGATGTCTATCCTCAGTACCACGAAACACAAGGCGCATTCCTTCATGTGCGGACTCTTCAC
>comp15096_c0_seq1
AGTTCTGAGTTCTGACTTCCGATGAGTTTCTAAGTAGACCTTTGAAATTTGAACTCCAAGGAGAAATTGGAGCTCCAACTGGAAACACAGAATAGAACAAAACATAACCAAGTTTAATCTTTGTTCTGCGAGCTGTCAAATTTGAACTCCAAAGTCAATCGAACAGATCCTTCAAAAGCTTTCTAACAGCTGAACCACCAAAAGATAATGAACGAAGAATCACTTGCGCAT
>comp15430_c0_seq1
GCAAATTGAGGTGCAAAAGCACTTGCAGCTCAGGATTGAAGCTCAAGGGAAATATCTACAGAAGGTGCTGAGGAAGGCACAAGAAACGCTTGCTAGATACACGTCGTCGTCGTCAATGGGAGTCGAACACGCTGAATCTGAGCTCTCTCAACTGTTCCCAACGGTCAATTCTGGGCGTTCAACCCCTTCATTGTCTGAGTTGACAGAAGAAGC
>comp16311_c0_seq1
GCTTTCTCTCGCCCATATCTGACATAGATGCATGTTGGGTTGTTAACGCGCTTTCTCTGCCCTGGAGATGGCAAGTCTCCAACTGCGGGTATCATAACCAGGTTCCATGAACTTCCTGCAAGAGCTCAATGTTCTGGAGAGGGTCTAAGCATTGAATTCGATTCACAAGTGTAACTCTTGAATTCAGATGAAGCTTGGCCGCTTGGGAACCCAGCAGAAAATTAGACTGCCAACTGCAAAAAAGGTGATTGAAGCACCCAATCATTTA
>comp17135_c0_seq1
ATAACTGAGCTACAGGATGACCTGAAAAAGGTGAAGGATCAGCTGACTATTTCTAGGAAATCCAAGGAAGAAGCCGAAGCTAACGCCGAGGAGCTAAAACAACAGCTAGCAGCTGTCTCCTCCAAGCTTGAAGATTCCCAAAAGAAGCTCTCCGAGCTGTGCACCTCAAAAGAAGCTTGTGTTTTCGAGCTCAAGGGCATATCAGAGGAGAAAGACCAAGCCTGGGAGACTCAACTCGATATCATCCGGAAGCAACACTCCATCGATG
>comp17263_c0_seq1
GGACGGAGCTGGCGGACATCACCGCTCATGTACTGCGCCACAGCTTCGCCAGCCTGGCGAACGACCTTGGTTTCACCGAGATCACCATCGCGGCGCTTCTCGGCCATGCCACCGGCTCTATCACCAGCCGTTATGTGCATACGCTCGATGCAGCCCTCGTCATGGCGGCCGATACGGTGTCCGGCTACATCCATGCGCTGCTCAATGGTGCTGAGCTGACACATACACATTATGCGCTTGATCGGGGCTCGCGTAAGGCTGCGTTG
>comp18993_c0_seq1
GGGGCATACCGTCCGACAAGGACTTCCACTTCTACTACTTTTTCGACGAGTTCCGCGCTCCAATCGACGAAATTGCGGCCTCCTCGAAGGCGATGCTTGAGAAGATTGGGTCCGCCGAGCAGTTTTGGGGCTCTGGAAGCGGCAACGCATTCCCCGGAGAAGATATCGACGACAACGCTGCCTATAACTGGCTCGTCAGCGTAAACGACGAGGTTCTCGAGCGCTTGGACGTGTCCGTGGAGGAGTTCTTG
>comp19212_c0_seq1
TGGCCACGGCGAAGTGTCTTTTTCATTGCAATTAACGACCCTTGTAAATAGATAATATCCAACAAAATGCAGGTTTAACCTTTAGAAGCCGCGCTTCCATAGGGATATCATGGATCCTTGCCAGAAACCAAGCTTGGCAGTTGCATCCGGGGGAGCTCTAAATCCTTGTGGGAGATCTCGTTAGTAAGCCTGAGAGGGAGATACGCGGCGGACTCCAG
>comp19339_c0_seq1
TTGTGGTCACCTTCTGCTTGAAATCTGCAGGGTTTAAAGTGCCGCCTGCAGCCATTGGGGCCATAGGGATCCCAAGGGGTCTTCTCCACGACCAAGAAAGCAGCTCGTCCCGGAAAAACATTGCCAGGTGATACCATAAATGCTGACTTTGCTTGGGTGTGAACACAGCCTGTGATGCAGAACACATCGAAGATACAACGAGGCCTTCCACTCCAAAGCTGGAAAAGAAG
>comp19536_c0_seq1
GTTCAGTAAAAACCCAGTACAAAAACACCACCTTGAAACAGAACAAAAGTACAGGAAATATGAGCACATTGAAAGAAAAAAAAGGCCTAAAAAGAACATCTTGTAGATTACATAAAAGATCATTCCATGAATGTCTCCATCACATCATGGTACATCCCGGCCTCAGGGTTGCGGTACTCAGCTGGGTGTTGAGTATGATGGTGGTCCAGCGTAGTGGAAGATGAAGA
>comp19839_c0_seq1
GGGTTGTGAGTGGTGGTGGTGGATTGAAGGATTTGCTCAAAGAATTTCTTGTACTTGTTCTTAATTGATAGATTTGCCCTCACCGAGTAAGGATCGGCGCGACCCAAGGTTGAGAGTGGCGCGACGCAAGGATGGCGTATCGCGGTTGGTTGGTGGTGGCTTTAAGCAGCCTGGAGTGCGACTGGTCTAGTTCTGGGGAGTGCTAGAGTTGGATGCTCGAACATAACTCGATTGGGCGAGTGAGTTTGTGGG
>comp21545_c0_seq1
AAAACAAACTTTTACCGACTGAGTTTGTTATTCGCCCATAAATCCTTAAACACTTAATTGTCCTCACACAATTTCATCATCCCAAATTAAGTTTTTAAGGATTTATTCACCCATAAATCCTTAAAAACTTAATTAATTGTCCTCACACAATTTCATCATCCCAAATTAAGTTTTTAAGGATTTATTCACCCATAAATCCTTAAAAACTTAA
>comp22216_c0_seq1
CGACTTCCCTTCCATCTCCCAAGCCCTTGCTACCATTCCTGATCACAACACTCGTAGGATCATCTTGGACATCAAACGCGGCGTTTACAGGGAAAAGATACATATACCTAAGACGATGCCATTCGTGACACTGGCCGGAGATCCGACGGAGCCACCGACGATAACGGGGAACGACACGGCGTCGGTTATGGGGAAAGAAGGGAAGCCGCTAAAGACGTTCCAGAGCGCCACCGTGGCAGCGGACGG
>comp24506_c0_seq1
CACGTTCTTGTAAGCAACCGACAACAGGTTTCGTTCTTCCATGCTTAGCTCTTCACTATCAACCGTTTTCGCCACTTGCTCCATGTATTCCACCATCTCCTCGTAGCGCTCCGCTTGCTCTGATAATTTCGCCATGTACACATTTCCTTCCCTTGACGACATTGCTATTAGTTGTATGCCGTTTGAATGTTGTGCGAAAGAGAG
>comp25094_c0_seq1
CTTTGAGTTCAATTCGCCACCCAACTCTAAAACTTGTAGTGACTTGGCTGTGAAGGCGATTTCTACGGATTGCCAGATGAGTAATTCTCATGCTGCTGCTGCTGCTGCTGCTATTGAAATGCAGCAAAAGGAATGCAATCAAGGAGAGGATATAGGAATAGAATACCAGGATGGGGATCGGAAAGTCATGGATCCGTCAGG
>comp25796_c0_seq1
GTTAATGAAACAGCAGCTTAGCCAGGATTGGAACTGTAGGATTGAAGGGATGAGGCGCCGGCGGTGGAAGTGATAGGAGGATGCGGCGGCGAAGGTGGCGGAGCTACGGTTGCTCCGCGAAGTGGCTAAGGACGAAAGTTGAGCTCCGTTTAAGATTTGTAGATGGGATCGAAAAGGAATATCTACTGATATCTTTTATTTTTTAAGTAG
>comp26158_c0_seq1
TCTCCAGGGACTAGGTCCGGTTTGGATACCCCGGCTTCATCTGCCAGAAATTCATTTGAGCCACATCCTATGGTTGCGGAAGCATGGGACGCTCTCAGGCGATCTTTGGTGCACTTCAGAGGTCAGCCTGTTGGCACAATTGCCGCTTATGACCATGCCTCAGAGGAAGTTTTGAACTATGATCAGGTTTTTGTACGAGATTTTGTTCCCAG
>comp26245_c0_seq1
ACTGTACATAAGGAGGTGGAGATAATGCAGCATTTATCAGGCCATCCTGGGATTGTGATGTTGAATGCAGTATATGAGGATGCAAAGTGCTTTCATCTTGTGATGGAATTATGCTCAGAAGGGAGATTGGTTGATCAGATGGCAAAGGAAGGCCGGTATTCAGAGCAACAGGCTGCATGTTTAATGAAGGAGCTAATGCTTGTAATCAAATATTGTCATGACATGGGGG
>comp26836_c0_seq1
AACGTGAATGTTCCATTGATAACAAGAAACCGATGGTGACCCGTTTCCAATCAGATTCACAAGTACTGGTTAACTATGGTGATGAAAATTTAGAATCAATGAACCAAATTGAGGCTGAGCTTGAAGCTGAACTGGAAAGATTGGAGCTAAACATGAAAGGTTCTACTCTGCACACCAAGTCCTCAGACGATGATGTTGAGCTTG
>comp28407_c0_seq1
TTTAGGGCTTTGCAATTATTGGGTAATTTCCCCCCTAATCTACTGAAGGAGGAAACGGAGTAAAGGCAAAAATACAATACTTCCCTTGTGGAGTGATTTTGGGTTGGGGCTTTGCAATTATTGGGTAATTTCCCCCCTAATCTACTGAAGGAGGAAACGGAGTAAAGGCAAAAATACAATACTTCCCTTGTGGAGTGATTTTGGGTTG
>comp28636_c0_seq1
CGAAAATCGAGATGAAGGCACCCAGATGAGATCCAACTAGAAATTCAGTTCCTCCGTGACTGGCAGGCAGACGAGCTGCTCCTCCATAGACGCCAAGTCAAAGCTTCGAACATCTCCTACTCGTTCCCTCCCCCCTGTATTTCTTAGAAAGAATTGAAGAATCAAAAAGACGAAGACGATTTTGGCGGAGAAGATGATCCAAGATGGAGTTGAAGACGAG
>comp29034_c0_seq1
GGGGAGTGGCCGACGAAGATGAGGTCGGAGGGGAACATAGGGGAATCGGAGGAGAAGAGGAGGAAGAGGGAGAGAAGGAGGAAAATGAAGAGGACGGAGGAGGATTGGAGGGAGGTGAAGAGGTGGACGGGGGAGTGGCCGGCGACGAGGGGGTCAGGGGTGGCGGCGGAGACGAGTTGTAGAATGAGGGAATCGGAGGAGAAGAGGAGGGAGAGGGAGA
>comp29970_c0_seq1
GGACCGTCTCGGAAGTTGGGCTAGAAAAAGGCAGGGTTTCGGGCTGGAGGCAAGCAACTCCTCCGATCGGGCTCTCGATTTAGCCCAAATGGTGTTTTATGTTTCTGCGTAATCCTAGGGTTTGGTCTGATCAACGAATCCTTAGGAAATCATCTTCGGTCTAAGTGATTCTCTTGTTACAATGGGTTTCGCCCTATCTCAAGCTAACG
>comp32001_c0_seq1
ATTTCTCACAAATTGATCACCACCCACATTCATCCATAGCCTCAATCGATCGAGCACTCTTCCGTCGGCCATAATTTCGCACAACTACGCCAGCTCTCCGCGCAATCCTCGTCAGCGGCGCTCCGACAAATCTCGTTGCTGACCACGGACGCTTGACCCTGGAAGCAAACCGGACACCGCCACACGACCTTGGAAGCATACCACCGCGACATGAACCTGGAA
>comp32607_c0_seq1
GGATGTTTCAGACCTAGTCCGGACAACAAGTTGGTTGCATACGCTGAGGATACAAAAGGAGACGAGATCTACACTGTGTACGTAATTGATGCTGAGAGTCTAGAACCTGTTGGGAAGCCACTTCTAGGTGTAACATCTTACATTGAGTGGGCTGGAAATGGGGCCTTGCTTTATATCACAATGGACGACATTCTCCGTCCTGACAAGGTGTGGTTACATAAGATTGGAACAGAG
>comp34463_c0_seq1
TACAAGAACACAGCCTGATTCGCACTTACTGATGTTTTGAGTTGGCGTTACTGGATATCTCATTTCATGTACAAGTCAGTCCCAATTTTGTATTTTTCAGTCATATAATCCTTCCTCGTCCCACACGTCTACCAGAAACTCCACCATCTCGGCTAGAGGGATTGGTTTCCGAAAGGCCTGTTTTGTTCCAAGCAACCCATCATATGTTGCACACACACTTATGCAACGTTCCCTGGATTTTTGAGATTGATTTGATTGCTTCCTATCTCCATTCCACTGGACACGAATTTGGTTCCACAGTTTAAGACCATGATTTACGAATTCAAAATGGCCATTTGCGGGTTTAGGACCGAGATCGTAG
>comp37983_c0_seq1
TGCCGAATCCGGCTTCGGCGAAGCTAAATCCGATTCCACCATCTCTCGCCGACGAGGCGGAGGACTGAAGCGAAAGGCAAGCAACTTGAGCGCGTCGCCTGCATCTTTGCCGCCTTTGAAGCGCGCTCATCGCGACAAGGCCAACGTTGCTCTCTCGATGCATCAGATCCACAACGGCCCGCTGACGAGGGCACGGCAGCTGTCGGACAGCGCCGCCACGTCGTCGACTCTCGCTTCGGAGAAGAACGAGGCTTTGCAGGCGGCTCAGGCGCCCCGTCAGGAGACAGAGGAATTTAGCGCGGCGAGGAAGGTCTTCGAGGCTCTAGAGGCTGCTGTGGAGTCAGAAGTTGAAGCGATTCGATCTCGTGATGACAATGCTCATGTTGTTCCGGTCCCTGCTGGTGAGTGTGTCATTTTGTGA
>comp37984_c0_seq1
TAGTTTTGGTAGCTTATCAAGACGGAGCTTTGAAGTCCGGCTTGCTGGTCATCTCAGGGGAAAATCCCATGGTTCTGTGCATGAATTGCATGAGCCGCCTGTAGTAATCCAGAATAGTCGTTGGGCTAATTTACCACCTGAGTTGTTGCGCGATATTATAAAGAGACTAGAAGCAAGTGAGAGCACGTGGCCCGCACGCAAGCATGTCGTTGCCTGTTCTGCTGTCTGTAGATCTTGGAGGGAGATGTGTCAGGAAATTGTTAGAAGTCCCGAGTTTTGTGGAAAG
>comp37986_c0_seq1
GAGATGGACCACCTGAGGAACCCTGGGATGACGTACTATGAGGATCTGGTGAAGTGTGGGTGGAAAGGGACGGCTGAGATTGTGGAGAACAAAGCAAGGGATCATTGCTTTCATCTTTTCAACGGTGAGGATGAGCAGGCCATTGATATCCACCAACGCATCGTTTCGTTCATCACCCAGGAGGACTGATTTCATTGTTGTTTTTAATTTACGTGGAG
>comp37987_c0_seq1
CGCCAGTGAAGAGCAAACCAGAAGAGGAGTCGGTGAGAGAGCGAGGCCGGCGGGAAACAGAGGAGGAAGATGGCGGTGGAAAGAAAGACTAGCAACAATTACAGCTTTCAATTTTTACACACTTGCCGACGAGTAGGAGAACCGGAGAAGAGCCAGGAAAGCTGGAGAGGAGAGCTGGATCTGGATGGAGACGAGTAGCGGAAGGAGAGGAGAGTGAGACTAGGAG
>comp37988_c0_seq1
TGTCATACATCTATTTCCATTTTATCAAAGTTGGCCTGTTCCAAATCATGAACTGAATCATCCTCCATACATTTAGCATGCACAATAATTCCCTGTCCATTGGTCTGACTAGATGACACCCTACTCCGACTTCCAGATGAGATTGTCATGTATACCGCTCCTTTGAACATCCATTCATCTCTTTCTAGACTGTAGAAGTCTTCAAAAAGCTCACCACACAAAAGACAAACACAATGACTTTCATCTGCTGGAACCATAGGTTCAGGATCCATTTCTGATGCTTTG
>comp37991_c0_seq1
GTCTGCTCGTGCTGCACGCTCAAGGAGTAAGCTTCCATTAAAGACAATGCAATGGCAATTGCATGGTAGCTTGCTGCAGTCTGAATGTGATCTGCCCCAAGTAATCTTTTGTTACATTTTAGTGCCTCGTGAAGAAACCTCAGTGCAACGTGTACATTTCCCAACCCTTCTTCCATCATTGCTACATTAATGTATGTAGCAGCGGTGTTTGGGTGAG
>comp37995_c0_seq1
GGTTGTGGGACTCGTGTTCTATTCCAAAACCCAAAAGGAAAGTGTGGAAAGCATTAGCCCTGCAGAAGAAAACAATAATGGAGATTATCAATTACTCGATGGGCAAGAAACAGGTTCACAAAATGACAACAACGTGGAAGCCTGAAGAAGATGCAGCTCTACGTGTTCTTGTACCATTGATAGCGCCAGTTTTGCAGTGTGTCATTGTCATGTATCATTAGAAGTTGCAG
>comp37996_c0_seq1
AGGAGGAAGACTTTGGCGAGTCGTTTTTTTTTTCGTTTTTAAGTAGAATGTTCATTATGATGATAAGTAGTCGATTAGGAGAACTGCTATGTCACTACAGGGTATACTCCTCTTCACTTCATGTTTCATTATTCATATTTCATGTTCTGGGGCATAGATATTCAACCCCTATTTATTATGAATCGCCAAAGTCTTCCTCCTTCTCCATTGTTCCAATCAGATCCGAAAAATGAGAAATCAATCAAAAGTCAGTGGACCTGAATTGAATCATTACTATATAAG
>comp38000_c0_seq1
CTGTATTTCCTTCCAGCTTCAGCAAGAAGCTCTTCACACTCTTCACACACATCTATAAGCCGACTTACAAGTTTATCTCTGGCTGGCAGTGGCTCATCCTCTGAGACAGGTATACTATTTAATCTATCAATACCCGAATCATCACTTCCAGAAATCAGACATCTCAACTCCTGGCTAAATCTGAGTTTGAGCTCTCCATGAAGCAGATAAGTGTTTCCTAGTAGACCCGTTGCCAATAGACTCATAGGCTTCAAAGAGAGAGCTCTTGAGAGTAATTTGGCAG
>comp38001_c0_seq1
GCGCTGAGCGCGAGCACCTCACTTCTGTTGTTAGCTCAGCTGTCAATGTCTGTTCTACTGATAACATCATGACTTTAACTGCAGCTGCTGCCACTGCGTTGCGTGGGGCAGCGACTGTAAAATCAAGGGCTTTGAAGGAAGTTTCAAGCGTATCTGCTGCTCCCGCAACGGAGAAAGGTGCGGTTAGTAATAGCTCTACCGGCAGCCATTGCGATGAGCTTGTTCTGGAGAACTTTCGCGGTACATGCAGTAGGAAGTTACTGGCAAGAGGA
>comp38002_c0_seq1
CGAAATCAAAAGCAGGATCCGCGGGAGAAGAAGACGAATCGTCCCAACCAAACCCGCCGAATCCGTCATAATTCCACCCGCCACCTCCGCCACTGCCGTCGATCGGACCGTCATCGCCTCCGCCCCCGAACAAACTGTCCTCCTCGCCCCCGCCGGAGGAGCGACGGCGCCTCCTGGTGCGACAGAGGCGGCGTTTGCGTAGAGTACGAGCGGAGACACGCGAGGCGGTAGATCTGACGGGAGGCGAAGCAACAGCATCTACGGCGGATAGTAAGGCGGAGATCTGGAGATTCCCGGCGGCGGCAACGGAGAGGTGGTTGGAAGATAGGGCCCGGTGGAAGAGGTGCTTGGCGAGGAGTTGGAAAGTGTCGGGCATGACGGCGATCTCCATGATCGAGAGGCGGCGAAGTCTGCGGTGGCGGTGGCGGTGGCGGTGTGTGTATGTGTGGGGAAGAAGAAAGTGGGTTACTTGGTGTTTATTGG
>comp38007_c0_seq1
GGCAGAGGAAGGAAGAAGAGTGGTGGACGAGTACTTTAACTGTGAGGATGTGTTGCTCAACTACTTGTATGCAAACGCCAGCTCGACTACGAACGTCGAGTACGTGAAGCCGGCTTGGGCGATCGATACGTCCAAGTTATCAGGCGTGGCCATCAGTAGGAACACGAACGCGCACTACCAGGTTAGGAGTCAGTGTTTGATGATGTTCTCGCGTAGGTTTGGTGATATGGGAC
>comp38026_c0_seq1
CTTGTTCCATAAATGGTTATTTGAAGCTCAAATTGAAAGCTCAGAAGTGCTCCTTCGTTACTCCTCTGCGCTTGTTCAGGGTGCTACAAATATTTTCTGGATTGATGTCCAAACGAATACTAGGCGCTTCCAGTCACTCTTTTGTTATCTTCTTGAACAAGTAGCACTGGATCAGAAGCGACTAACCAAAATTGCTGTTCAGGCTCAGCGAG
>comp38028_c0_seq1
GGGCTTCTTGGACGGCGGCGGCGGCGGAGCGGCGGCGGCGGGCGCAGAGTGAGGCCATCCGGATGGGTCGCCGGCGGCGAGCTGATCTTCCTTGACGGCGGCGAATTGGTGATGTGGCTTTTGGTGGAGGAGGTGCAAGAAGGTGGGTTCGTCCCCCATGGAGTCATGCATCAAAATTCAAATGTGGGTTTTAGTTTTTTTCTCTCTTTCGTCGGTAGCCCTAAAAGGTTTTTTGTTCGTTGAGAGAGAAAAGAGAGATTGAT
>comp38031_c0_seq1
TAAGCTGTGTTCCATATATTCAAAAACAAAGTGCAGGATGTCATGCTCCCTAATTACTTCCTTCAGCTTTACAATATTTGGGTGGTTCATCCTCCTCAATGACTTAACTTCTCTCAAATTTATGCATTCATCCCAAGAATAGTATCTTTTCTTCATTTTCTTTACTGCAACAACTTCTCCTGTTTGTTTATTTATGGCACGCCACACAGTCCCAAATGTTCCATCGCCAACTTCTTTAATAATGTTATACCTCTCCATTGTAGCCCGGAAAAGCACAAGATTCTATAGCAGATGACTTGTTCCTTTATTCAACAAATTCTCAAACCGGAAAGCAAAGAAGATAAACTAACAAACTCTGGTAGACGGAATGACAGTAAAATGATAA
>comp38032_c0_seq1
GGCGGCGGCCCAGTCAATCGGCGACGCGTACCACCACTTGTCGCCGGTGCTCTCCCACCGCAGTGGGAAGAACGTTCCAGAAGAAGGATTTGTAGCCATTTTTTCTCTTCTTTTTTTATTTTTGCGATTGAATCAAGATTAAAATTTATTTTTTTAAAATTTATTTTTTCAATTATGTACTCGATGAATGAATTATGAATCTGATAAGAGGAAATCGAATTTCGAGAAAGATGGAGAAGAAGAATAAAAGTTTGGG
>comp38033_c0_seq1
GCGCCGACGGATGCGGATTCGAAGGAGGAAGTGCGATCTACGACGCCGTGTCCAGCGCAGACTGAAAACGTTGATGAGAATTCTGGGACGGCGATGTCCTCACAATTTTCGACTCTCAGTGGGAGATGATGAGAACGAAAAGCGAAAAGGAAAGAAAAGAAAAAAAACATAGGGGCAGAAACTGGAAAGACGGGAAAGTAAATGAACGGTGAAAATAAACTTGTTATAGTTAAGG
>comp38041_c0_seq1
GGCGGAGCCCAATCTGCGTTACACCGTGTGGCACCGAAAGGCTCTTGATGAGAAGGAACCTCCCGAACCAACATGCGCGTTGTCTCCTCCAGGCACACGGGTTGTTGTCCATAGCCTCGTTCCTTCAACGGAGTACATTTTCAAGGTCGTTTGTTTCGACAGCTTCCAAGAGCCTAGCACGTACGAAGCTTGCTTCTCAACTGCTGCTCCTCCTCCCGCAGAGGTCAATCCCGAGGCGATGTCAGAAAGAAGTCAGAGCCCCGTCACTAACAGTACCCTCTCTAATCCCTCCTCGGTTGAAGAAACGAGGCT
>comp38043_c0_seq1
GGTCAAGATGGAACTGGTGGTCTTGCATCATCTTCAAATCATCTGGAAGACATAGAACATTTTGGAGATGTTGGGTCTCTGGATGATAATGTTGAATCATTTTTGACGCATGATGGAGGAGATGGAAGAGATCTCTATGGAACAACAGAACAAAAACCCGAGCCGTCCAAAGGGTTCACATTTGCTGAAGTTGGTTGTATACGTACAAGGAATAAAGTTACTAGTTGCCACTTCTCTTCTGATGGAAAATTTTTGGCAAGTGCTGGACATGACAAGAAGGCTGTCCTCTGGAACATGGACAATCTACAAACGGAGAACACACCCGAAGAACACAAGCATGTTATCACAGATGTTCGGTTTAGGCCAAACTCTACTCACCTTGCAACAGCTTCATTTGACGGATCAGTCCGATTATGGGATGCGGCTAATCCAAACCACTGC
>comp38054_c0_seq1
GTCCTGGTGGCGGTAAAGGTGGTTGTGGAAGCTAGAAAAGTGCTTCGTCGTCTTCTCCGACGGGCTCATGGTCATGGTGGACGAAGAAGAAGAAGAGCCACTATTGGAGGCGAGTCCTTCTAGAATGTTCCGGAGCTCGTCCTCCAACAACATCAGCGCTTTCTGAAGAACCGCACTCGTCCTACTCAGCCACGACGTTGTCTTCTCCCCGGGCAAGAACCCACCGAGTAGGGTGT
>comp38055_c0_seq1
CTCATGTAGGGCAGGAGCATCATTGGTTCCATCTCCAGTTACAGCAACAACATGGCCTCTCTTCTTTAGAGCTTGGACAAGAAGAAGCTTATCATTTGGCGATGACCGCCCCATAACCGAAATACTTTCTGCAATCTCTTCCCTCTCAGCTTCAGACAAAGAGCGAAAAGTTTTTCCCTCGATAATGTTTGGTTCACTGGCATCTGCATCTGAAGCTAGTATACCACATTCCAACGCTATAGCTTTTGCTGTTTGGAG
>comp38067_c0_seq1
CGGAAGACGGGTTTCGGCGCCCTCAGAAGATCATCGACCGGGAGGATGATTACCGGCGTCGGAGGTTTAACCGTGTGATTTCTCCGGACAGGAACGACGCTTTTGCCATGGGGGATCAGACTCCGGATGTGAACGTGAGAACCTACTCTGAAGTGATGAGGGAAGAAGCCCTAAAGAGGGAAAAGGAGGACACTTTGAGAGCCATTGCTAAGAAGAAAAAGG
>comp38076_c0_seq1
GGTTGGATCTGTGTTCGTTGATGCATTTGAAGTTGTTTGCTTTTGTGCTTTGCTTAGTCGTGTCTTATTGGTGTACAATGAGCATACGTATTTGAACTATTTCTGTTTTTCTTTTGAATTTGACGCGTTGCATATGTTTCTTTTGAAGTTGTTTGAATTCTAACACGATTGAACAATATCTAGTTATAGTTGAACTATATATTAATATTGTTGCACAATTTAC
>comp38078_c0_seq1
TTTTTTATACCCGCCAGTACTCAATAATGGATGAATCTGAGCAACCCTTTGCTGGCAATGAGTATGAACCACAAAGCTTTCCAATAATTGAACCGGAGCTTCAGTTGGATGGAAATGATGCTGAGCAGCAAATTTTTGCTGTCAATGAGTTTGACCAGCAATCCTTCCCTTTAGATGGGGAACAAAACTTCAATGGCGTTGGCCATGAAAATGAGCACATTGATGAACACGAGACCAAGCAAGGTGATGAGATCGTGCAGGAGCAAACTTTTGAGGAAAGTGAGTCTGAGCATCAATTGGCTGAGAATGAGGCAGTTGAGAATGACTCCAAGCAAGATTTTGCTGAAAATGAACATAATGAGACAGATGAATTTGCTGAGGACCTGCATCCAGAAGGAGAGCGGGGTCAAACAGACACTGCAGCTGCAGATACCGAAGATAAAAAGTGGCCTGGCTGGCCTGGAGAAAATGTATTCAGGATGCTTGTTCCTGCGCAGAAGGTTGGGAATATCATTGGA
>comp38080_c0_seq1
TGAGAATGGGAGAGGGAGAGAGTCAGATGGGATATTGGGGGGATAGATCATTGATGAGGGTAAGTGAGGGTGGGGAAAAAGACAAATAATGGTAGGATAGAGAGAGTAAATATAGATATGTAGTGAGGGTATTTTAGGAAAATAAATATGGATAAACAAGGAATGAAATGTGTGAAAGTCCGGGCCTATAGATTAGGGGTCGTGCGGATACGAGTGCATAGGCGCATATAGGCCCAGTACATAAGCCCAGTG
>comp38085_c0_seq1
CTTATTGACTGCCATTTTGAGCGCCGGCTTAACATACGTCCAGCTATGCGCGGATGACCATAAATGGTGGTGGAGATCGGTCTTGCGTGGTGGGTCAACTGCAGTTTTCATGTTCCTCTACTCAATATACTACTACAGTAGATCAAATATGAGTGGTGTGGTGCAGTTGTCTTTCTTCTTAGGCTACAGTGCCTGCATTTGCTGTGCATTCTTCTTGATGCTGGGTGCCATCAGCTTCAGGG
>comp38088_c0_seq1
CAAGGAGATCACGACGAGACTCCTCCTTCGGAGGCTGCTTCTTCGAAGAAGCATCGTGGAAGGCCTCCTGGTTCCGGGAAGAGGCAACTGGATGCGTTGGGCAATTGCGGAGTTGGTTTTACACCTCACGTTATTTTCGTGAAAGCCGGAGAGGATATTGCATCAAAAATTATGGCCTTCGCTCAACAAGGACCACGTACACAAACCGTACGTG
>comp38089_c0_seq1
GGGGAAAGACTGCCATTACAGCAAACTGTTTCGATGGCTGAATTTGCAAAGGCACGAAATAGAAAGCAATTGGCGCAACATCAACAAGAGCAACCAATGCAAAAAGTACCACAAAACATTCAACACCAACCAAGAGTGCAGCCAGCCGAACACAATAAAAATTCTCAAAAACAGTTACCACGACATCTCGACCTCCAACAAGTTCCATCTCAACATAATAGCAAGCTCCAACCACAAAAACTACAACAAC
>comp38114_c0_seq1
TTTGACGGCAGGGTGCGCACAAGTTCTGGGATGTTTCTGAAAAGAGGCAGGGATAAAGTAATCCTAGATATTGAGAAAAGGATAGCAGATTTCACTTTCATTCCTGCAGAGCATGGAGAGGGACTTCAGGTTCTCCACTATGAGGAAGGACAGAAATATGAGCCTCACTATGATTACTTTCTAGATGAGTTCAACACGAGAAATGGGGGTCAAAGGATTGCTACTGTGTTAATGTACTTGTCAGATGTAGAAGAAGGGGGAGAAACAGTTTTCCCTGCTGCCAAAG
>comp38124_c0_seq1
GACAAGAATACCAATGCAAAGAAGTTAATCACAACAAAATCACGCTTCGAGCTGGGGCCATCTCCAAAGATCTTATCGATGATTGATAGGCATTCCCTTCGATGCTCTCTCGTCATCATCTTTTTCTGCATGGTGAATGATGAACCCTGAGAACCTTCTGAGTCACCAGGAGGAGCAGAAAGAACAGGCGGTGCTGAAACCGGAATGTACACAACCTTCT
>comp38133_c0_seq1
GATGAAAAGGCTAATGAGGATGGTGATGTAGTTGAAGGGGAAAAAAGCGTCAAAACGGATTCAAAATCCATGAGGAAGAAAAGGAAGGTAGCGAGTGAGGGTGAAAAGAAGGCTGGTGATCAAGAAGAGAGCATTGAGGATGAGATTTTGATCAATCAATCAGGTAAAAGAAAGAAAAAACTGGAAGAAGTTTCAAAGGGCGAA
>comp38137_c0_seq1
CGGGGAGCGACAACGACAGCGTTGGGAGAGCAAATTGAGTGGACAGATGTGGAGATGGGAAGGTAGGGAGATAGAGCGAAGGTGATGGGACGAGGAGGAGACACGTAGGCGGAAAGAAGGTGATAGTGACGGTTATGGAGATGACCGTGGGGGGATGGTAGGGGAGAAGACCTGAGAAGAGGAGATCGGCGGCGGAGCGGTGGAGGAATACGGTGGACTTGGAGGAGCTTCGGCATTCTTCTTCTTCTTCTCTATCCGCAGGGAAACGGAG
>comp38138_c0_seq1
GTGGTTCTTTGAAAATACAATTCCAAAGTTGGGTAATTTTCTGTAACTTCCCTTTCTGAAGGTGTTTCTGGGGAAAACTAGCCATATTCGTGGGTGGTTTTGAGCAGTTTACCCATTTTGAATTGACAGTGGTGGGAGTCCTCTGAGCATCCAAGTGCCCAGCATGGAAACCTAGCCACTTGATCAGACCCAGAATGGATGATGGTCAAGTCAAGGCCTATAAAAATGCGGTCGATGGGCTCCTCGAGGCGCTTCATTGGGATGGTCCGACCATGTTTGTTCCCGTCCTCTAGGCAC
>comp38156_c0_seq1
CTATACTATTATGTCTTCAACACTCTTTTATACACTATACTCGTGCTGGACATTTACTGGTGGGTTCTAATTTGTCGTATGATTGTGGGGCAAATCAATTCCAGAGGCCAAGTCACTGATGATGTTCGATCTGATTCAGAAGGTGAAGAAGAGCATGAAGACTGATCTTGATGGGGCCAGATGTACGCAATCCACAGTCCAGGTAAAGTTGAAGTTACGGTTCTTTCTGTCAATATATATGCATATCAAGG
>comp38163_c0_seq1
GTTGTCTTCCATGAGCTTGGCCACTTGTTGCTCTGTCCCATCATTTGACCATCTCTCCCATGCGGGTTGGTGTCTCCCTCCTTCGCTGCCTTCTTCCTCCACTGAAGATAAAGGAATGTCTGTGACAAGAGGAGCTACAGCACCAGCTCCACCCAATCTACTCATGCTCAAAACCTTCACTTGCAGCCTCAGAAATTTGACATAGTCTACGACTTCATCAAGCATAGCTGCTCTATCCGTCTTGTTAACACTAGGAACCA
>comp38165_c0_seq1
AAAAAAAAAAAAAAAAAAAAATCATGTTTTACAAAATAGGCTAACCCTTTCAACCTAGTATATGTCTACTACTATATTACAGCTAGGAATCATATACATATGCCAATCCCAACTTTATACAGCTAATGCCCTTTTGCACAATCCCTGCAACTGCTCAAAATACCTCCATCTTCTTAATGTAACGTCCACCGGTTCGTTCATAGCGCGTATCAGGCTACAAAATCATTTAACAAGTGAGAGTTGTCAAACCTATGTTGCTGGTTTACTGGTTCAAGGTAGGAATACTCTGCTGTACCACTTCCAATGGCATTCTCTGCAGAGGCACCAGGAAC
>comp38166_c0_seq1
TCCCGGGCGGATTTATCTCATTTTCCCCAGAAGCATCATGTTTTGCAGAGCTTAACACTTTCCCGTGACTGTGTCTAGGCTTCTCACCCCCTTCTGATTCAACATGGTTGCTCACAGCAGGTGTGTGAACCTTTCTCAAACTACGTTTAACCTTCTCCAGCTCATGTTGTGGATTTTCTGGCACCGGCTCTGCAGGGTGACTTGAAGATTTTTTCAGGTTGCGTCGCGAATTTTCGTCGGAG
>comp38168_c0_seq1
AAACAATTTTGATGCTTGGAAACACAACCGTTTCTGGTTAGATCTTCTCCTTTCTATGTGAATATGCAATCATGTAGTGGCCTTGCTATAATCCTACTAGAGGCACCATCAATTAGCAATAACATGAATATGAGATTTGCTCATCTGCTTCTCTGAAGCAGCCCTTGTGTATGTTCTGTTCTATGTCCAATTCCCCCTTGTATCCAGTAAGCCAGTGAGAAAGTAGGGTTTCTACTGAGTCTGAGATGGCGTCCTTTAGACAAGCACCCAGGTATTGCTATAGCAATGATCAGCACTCCATATCTGAAGAGGCAGAGTTCTCCGGA
>comp38174_c0_seq1
TTTAAACCTATGAACAATAAAATAAAATTAAGAACCCCATGAGTTTATACACCGGTGCTTCAACGAGCGTGCTCCTAACAACAGCAAAAGCATCATCGTCCTGCATGAAAGTCTAAAACATATCCAATCCTAAAGTTGGGATATCAACCTCCTAATGGCTGTCTTGCTCCGCTGCTCGCAGGATTGGATTCTCAGCGTCGAAATAATCATCTTCCTCATCATCCAGCTCATCTAATACCGACTGATTGATTCGTTTTCTCGATTGTCTCCGGTGCTTTTTTGGCTGAAGCCGTGGCTCAGCCTTACATCGCTTTCTCGCTTAGTACCCCATGTCCTCAGCTGAAATTCCTCTCTGATTCTGATTTCATCAA
>comp38184_c0_seq1
GAAAGAACAAAAGATTGCATTTTGCGCTATACCGATCTTTGATGAAGTCTCTGTACAAGCCTGCTGCTTTCAACAAGGGAATATTGTTCCCATTATGTGAGTCTCGCACTTGTTCTTTGAGGGAAGCGGTGATTATTGGTAGTATAATTGAGAAAAAGAGCCTTCCTGCTCTCCATGCCAGTGTTACATTGTTAAAGCTTGCATCAATGGACTATTGTGGGACAACCAGCTATTTTATGAAGCTATTAATTGACAAGAA
>comp38185_c0_seq1
GTCAAGAATAGTGCTGTAACATGAAATGCAACAAATACAAACATTTCAATGATGAAATTTTCACTGGTAGGATCTTTTGTTAACCTTTATTTCCTTCTGAGGGCTGCAAACCGAGCAGCTAGATCATCACAGTCAGGCAGCTTGGGGTGGACGTGCTTTGCAGGGGTTGATGCATCCTCGTCTAATGAGGCAGCTCGGGTGAAAACCGGCTTCTTTATCTCAGATGAGGATTGCTCATGAGGAAGAGATATTGATCTTGATGGTTGTTGAACCTGATCATCTGCATTGGC
>comp38190_c0_seq1
CAACTGGAGCAACAATATCCCTTCTGTTTGGTCTCCGAAACCTCATTCACATCCACAATCTCCTTCCCGGACTTCAACGACCCGACCACATCAAACCCGTGTCGACCATTCGCGCCCACATCCCGAGCAGCGATCCTCGACTCCATGGCCTTGCGGCTTACAATCTCGTATATCTTTGAGATCATTTGCAAGAACGCATCCTCGACATTGCGGTTTTTGAGGGCTGATGTCTCCATGAAACAGAGGCCCTCCCTCTCCGCCAAG
>comp38194_c0_seq1
CTCCGATGCCAAAAACCTCTTAACCGTAGGAACGGACTTGATGGCCTCCACCAGGGGAATCTGGTCGAGGATGTTGGCCCCACCCACCGCTGATATCACCACTTCAATCTCTTTCTCTCTTAGGAGCTTCTCCATCCATTCCTTGTTGTTGATCAGCCCCTGGACAATTATGGCGCCTTTGTCCTGGAAAGCATTGATGAGTTTTGCCTTGGAAGGGCAAATGGGTCCGTGCCGAACCAGGACGTA
>comp38197_c0_seq1
AAGGAGCAACATAGCTATTGAACGTTGGCTGCACATGGTTCCCGGAGTAGTCCTGTGCAGGAACTGAATTTGGGACTTGAGCGGTCGGTTCTGGCTCAGAGGTAAAGCTTGTGGATAAAACAATGCTCAAGAAGTCTGCCATGTCTTGTTCTTTTGCTGCCATTTCAGGCGCTGGAGGATCTGCCAAGACCAATGCATTGCTCAAAGCTGGTT
>comp38199_c0_seq1
TGGTAATATTGACAAGACAGTGGAGATCTGGTCTTTGGGTCTGTCTGGTGATTCTGAGAGAAAAACTTATGCTGATTGCCTCCAGGATTTGATGGAGAAGACAATTGTATTCGTTCTTGCTACTGGACAAAAGCAACTCAGTTCTGCCCTGTGCAAACTATTTGAGAAGTATTCAGAGATTTTGGCCAGTCAAGGTCTTCTATCGACAGCCATGGAATACTTGAAGCTTTTGG
>comp38205_c0_seq1
GTTTACAATCATGCTCGCAGCCAAGAAAGAATCAGAAGCTCCATCTGTCCAGTTGAACCCTGGCTTCAGCCATATCCTTTTGTGCTTTCTTCCTCCGATAAAATATGGGGCAATCTCGGCTAGTACAGAGAACATCTTGATGAAGTGATCCTTGGCACTCCTGGCACTGTGTCCATAGCCTCCCAAAAAGTATCTCCAAAT
>comp38212_c0_seq1
GGACAACCGATGGATTTGAACTTCAGACTGTTTGAGACTGCTACTCTTTTTATCGCGGTCCTAGTCGTTGCCTTTATGCTTCAGGAAGGAACATCAAATTACTTCAAAGGTCTAATGCTCGTACTATGCTATTTGATAGTTGCTGCCAGCTTTTTTGTTCACGTTGATGTCGAAACAGATGAAGCCTGAAGCGCCTTGTTCGTCTCCCGCCCATCATGGTACCCTATATCCGCTTCCTTTTCTTCTGTTGTATGATAACCCGAACCATATATTGACGTATCCTGGTT
>comp38218_c0_seq1
CATCCAGAAGCTGCTCATCCCCGGCCTCTCAAGAAGCCGAAAGTAGTAAACAGTGCAACACCAAGAAAGGCGACGACCTCCAAAGACCGCAAGATGAAAGAAGCATGTAGGTCAGCCAGGGGATTTCCTCCTGGTCGACGCCGCATGCTCATGGCTGCACTTTCTGGGTCGCGAAGTGAAGGTCCCACGAGCAAGAATAAAAGGCGCCTTGGCTACTAACCGGGAACCATGCTAGTCAACTTTTGTGGTCTCACTCTCATCTGGTTAGATCGAGGAACAAGGCTTCTGTTTTCTTCAGCAAATGTACATGCTATATATAATGTTCAAATATGAAGTTCTGACTTCTGATATTGTATTTAGACAACTAGGCACTGAGTTCTTTTTTATGTTTAAAATTAGGCCGAATAGCTGGTGTTGCACCCACTGGCTAAATATTATTACTTCAG
>comp38218_c1_seq1
TTCTGGATGATCTTCTGATTCGGAGTATATATCTGGACTGGGAGATCTAGATTTAGAAGGTCGAGAGAAGTTAGCATTCCCCTTGGATCCATTGATCTCGTGTTCAATACTGCTGCCTGGAGGTGGGGTGCTGAACTCTGTGCTATTGCCAGTAGGTACATGTCTGGAATGCCCATCAACAAAATCATCATTGAATAACAGGTCTTCCTTTGGCTTCCGGGAGGAGTCATTGATGAGCAGAGGAACCCGAGCATCAGCACTTCTGATGTTCTCAGCCTCCTTATCTTTAG
>comp38219_c0_seq1
ATTTCATCCCCTAATTCCTCAAGCTTCTGATATATCTCCCTTGATTTGGGGTGAGAGCGATCCCCTGCAACAAACTTGTGAACTCTGTTACCGTCTTCAACCCAGCTCAAGCCGGTTTCCTTCTTCACTCCTCTGTCCCTCAGCATCTTCCGGGCATTGGCCGCCTCCTCGTATCTTCCTGCAGCCGCATAAGCATTGGAGAGAAGCACGTGAAGGCCTGAACTCACA
>comp38225_c0_seq1
GGGTCGAGATCAGCCGCCTCACCGACCGCCTCGTCGTGGTCGAGGTAGCCAGGATGGCTGGGGATCAGGGCTGCTCCTACGACGAGATGTGGCTGAAGAAGCTGCGGCCGGAGCTCCGGGATTTGGTGTATCGAAGTGGTGCTCCGGACGAGATCACCCCGCCTCCATCTCCCCCGCCTCGTGACGGTGACGATGACCATGACCATCCATCGGTGTTGGGTCTCAACAGAGTCTGATTAATCAAC
>comp38226_c0_seq1
GACAGGGTGGCTGGCGTATTTGAGATCATTATTTTTACTGCTAGCCAAAGCATTTATGCTGAACAGCTTCTAAATGTGCTAGACCCAAAGAGGAGGATCTTTCGTCACCGTATTTATCGTGAATCATGTGTTTACGTGGATGGAAATTACATTAAAGATTTGTCAGTTCTTGGTCGGGATTTGTCTAGCGTGATCATAGTTGACAATTCTCCTCAGGCATTTGGGTTTCAAGTTGACAATGGAATTCCAATACAAAGCTG
>comp38263_c0_seq1
GGAAGCATGGAAGATGTTTCAATGAGTGCAGTCTTCTCAGAGATGGCTAAATCTGAGACCATTGAAAAGGCATAGTTTCATAGTTTGCAAATGGCGAAGTTCAAATTTTTCTTTTTTTTGGTCAAAAAAAAGTTCAATTTTTTCTTTCTTTCTTTTGTGGGTACAGATATTCATTCCCAAGCTGTAAGAACATGGAATGATTCTTTGGTGTGAGCTGTAGTTTTTTCTTTTTTGAAGTTTGCTGCAGGAATTCCTGCTCAAGATTCAAATTTTATGACCCTTTAGGCGAATCCCTGGGAGGGAAGAGTTTGAATTGTGACAAAAAAAACAAACATATAGCAAAAAAAAA
>comp38264_c0_seq1
GAGAAAACACAGTTTGTCCGATTTGCAGGAGGCTAATTCACAAAGTGCGGAAATTGTTTACTTCTTAGGACAGAGTTCAAGCCTAGTTGGTGTGGAATTTTTGTCTTCACCTCATCAAACAGAAAATTATTCGCTCTCCATATATTCATGGGGAAAGCCATTACTTCTGAGGCTGAGTTTGGTTCATGCAATAGTGGATTTCGGAAGAAGATGGTACTTGTGTTGTATTATCAGATACCTCCA
>comp38265_c0_seq1
TACCAAATCAAGTCTGAACTGGAGAATTTGTCCTTCATGTATACAAATGCCCAAGAGTATGACAAGGTCACCAAAAAAACATCGGAGCTTTATAAGGAGCACGAGAGAGAAATTTTTGAGGCAAACAAAATATTGATGAATAAGATTGAGGATGATCAGTTCCTGAGTCTTGTGACTCTGAAAACCGAAGTCCATGCCATATGTAGGGA
>comp38267_c0_seq1
AAAAAAAAGGACGAAGAGAACTTAAACATGAAGGAACGACTTCGTGCTGAGGTCAGGAAGAAACTAAATTTGGTAGAAGGATCATGCAAAGATATGGCATCCTTGCTCCGGAAATTAGGAGTACATGTGGGTAACAACTTGTTTCCTTCACTAACCGAGGTACAAACAGCATACAAGAAAGCAGTCCTAAAGTTTCATCCAGATCGAGCATCAAGAACCGATATGCGTCAGCAAGTCGAAGCCGAG
>comp38298_c0_seq1
CAACATCTGAATTTGAACACAAGGTTTCTCAGATGGTGGAGTTATCTCCGGATGTAGTGCAGTGGTTCCAACAGTTTCCTCCTCAACTCTGGGCTGTGGCATACTTTGACGGAGTAAGGTATGGTCACTTCACCCTCAGCATTACAGAGCTGCTGTACAATTGGACTCTCGAATGCCACGAGTTACCCGTTGTACAGATGATTGAGCATATTCGCAGTCAGTTGGCTGCATGGTTTGAGGAGCGGCGGAGCATAGGCATGATATGGAACTCAATTCTGGTTCCATCTGCTGAGAAGAAG
>comp38311_c0_seq1
ATCCAAGCCCCCGTTTTCGAGTTTCCAACAGAAATTGCACGATTGGGGCTTTTTCAGCTTCTCAGACGCGTTCGCGACTAGTTAATGGAGTCTAATGATACAAGGAGAATGAGGATGGAGGCTGAAAATGGAGGGTCAAGATCAACAGAGATTGATGAAGAGCATGATCCGTGGACAGCTTGGGCGTACAAGCCTCGTACTATTACACTCTTACTTGTTGGTGCGTGCCTTCTGATGTGAG
>comp38317_c0_seq1
GGAATAGCAGAAACCCAGAGCAGATCTGCAGAACAGAGCCCGATTTCAGTTGAAGAAGAAGAAGAGAAGCAATTTGACGACAAGCCAAGAAAAGAGGAGGAAGAAGAAGAAGCCATGAAAAAGACGATTTTACCAGATTGTTTGCTTCTGATGATGTGCGAACCGAAACTCTCCATGGAAGTGTCGGAGGAAACGTGGGTATGCAGCACCGACTTCCTTCGGCCATGGCTGCCGGAGCGCCACCGCCAGCACCAGCTCAAGAAACTCAACGCCGCCGGAGACGAGCCCCAGAACAACAAGAAGCAACACAAGAGC
>comp38333_c0_seq1
AATCCCCATTGGGGATGGAGTTGGCTGGAGAGATGGATGGCGTCCCGTCCATGGGAAGCCAGGATCACAGACAAGGAATCGAACGATCACGCCTCTGTGAAAAGTGCAGCAAGCAGAAGCCTCTCTGTAATGGGGGAGACCAATGGCAATCAAAGAGTCGGTCGCCCTCTGAGTCGCCAATCCCCATCAACTCCTTCAAGAGTGCACTCTGCGAACCCACATAACAGGATCAGGCCAATGAGCCCAAGGCACAACAACGGGTGGAGCCCCGCACCAGATGACGACTCCAAGAGCGCAATCAGCATCCAATCAGAGCGCCATAGAAGGCACAGCATTGCCGGGTCATTGGTGAGAGACGATGAGAGCCTTGCCAGCTCACCTGCAGTTCCGAGT
>comp38349_c0_seq1
TTTGGAACCTAATTTTGCTTCCAATTTCGATCTTCGGAGGTGGAACGGATTTCGCAGAAGGTTACTGCGGATCATCTGGGTAGCTCAGGCTCACGGAGTTCGTGTATTGAAGGCTTTAAAGTGATGCAAAGAAGCTTTGCTAGCAACCGCCATTAGATGTGAGACAAAGCAGGAATGACAAACGAGATTTGAGAATATAGGGTGAGCAAGAG
>comp38364_c0_seq1
ATTCTTGATGCGGATACTGGATCCCGGTTGAAGAGTTCAACAGGGCAGGTGGCTACTAGAGACATTGTACAGTTTGTTCCCATGCGTGACGTACAGGGCGACGAAATGTCCATCCTGCAGGGTCTCTTGGAAGAGCTTCCTGCACAGTTTCTGACTTACATGCGAAGTAAAGGCATCAAACCGTGCATGTTTGCCTAGCTTCTCTAAATACTGCACATATGTTGTCCCTCTACCAATTCCCAAACCAGTCCAGGGAGAGTTCTATTGTATCATACAGTTTGTATATCCTGATTGGCTTCCTGAAGAG
>comp38367_c0_seq1
AATCTACAAGCTTTTGTTAATAAGCCTGAAATGGGTCAGAAAGCGTCAATACTTGGTCCCCGAGCACAGTCATTTAAGAAGCTTGATCAGAGAAGAAAAGAACAGGAGAAAGCTGCGAATGATTCAGAAATTGCAATAGAGAAAGTTCATCTAGAGGTCCAAAAAGAGCTTAAGCAACTATCAGATGCTAACTTAAAAAGAGAGCAAGAGCAGCAACAAGTTATTCACAGACTTGAGGAACAGGCAAAAGAGAGCTGTTCATTGGTCAAGGGTTTAAGATGTGATCTGGAGGATGCCAGAGGAAAAATGCTTATG
>comp38376_c0_seq1
AGTTCTGACTTACCCCATCCAAGATAAGCAGAAATGCATCGGATTAGCTTGGCTGCCCGACTCTAGTAAGACTTCTTCCCGTTCCCGCGTGGAGCTAGCATGGGCCTCCCCTCCGTCTTACTGCTCGCTTCATCTTCGGGCTTTGATTATGGTTGTTTAGGCGTATTCTATAGCGATCGTTTTCAGTCCTATAGAGCACAGGGATGGGATTTTTATCTAAACATGTAAGACTTCCTTTTTCTCCAAACCCTAAATAGTAG
>comp38381_c0_seq1
CTCTTCTCGTGCTCACCACATCGTCGACCTCCATGGACAATTCCTGCTACCCGGGTTCATCAATACGCATGTGCACACTTCTCAGCAACTGGGAAGAGGAATTGCCGATGACGTTGATCTGATGACATGGTTGCACCGTCGGATTTGGCCTTACGAATCAAATATGACCGAGGAAGATTCTTATATCTCCACGTTGTTATGTGGAATTGAACTCATCCACTCTGGGTAACATGTTTTGCAGAAGCCGGGGGGCAGCACGTATCTGGGATGGCAAGGGCAGTGAAATTGTTGGGTTTACGCGCGTG
>comp38385_c0_seq1
AAAACAAATCTGGGGAAGCAGCTATGGCAAGAAATCAAGAAACACAACTACAAACCAGCGATTCGAAGTGAATCCATTTCTCTCAGACATCTCTAATTCAAGATGAGGGTATTTTTCAATCGAGCAAATTCACACATCCTCAAAGCAACGAATAATCAGGGGAAAAAAGCGCTTTTCAATAGAGCAAATTCACCAACGTACACAGCCTCAAAGCAACGATTAATCAGGTGACAAAAGCGCGCTGTTGATCGCCAATAAAGGGGCAACCAGTAACGAGGCACAAAACTTACCAAGCCAAGAAATCAAAGGCGGAGATGAACTGTGATGAAGAGAT
>comp38460_c0_seq1
GGCGACGACAATGGTGATCATGACAAACGGCTTTCTGCAGGGCTCCATGCCTGAAGAGCTGATGCAGCTTCTGGTGAAGTTGGCTCAGATGTGGGAAGACGTCGCTGACCCCAACCACATACAAGTCAAGCACATGAGCGGCGCCATGACTAACCAAGTCTTCCAGATCATGTGGCCGAGTGAGGAGGAAGTTGATCAGCGCAGGAAAGTCCTCTTGAGGATCTACGGAGAAGGCGTGGATGTGTTCTTCAACCGTGACGAGGAGATTCGAACGTTTGAGTGCTTATCGGATCATGGACAAG
>comp38461_c0_seq1
ATTCCGGTTCCCAATCACCAACCTCCACCTCCAGAGAAACACATTCTTCGGACCGGTGAAACCGGACGACCAGGTGACGATCTCGACCGTTGACCTGAGCTACAACCGGCTCTCCGGGGAGATATCGCCGTTCTTCTCGACGGTCCAGAACCTGTATTTAAACAACAACCGGTTCACGGGGAAAGTGCCGGGCGGGTTAGTGGACCGGCTATTGGACGCCTCGATACAGATCCTGTACTTGCAGCACAACTATCTGACGGGGATCCAGATCAATCCGA
>comp38472_c0_seq1
CGCAGATTCATATCTACTTATCTGACCCTAATTTGGATCAGGCCGTCATTGATGCACTTTCGTTTGAGTTGCCTAAAGCTGTGGCCAAGTTTTCAGGAGTATCCAACAGATGCCAGGAAATAGTTGACGACATCATTGATTTATTCACAAGAAAATGTACTCCTCGAGACTTAATTCCAGTTTTTTGCGAGGCTATAGATTCCTTCGGCAAAACAACTGATGCTCCTGG
>comp38483_c0_seq1
GAAAAATAGTGATTTTAACAGTTCGGATCGAACGTTAAACAATATGGAAGAGGGCAAGGGATGCGAGAGAGTATTGATTAGCATTTTCTGCTAATTTTAATCATGAAATGTTGCATTGTGAGTTATGGTCACATGTGGTGCAATTGTGGATTACAGGATTTGAGTGATGTAAAGATTACAATTTTTTTTCCTAAGCATTGTAACGAAACGCTTTGCATCAGTAATTGATGACGCTTGTAAGAAATAAAATTGGGTTTGAGGAGAAACG
>comp38493_c0_seq1
GCCGCCCAGCGCCCCCCCCGGGGGCGCCCAGAACGGGGGCCCGCCGCCACTCGCGAACTCGGTCGCGGCATTAACGCGGGCAACCGAAAGCCCGGCCGCCCGGCCCACGATCGGTACCAGCGTGAACGTCGCGGCACCGCTAAACGCGAACAGGAAGCTGAGCATGGCCGCGCCGGTGAGCGCTGCGGTCACGCCTCCTGTGAACGCGATCACGCCCGAGACGAACGCCTGCGCCAACGAGGTCGCGGCGAGGATTTTTGCAGCATCGTGGTGATCGACCAGCTTGCCCGCGTACGGCGCGACCAAAGCACCGGGCAGCAGAAGCGCAATCAGCAGGGCTGCTATTTGCGGACCAGAGCCGGCCGGAGCTACCCGGAACACGAGCGCCACCTGCGTAATCTCATCGCCGATGGTGGATGCGAGAAGCACACCGA
>comp38504_c0_seq1
GTTCCAAGACAGATAAAAAAGGTTGCAGTTCTTGGTGGAGGTTTGATGGGATCAGGAATAGCCACAGCTCTAATCCTTGGCAATTATCCTGTGATTTTAAAGGAAGTAAATGAGAATTTCTTACAAGCTGGTATTGGTCGAGTGAAAGCAAACTTGCAAAGTCGTGTCAAGAAAGGAAGGATGACACAGGAAAAGTTTGAAAAAACTCTCTCTCTTCTTAAAGGATCACTTGATTATGAAAGTTTCAGGGATGTGGACATGGTTATTGAGGC
>comp38515_c0_seq1
GGGATTCTAACTCCGCAGTGGGATTGTTGTCCATTATTATTCAACGATGGTGGATAGCAGAGAGGAGGACATAATGTCGAAGCCTAAGAAGTCAGATTGGGAGGAAGAGGAGGGTTCTACTCTCAGAGATAGCGACAACGACGACGCGGAGGCCAATCAGGATCTGAGCTTGAAAATTGTCAAGAAAGCGATGTCACGCGCTTCTTCTGACGCCGGTTGGGACGGAGAAGACGGGGTTGTTTTGAGGGAATCTGCGGTTGGGACGGAGAAGACGGGGTTGTTTTGAGGGAATCTG
>comp38522_c0_seq1
GAATTTATGGATATCCTATTGAAATTCAAGCACACTTCTTCATGGCATTAAGATGTGCTCTGGCTTTGTTGAAACATGATACTGAAGGGAAGGAGTTCATTGAGAGAATAGTCAAGCGTTTGCACGCCTTGAGTTATCATATGAGAAGCTACTTTTGGCTTGATTTTCGGCAACTCAATGACATATACCGATACAAAACTGAGGAATACTCTCACACTGCAGTGAATAAGTTCAATGTGATTCCTGATTCTATTCCAGATTGGG
>comp38524_c0_seq1
TGGCTCCATAGCTACCAAAGTACGCCTTTCCAATGGCCCCAGGGAAAAGACGACTTTGTACTTTGAAGGTCGGATCGTCGCCAGGGTCATCCCCTCCAGCATCTACCCTTCCGCTCAGCTTCCGGCAATCCCGTGTAACTACGAGGACCAAGAGGACTGAAACAAGATCATATAATGGATGTGATGGAGGCTCCACTAGTACAGGTAGAAGGATGATAAATTCCTCAACAAGGCTC
>comp38526_c0_seq1
GCTTTGCTGATCGAATGCCAAGTCATAGATCTGACTGTAGTGGTCCACAAAGTGGACATCCAGCCCTTCTTTTACATTATCTGCCAGTTCATCGAAGTCTCTCCGGTTGGCTGAAGGAAAAATAAGTGTTTTCACATCACTCCTCCTTGCTGCTATAGTCTTCTCCTTCACCCCGCCAATTGGAAGTATCTTCCCCATAAGTGTTACTTCACCCGTCATTGCTAGGTCCCTCTTAACAGGTTTCTTCATAGCAATAGACAGCATAGAAG
>comp38538_c0_seq1
TGATGCATGTAAAAGAAAGAAAAGCTCGAGAACTAATCACATTGGGGGACTTCCACTATCTCCAATTCAACTAGCGGGGCATTCCTGCCACTTCCGTCTATAGTATACGCAAGAGAACCAGTCCTCCTTCTTGAACTAAAGTGGCGACTTCATCACCCCCCCTTTCGTATGGGTGAGCGGACCTGAAGTTAAAGGTAGAATAGAGAAGAGAACGGAAAGGAAGGATCAACAAG
>comp38552_c0_seq1
CCAGCGGCACGACGGGCGGCGCGGGCGTTTACACGGTGAACTATCAAGGGGTGGTCCCTGCGTTCACCGGCCAGACGCTCAAGGGCTTTGTCCCGCGCGGCATGCGGTCGGGTGGCTATTCCAGCGGCGCGGGCGTCAATCCGCCTGGCGGCGACCAGCTGCACGGCAACGGCTATTTCAACAAGCTGTGGGCGCTGCGCCTGTTCCGGTTTTTCCGTCAGCGCGGGTGGCTCTGACCGCCTGCGCGGTCGCACCCGACACCTGAGACCCGACAATCGAAGATCGACGCAACGGAGG
>comp38563_c0_seq1
GCTGCATCAGAAGGAGGCTCCGTGATATGCTCAATGTCAAGGGGGGCTTATTTGATGACTTCCTTTCACATTTGATTTGTTGCTGCTGTTCCCTAGTCCAAGAATGGAGGGAAATTCAGATTCGTGGGGTGAAAGGTCCAATGAAGACCAAAACCACTACCATACCTCCACCAGCTCAACACATGGAGTCATGAGCCACCTTACCTTAGATGGGCAAGATATAGCACGTGATAGCAATCAGGTAAATTTGAATTGCGAGGTGCGAGTGGTATCACTTGTATATGGAGAAG
>comp38576_c0_seq1
AGAAGCCTGTGTACAAGCTCGTAACGAAGGGCGCGATCTTGCTCGCGAAGGTAATGAAATTATCCGAGCAGCTTGCAAATGGAGTCCTGAACTAGCCGCAGCTTGTGAAGTATGGAAGGCGATCAAATTCGAGTTCGAGCCGGTAGATACTATTGATAAATAACTAGATAAAACTAAAGATAAAGAAGGTATAATAAAAAAGAAACGAAATAAAAAGAGAAAAAAATAAGTTATGAAATGCA
>comp38577_c0_seq1
CAGAATCCCGTTCAAAACCATAGCCTTGCTCCTCATCTTCTCCCTCAAAACCATAGTTACGCTCTGTACAGATTCCTCCTCATGAAGGGGATCTCGCTCATTAGCAGAGCTGCTACCCAATCACCTACCTATTTCCTCGCGATCTTCTTCGTCAGAGCCGTAATTTCAGCTTCCGTGTTGGCCAATTTTTCCATCAATTGGGTCCTCGTCAGCGCGGTCGTCGTAGTCGAGAAAAGATGGGGCATCTGTTGGTGATAAG
>comp38583_c0_seq1
AGCAAATTTAAATAGGTATTATCAAGCCTTAATTTGTCACTCTTCATCATCAGTAATTCAGTACTCAGTAGCATTATCAAGCCTTAACTCATGTGCTCAAACCCGACGCTTTCTAACCGAAAGCAACAACTAATGAAACTATCAGCCGATGATTAGAATGAAATCTTCATAGTGAAAAAAAGATAAAACCTTTGTTGAGGGATCAGCCTAACTACATCCTGAT
>comp38627_c0_seq1
GGAGAGGCGGGAGAGGTTGGGGTCGGAGGAGAGGATGGTGTCGGACTCGGTCTGGAGCTCGAGGAGGGCTTTAATGGCGGAGGAGGCGGGGTCGGAGTTGGATTGGAGATCGTGGGAGGCTTCTTTGAGAAGCTCCAGGACTCTGAGGACGAGCTCGTGCTTCTCTTCCGAATCCTCCATCGCGGCGCAGAGGGGATTTGCTTGTGAGCGACCAGTCAACTGTGGAGCGCCCAGGGAGGCCTCATTCTCGAAATTGTATTCATTTCTTATTGGCTGATGGATGGG
>comp38635_c0_seq1
CCTAAACCATACCAATCTTTACCAAAGAAACGCCCTATCAATCACCAAAGAAATCTCAAAGATAAGATGTGAAACTCCATACTTCCCACAGCAACTCCAGATTTTCCACCTGTCATGATCGCTCACACACCAGCAAGATCAGTGTAGTAATGTACTGGCACTGGGTTTCCACCTGGTATAGTTACTCTTTGGTGGAACTGGAAAAATTCAAAAAGGAACAAATAGG
>comp38648_c0_seq1
CGATTTCATCCGCCGTTGAAGTACGCTCGATCGTCTCATTGATTTTCCTTTTATTACTGATTTGTTCTTTCTCTGAAAAATTATTTTTTGCATCTGTTGAGGTGTGATGCATTTGTTTACCCGCTCTTCGTAGAAGCCTTAATGCGTGTACGAGGGGATAAAACGGATGCAGAAAGAGAAATTGGTAGGCTTACCAGCCCATCGTGCGATTGAATATTATTCAATTGGATTGCTTTGGAGTCAAATG
>comp38665_c0_seq1
AAGGAGTTGAAGTGGAAGTAATTCCTTCTTTTGTCCCTCAAATTTCTGGATCTTGTTCGTGTTCTCCAAGCATTTCTGGATCTTGTTCAGGGAACCCTTGAAGTTTATTGATAGCAAATGCAAGGTCGGATCCGTACAATCGGACCTTCTGGATGGTGGTGGACTGTAGGAGCTTCGCGGTGGCTTCCGGCGCCGGGAGGTTGTCGGCGACTTGGCCATAATTCACGCCGATGAACGGATGACAACCTGCACAAAGAATACCCAAAGTAGCAG
>comp38667_c0_seq1
TTGTCTTCTGGTAGATCATTGATGATCTCAACCTTGAATCTGTTATCAAAAAACATTTCAAGTGCCTGTTGTCTTGATACCTCAATCCTTTCAAACGGTTGTTTCTCCTCAACAGCTTTATCAGCTTTCGATTTAATTTGCTTAAAATGGTCCTCGTTCAACCCCAAATCTCCATAAAATGCATCATAATAAAAACCCTCACCACGTGTAGTACATGGCCCAATGCACAATTTGCAACCATACTCCTGTTCAAGGGCCTGACCAAGA
>comp38670_c0_seq1
GCCGAAGAGAATCTGCTCCCGGAAGTCACCGACGTCGTCAGGGTCCGCCGCTGCGACGTCAACGGCGTCGTGGTGGCCACGCTCAGCTGCCAGGACAGGCCAGAGCTCCTCACCGACCTCTCCAGAGCGCTCAAGTCCGTCAAGGCTAAGGTTGTCAGGGCGGAGATCGCGACGGTCGGCGGCCGGACCAAGACCATCCTGCGGCTCCAGGACGGCGGAGGGCGGGAAGGGCTCACCGCGGC
>comp38689_c0_seq1
CATCCTCATCCTCATCCTCATCCTCATCACAAGATCCATATGGAAGGCCAAGATCTCAACTTGGGCTTCCCTTCAACTCTCTCTGAGTTCATGCAATTGCCTAACATGGAAACCCAATCAAACCCACATCACCAATTCCATCAAAAGAGCACTAATCATATGATGAATCAAACCTCAAACAACCCATCCAATACTTCACACCTCTCTGCATTAGAGTTGCTCACAGG
>comp38690_c0_seq1
GACACTAGCATTTGGTATTCCTGCTATGATGCATGTCCTCGAGAAGAGGAAAGGTGGTAAAGTAAAAGGGGGAAATCCCCTTTGCCTTGTCCTTTCTCCTACCAGAGAGCTAGCTCAACAAATTGCAGATGTTCTATGTGATTCTGGGAGATCTTGTGGTGTGAAGACCGTTTGTTTATATGGTGGGACATCTAAAGGGCCACAAATATCTGCTCTGAAGAGTGGTGTGGATATTGTCATTGGAACTCCAGGA
>comp38696_c0_seq1
GTCAGCACGGTCTCCGCCCAGCTCCCGCTCCCCCCGCGCGGTTTCGATAGCGGAGAGCACTCCCCGTACACGTGGAGCAGCGCCACCTCCGACTTCGGGCTGCTGCATTGCGCCTGATCAGCATTGCCTGCAATCACCTGCAAAAGAGCAAAGAACAAGAGTGCAGCGCCCAAGTCCATGACTACCTAAATAAATTACCCCTACCTAATTAATTCAGTTTGTCCAAAT
>comp38697_c0_seq1
CTCCTTGCACTGCTCCCAGCCGTGGCTTCCCAGTTACCCCAACAATCAAAACCTTGTCTTGTTCCTGTGCTAAGCAAGCACAGAGAAGAGGCTTCATTCTCGCGCCTTTTTCTCTCAACGCGTCCATCACAAAGTAGCAGAATTTAGTCAATGCCTGTGGGTACCCAAGGAGCTTTGCATCTGCTGAATCTTCAAGCTTCACCCACCGGAACTTCCTCCCACTCCTTATCGAACCCCTCTTGG
>comp38702_c0_seq1
GGTTCTGGCATAGCGACGTCACTAATTCTAAGCAACCATTCTGTTCTTCTCAAGGAAATCAACTCTGAATATCTATCAAAAGGGATTAAAATGATACAAGGCAATGTGAAGGGCTTAGTTACCAGGGGGAAGTTGACTCCTGAAAAGGCAGAGAAAGCCTTTTCCTTACTTAAAGGTGTACTGGATTATAATGAATTTAGAGACGTCGACATGGTGATTGAGGCTGTAATTGAGAAAATCTCTCTGAAACAAAGCATATTTTGCGACATTGAGAAAATCTGCCCTCCGCATTGCATCTTGGCC
>comp38704_c0_seq1
GGGAATTTCAAATCTGTTGAAGGGGGGAAAGTGGGCGGGGGCCGGGGCGGTTAAGCAGCAGCCGATAACGGTGGCCTTCATCTTTAGCTAACGGTCCAAACTATTCTTCGAGTTTTCTGCTTGATCCATGTGTTAATCCTTTCTAAGAACAATTTCTTCAATTGTTTCTCCTCCCTTAGCCTTCTCTTTAATCGATCTTTTGATGAATAAGATCTCCTTAATATCTTTCTCACTTTCAGTAGAGGCTACGGCACTCGGTTTTGTTCAACCAAGAATGTGGAGATAAC
>comp38706_c0_seq1
GCGTCCCGTTACAAGTGGCTCATCTGCAAGAAGTACGCTAGACCGGCAGTCTGGGAAGAGAAAATATGTACAGAGACAAGACGAAGAAGAAGCTTCCATTCAAAGCCTACCACCTCCGAAAGACGTCTTCAAGCTGAGACAAATGCGACGAGCAGCAGGAACAGCTTCAGCTTCACAAACTGGATCCACATCTTATGGAAGTGGCTTTTCTGGAGAGCATTCTGGTAGCACCGTATAATATTCTATCTGCTGCTTTTCTTTTCTTAGTATGGTTCCCCAATTCAGTTCTATCTCTTGTAAACGTTACATCAAAAT
>comp38715_c0_seq1
CACCTATCCCAACACCTCAATCTCAATGCCCACCTACAACCACATAAACTACCTCAAACCATTACCAGGCAGCTCTCATTGACCCGGATTGGCGTCGGGCTATGGCTTCGGCATATTCGGCCCTCTGCTCCAATGCCACATGGCGACTCCTTCAGCCTCGCTTCAAGACCAACCTCGTCGGTTGCAAGTGCCCTCCGGGTTTTGTTGATAAGGCGTGTACCATAGAAAACAAGTAAATTTTGTTAGGAGG
>comp38717_c0_seq1
GTGCCAGAGTGATAGCTCAGGTTGTGGTTCAAAAGCCTGAATTTAAATTGCTGAATATCGATGGTAATTTCATCTCCGAAGATGGCATTGATGATCTGCAAGACATATTTAAGAATTCTCTTGACGTGCTTGGCCCATTGGATGAGAATGATCCTGAGGGCGTGGATGAGGACAAGGAACCCGCACAAGAGGCAGACGAGGCTGTAGAAGGTGAACTAGAATCCAAGCTGAAGAAGCTTGACTTTGACGAGGACAAGTAGAGGTTACCTGATGTGGGGGGGTTGTTGAGTAAACATCTAACTCCACAACCATCATGTTTCTTTTTCTCAGGCACTGTTATGGTAACGACCTGTTATTGATTTATAATTTACTCAATCAGGATTAGCACTAGGG
>comp38719_c0_seq1
GTCCCTGAAGGAGAGGATGTTTCTCCAATCATGTCTTTTTTTGTACCTGTTTCTTGAATGTTTTTTTTCCCTCTTATTTGTCGAGATCCCGGAAAATGGAAGGGGGTGAAAATGAGTGTTGATCAGTTGAGTTCTAGGCTTCTTTTTGGACTTTTGACTCGTCAGGTAATAGGAGAATCCTACAGAGGCTGAAGATGAGTTGCAGCGTGGTTCACTTG
>comp38724_c0_seq1
GGGCTGTGTATAGAGAAAGCTTCCCTACCGGTATTCCCATTCCCTGACAGCCAAGATCACCAAGCCCTAAAATTCGCTCACCATCAGTAACAACAATAACTTGTATACGTCTCTCAGGCCAGTTCCTCAATACTTCATAAATCTTTCCTTTCTCTTTCAAACTAATGAAAAGACCCTGAGGATGTCTGAATATGCTGCCATATTTTTGGCATGCC
>comp38729_c0_seq1
CGAAGTGATTCTTGAATCTGCTCTGAAGAAGGCGACTGAGAAGGGTTTGTGTAAGCCCGGTGATGCTATTGTCGCGCTCCATCGTATTGGAGCTTCTTCTGTTATCAAGATCTGCCTCGTCAAGTGATTAAACAGAGCAAAGGTTAGGACTCAGCACGACTTGCTCTTGAATATTTTGAACTATATGGTAACGGTTTCGGACCCTGATCATTTTCTATTACTAATACTGGTTTTGAGCTACACACTTTTTCGTAATATTAGGAGG
>comp38732_c0_seq1
GTTGAATATCAATCGAATCGGGAAAAAAAACGAGAAAAAGAAAAGCAATTTCTGTCAAAAATAGAATTTGAGGGAGAAATCAAGGGTGGAGAATCAAAAGAGAAATTGATTTGTCAGCAGGGGCTTTGCGAAGAAGAATCAATTAGGTCGGAGCCAAGCCTGGCCCTGCAAACGGGGCAAACCGGGTTCTTAGACAGCCACGTGTCGGCGCACTGCAAGTGAAAGCCGTGGTTGCAACCGGGAACCATCCGA
>comp38736_c0_seq1
CAGAAACAGAGAGCTTGCTAAAGCTTCCACGGATGAATTGAAGCAAATAGTTTCTTCTGATCTTCATCAGCTGTTAGGCACGGAAGGCGAGCCAACTTTTATCCATCATTGCTTTTGGAGCAAAGCGTTTCCCCTCTATGGGCGAAACTATGACTCAGTTCTTAATGCAATAGCGAAGATGGAACAAGGTCTTCCTGGATTCTTCTATGCAGGTAATCACAAGGATGGACTCTCAGTGGGTAAGGCCATAGCTTCAGGATACAAGGCAGCCGAGCTCGTGATTTCGTACCTCGACGCTTTTCCAGTTGATAGAGTGGCTGAAGAAGCTCCATCATCATGAGAAGGTACTCGGCTTGTTGACATGGGGAAGATGGTTATAGAGGGGTATTAGCCTATTATGAGCAAGATGCTCAAGAGGCATTCAAAGG
>comp38738_c0_seq1
GAAGATATTCAGAAGAAGAGAGGAAGAAGCTTTATGAGAAGTGGGGAATTGGGCTAGACTCCAAGAGGCGAAGGCTACAGCTCGTGTCCAAGCTTTGGTCAGACACAAAGGACTCGAACCACATCAAGGAGAGTGCCTGCATTGTAGCCAAGCTAGTCAAGTTCTCAGAGCAGGGGCAGGCGCTGAAGGAGATGTTCGGGCTGAGCTTCACGCCTCCCCGTATGATCCGGAGATCGTTCAAGTGGGCGAGCAGCGTGACCAACCGATCGTAAACACTTTGTGTAGGAATTCATGACTTGTGTGATTCTAGTAATTTTCAGAGGCTCAGCTGTGAAATGTAGGTTTGT
>comp38744_c0_seq1
GTTCCCATGCAACAAGTGAAAGTTGTAGACCATCAAGACCTACAGGATGGATTTGGGAAAGTGTGGAACCTCTCTCTAATCGCCAAATTTGTTGAAGAAGAAGTCATTTCTCATAGTATTGACTTGGTACTTACTTTTGATAGATATGGAGTTTCGGGTCATTGCAATCACCGAGATGTGCATGCTGGGGTAAGAAAGCTATTACTTGATTCTCGAGGAAAAATTGAAGCGTGGGAACTGATCAGTACCAACATACTGCGCAAGTATAGTGGGCCTGTGGATGTTTGGTTGTCCAGCTTATTTGCCA
>comp38752_c0_seq1
GAAGAAGCCGGTGTACTGGATTGACGTCACCAGCCTTTCGCAGCTGCGGAAGGACGCGCATCCGTCGGCGTACAGTGGGCTCCACCCGGGCACCGACTGCAGCCACTGGTGCCTCCCTGGTGTCCCCGACACCTGGAACTTGCTCTTCTACAACGCCCTCTTCCAATAATGGAGATATATTGATTGGTCATGATCGATTTGGGAAATTTAACAAGAAATTGGAAATTTAAGTATTCTTGATTAATAGGGATTAGGGTTGTTATTAAGGGATTTATTGATCTTAGTGGATAGACGGATTCGGTGGTATAATATTTGATTAGTCTTGTTAAAGCAGATGAGAC
>comp38753_c0_seq1
TAGTGCTGCTACCGGTGTTTGGGAAGCCGTCGGTATGGATACGAGTAGTTCCTTGATGAACTCCTTGAGCTCTAATGTTAGTATAGGATCTCCAGAGGCTACTGTCATGCGCAACTGTGATCTGTCAGCTGGATCCGTTTCCATTCTTAGCAGGCAAAGCATTGCACGTGTACTCTCCGAATAATATGTGGTGCATGCTACTAAATTGTTTGGATTTGGATCTAGGCCAGGACAAACCATTAACCCG
>comp38756_c0_seq1
GATGATGATGATGACGACGATGACATTGATGGGGATCCAATCCTTGGCCCCATCTTAGAAGGCGATGAAGACAGCGGGAACGAGGGTGACATGAGCGATGATGATGGCGGGAGTGGGCTCGAAGATGATGATGATGATGATGATCTGGATGATGAAGACGTGGATTTCTTCGTGAACCAAGTTGGGTTGAATGGACGCGGTGGGATGAT
>comp38756_c1_seq1
GACGCGGTGGGATGATAGAGATTATGAGTGATGGAGAAGACGATGATGACAGTGGAGATGATTTGTTAGACGACTCCTACAGCAGCGAAGATGAGGAATTCATGGGGAATGATTTCTTGAGGTGAAAAAGGTATATTCAGTGCGAATATTTATGCTTCATAGCATAGAGTTAGTTGCAAATTACAATGGTTGGGTTTCAGTGCATGCAAAATAATGTTATACTGAAACGATTTGCTGTTGTATAGAAT
>comp38762_c0_seq1
GGTAGAACATCATACCGGCTCTCTCCAACCATAACCTTTGAATCATGCACATTTTCTAAGCTTCCATTCTCAGCTAAAAACAAATCTCTTTTAGGCAACAATAGTGTACAGGTGATCTTGTGCATTGCTTAGCAATTTTTTTTTAGTTCACTAGATTACAAGTGTACAATTTGTTTGTGTTTCTTCTTTCTCATGGCATTGTTTCGGATTACCTTCTTACATCTGCTCAAGAATTGTTCTAGTTGAATTTGTGATGGAGCTAGGTCTTGTTACCTTGTTATGGAGGGAACCAAATGAGGTCTTTTCGTAGACACGTGTAATAAATAATCCTAATAGAGG
>comp38778_c0_seq1
GAGGTAGCAAATCTGCACTCTTTTCCGAAGGAATTCAGCTTCCCAGAAAATGTCAGCCTCAAGCAACGCTATGCATTACTAGGCAACAGTCTAAGCATAGCAGTTGTGGCTCCCTTGATCAAGTATCTCGTCACCGATCCATCTTGATGAAATCCCTCACAGCTTTAAGTCATCATGATACTTTCCCCATCAATAGATGAATTATCCAGGTGCTCATTTCTAGTGTATAGTGTTGTGAGATGTGATACTGCCTTGCCCGGA
>comp38782_c0_seq1
ATCAGAGCACAGGGTATATGTGGGAACAGTATGATCAGAAGACAGGCAAAGGCAAGGGAACACGACCATTTACAGGTTGGACATCGCTTCTGGTATTAATCATGGCTGAAGATTATAGCAATAGTTGGGGTTGACAGAAACATTCTCATTTCCCGCATGTACTGACACTAGGAATAAATTTTGTAGAATGTTAAATTATGAAGCAAACATGACACTTTTAGGTCAAAGAATATCATAAAAG
>comp38785_c0_seq1
GTTGGTTGTAGGTGGAGCAAGGACTCGGAGTGGGAATCAAGCACGTGGGGCGTGGACTTCGAGTGGAAGAAGATTGTGAGGCCAATAATGACGCTTTACATGGAGACCACGGACGGGTCTTACATAGAGGAGAAGGAGAGCGCTGTGGTGTGGCATCACGGGGCAGCTGACCCTGACTTCGCCTCATGCCAGTCGAAGGAACTCCTCGATCATCTGGGGAACGTGCTTGCCAACGAG
>comp38791_c0_seq1
GTTGAGGTGGGTGATGCAGCTGCACAGGGATGTTCCGAAGGCTGCTCGCTTTTACTCCCAAGGTCTGGATTTCACCATCGACGTCTGCACCCTCCGATGGGCCGAGCTCCATTCTGGCCCTCTCTCCCTCGCCCTTCTCCACTCTCCCAGTGTGCATGTGGTTCAAAAGGAATACTCTTCACTTCTATCATTTACTGTGCCAGACATTAATAGTACTGTGAGCAAGCTGATGGCCTTAGGTGCTGAGCTGGATGGCCAGATCAAGCACGAAAT
>comp38793_c0_seq1
GGGAAGGGGAGGAGTGGGCGGCGACATGACGGCGGCCCAAATCTCGGAGAAGGCGCGGATGATGTCATCATGATGACACGGCAAGTTGAGGCGGAGAAAGCAGGCGAGGAGGTCCTGGAGATCCTCCTGCGTGAACATCTCCTTCTCGAAGATCATCTGCAGCATCGAGTGCCGGAAATCCAGGTAAGGGTCGTCGGATTCCTTGACGACGGCGACGCTC
>comp38803_c0_seq1
TGCGAGGTCTTCCGTGCCTCGCAGAACCTACAAGTTATATTAAACCAATTAAAATGGTGTCGATGGAGATCCGCAGGTCGAAGGTAGCAGCGAAGAAGCTAGGGAGGATCGTCCGCCTCGCTTTCTTGCTGATCAAGAAAGGCCTCGTCTCCAAGCGCAAGCTCATTGTGGATCTCAACCTCGCCTTGAAGAGGAGCCGCCGCCTCATCTTCCGGAAGCCGCCGATGGCTGGCCTCTTCCTCTACCACCGCACGTCGGAGCTCTCCACGTCACCCCGACACGGCCGCGACTACGAG
>comp38810_c0_seq1
TTCTGGCCCATCTCCACGTCCTTGCACACCTCATCCACCGCATCATCCATAGTCCCGCCTCTGCTTTGTGGTGGAGACACGGTGGTTGTCCAGTCGCTCTTTGGATGTAAGAGCGAACGTGGTACGTGCAACCGGCTGTTGTTGTTGTTGTTGTGGAAGCAAAAGTTGGTTGTCTCGACGTTGTCTTCCCCTGGCTTCTTCCG
>comp38820_c0_seq1
GGCCCCGGAAAGTCGTCTGCATCTCTTCTTTTTGATTCAGTAAACGGCCTCAAGCATGACACAGGACTTGCGGTTGAGTGGTCTGCTGAGGAACAGTATAAGCTGGAGGAAGGCCTTATAAAGTATGCTGATGCTCCAAGTATACTGAAATATGTCAAAATTGCATCCATGCTGAGGGAAAAAACTGTACGAGATGTTGCTTTGAGGTGTAGGTGGATGACGAGAAAGCGTCGGAAACAAGACGAATCTCATCTGGGCAGGAAGGGA
>comp38827_c0_seq1
AGAAAATTCCATTCTATAGATTGATAATCGTCATATTACCCCACTTCAAATCAGCTAAATTCGAAAATCTTCTTGCTTTCCGGATAGAGAATTAGGGGCAAATACCCACATAATACGCCCTGCAAATTAGCTAACAACACCCAAAACTGCCGATCAATTCACCGAGTCAACTATCGTCAAGATCTGGAAGTGATCTTTTCATGGTTAAGGAAGTGTAAGAGCTCAAGCTGATCTGATGAAGAAGAGTTTTTTCTTTGCTTTTTTTCTTTACCTGAGTACCTTCAGGTAGAAGAAGAGGAGAGAGAAACGCCCCTTG
>comp38828_c0_seq1
TTCTCCATTGCATTTGTCCACCACCTTGGCCGTTGATAAAGAGATAGATGGTGATTTGGTCTTGCAGGAATAAATAGCAACACTTGCCCTCACTAATAATGTATATTTACATGTTACTCTGCACCCGGATTCGCAATGTACATAAACTAGGCTTTCCTTGCTCTTGTTGGAATAAACAGGACTTGCTAGTTTAATTAGCAAGTTTGATTTTTCGGTCTTTAGGTTATGGTTTTAATTCTCCTCTTTGGATATATGGATTAGTACAAAGTTGAAGAGTAGCATTAGCAATTGAGGGGTTGGGTTAGTTCAATATGTGCTTGTTGGAGTATATACAATCAGTTGGTGG
>comp38835_c0_seq1
TACAAACTCAACCTCCATGGCTATCTTCTTCTTCTTTAGAGCTTCACCAATCACCCCCAAACTAAGCCAAAATTGACCTAGCAAAAATCAATCGCCATGGCTGTAAATCTCTACCCAGATGGCCCCATCAGCCCAAGAATCTCATTCTCCCATGATCTTGATCACCACCCTTCATCTGATCATGTTCCCAGATCAGATCAGGACCTTCTTCTCCTCCAACACCCGTCTCCGAACAATCCTTCAGATAACGG
>comp38837_c0_seq1
GGAAGAGAGAGGGAAGGGGTTTTGGGCGCAGCAATGGTGGAGGAGCTGCCGGAGGAGGAAGTATCAAGAGAGGAAGAGGCCGGAGAAGAAGATCAAGATCAAGTCAAAGGATCGCCATTGGAGAAATGGATGCTCAAGAAGCCCAATCAAGCCCTAGAGATCGCTGAGAAGCTCATCTATGGGGACCTCCTCGCCCAAACACAAGCCGCCAGAGA
>comp38837_c1_seq1
GTGGATCTCCTCAAAGTCCAGAATGGCAAGTTGCCTGAACTGGCAACTGCAGCGATACTCTCACTTTCAGGAGATCCACAATAGGGGGGACAGCTCCCGATGCCACTATACTGATCTTGTTTCGTTCGTTGCGAACAGCGAGGTTAAGCAGCGCGAGGAGGGACGCCTCGCGAGCGTCGGAGCTGAAATAAGAGAGCATCGAGACTAGCGGCGAAACGACGCCGGCGGCGACAAGGCGGGAGCGAGTCCTGGAGGAAGAGGCGGAGGAGGAGCAAGACCTAACGAGGCGACGGATGTCTCTGGCGGCTTG
>comp38846_c0_seq1
TGACAAAGTGTCTCTTGCAAGTCGGAAGAAGCTAGTTAGAGCTCAGACCGAGAGAGAGATATTGCAATCTCTAGACCATCCATTCCTCCCTACTCTGTACACTCATTTTGAGACTGAGAAATTCTCATGTTTGGTGATGGAATTTTGCCCAGGTGGAGACTTGCACACCCTCAGGCAAAGGCAGCCAGGGAAGCATTTTTCCGAACAAGCAGTCAAATTTTATGTAGCAGAGATTCTCCTCGCTATAGAATACCTTCACATGCTTGGGATAGTATACCGTGA
>comp38847_c0_seq1
TTGTCAGTTACTTTACCGTACATGAAGTACTCAGGGGCCAAGTAACCAAAGGTTCCGGCTACATCAGAAAACGACTTCTGACCCGAGCTTGATGCCCATTTGGCGAGTCCAAAGTCAGAGAGCTGAGGCTCAAAATCATCAGACAACAATATATTTGATGACTTGACATCTCTATGGACGACGGATTGGCTGCATTGGCTGTGAAGATAG
>comp38855_c0_seq1
CGGGCGTGTTTCCGAAACCCAGATATGGGTTTACGGCGGTACGCACCATTAGGCAAGAGGAAAAGCTCTTGTGTGGGTGTTGCAATAGCAAAGTCGAGGCGAATCGAAGAGGCTTCGAGGTCGGGAAAGAAATTGGTTCATGGCCTTTGTCGGCTAGCGGTTCAGATCCGGGTTGGTGCTTCACAAAACGAAACAAGTCCGTCGGATCTGAGAAAGAGCCAGATCGAGG
>comp38860_c0_seq1
GAACAAGGCCTTCATTGGTTGCACCCAAGGCTATGACAACTGGTATAGCAGGGACCAACACAACCCCAATGTTATCGTTGGGGCGCTGGTCGGTGGGCCCGATCATCAAGACGACTTTAGGGATGATCGAGCCAACTTCGTGCAAACGGAAGCCTGCACTTACAACACGGCTCCTTTAGTTGGAGTTTTTGCCAGGTTGAACCAACTACAACACCAAGAACCAGGATTAGCCAACTACGGTTCTTCCAGTATGGTTAGTCAAGCATAGATTGAATCCTATACTATACATAATAAGGTTCATATAAATACAACAAGTTATTCCACCCCTAGTTGCTAATATATGCACTGCAGCTATGGAGGCG
>comp38876_c0_seq1
CTTAGTGATACAGAGTTGAACAACTTTCAGATTAAATGTTTCAACGCTCCCTTGCAACCTTCAGAACTAGTTGGTGTTAAAAAGGTTGTGCAAGACAGGTTGCCTGAAGGAGTGAATGAACGAGGGCTCACCTTGCCTGGTTTTCATTATCTTCATACCATTTTCATAGAAAGAGGGCGTATTGAAACAACATGAACTGTCTTGAGG
>comp38876_c1_seq1
AACAACATGGACTGTCTTGAGGAAATTTGGTTATGATAATGATCTTAGACTAACCAGTGATCTTCTTCCACAAACATTCAAGCGCGCACCTGATCAGGGTGTGGAACTCACGAAAAATGCTATTGAGTTCCTGATGGGAGTGTTCACTACTTTTGACTTAGATAACGATGGGGTGTTGCACCCTTGGGAGCTTCGTGACAATCTGTTTTCTACTGCCCCTGAG
>comp38878_c0_seq1
GGCGGAGGTAACGGTAGCGCCGGAGGGAGACGGTGGGTCAAGCACGTTGACCAGCGGTCCGGGGAGGAGCATCTCATTGGAACGAGAAGGGCAGTTTAGTCAGTTTTGCATAAATTATCAAATCACAAAACAAAACTACGTTTTTTTGGGGTCATTTTTTGTATTTATTTTCGTTTCTTTTTTGATCAGGAGATTAATTGGCTAACCTATGACTTATCCATCTCCTTTGTACAGCACTGAAAAAGCGATTGGGA
>comp38881_c0_seq1
GACGGGTTCAAGACCCCCACGGATTCGGGTCACCGGGTACCCGAGGCCCGACTCTGCCCGCCCGCGCCCCAGAAGCCAACGGCCCACCTGAAAACGCGGGTAAAGAGGAAGAATTCGCCGGGCGATGCAACGTGGATGAATCACGGCCGTCGGATTTCGATCCTACTTGATCTTTCGGAGGAGGTTGAGTCCATGTTTCCTGCCAAATCAAAGTGTAAGATCAAGAAAGCTCGTACCGTCTGATCATTTGTTAATTTCTGTATTAATTAGTAATACAATTTAGGTATGAAATAGGTACGTACGTAATTTGTTACTCTTCATATATTTGATACGGACACGACAAAGTGAAGAGATAGAATTGTATGTTAGGTATGTAAGTTAATTAGGAG
>comp38891_c0_seq1
TTTCTCCTTTATGCAATTAAATAATTTCCAGTATAACTCCTGCTTAATAGAGATGTTTCACAAGCATCAAACACCAAAAAATCATGTTCTCATCAAACCTTGCTAACACTATATCCTTACCGGATGATATAGCTGCTGTTGCAGATTCTATGGGGCAAAACCCCTAATACTGAACCGATACCTGCCTACTTATCTCTATAGATG
>comp38903_c0_seq1
CTGAAGAGAGAGTCGGTGAGGATGCGAGAGGAGATTGACAAGGAAAGGGAGATGCTTCATATAGCTGACGCGTTGCGGGAGGAGAGAGCTCATATGAAGCTCTCAGAGGCAAAGCACCACTTTGAGGAGAAGAATGCAGCCGTTGATCAGCTCAGGGACGAGCTCGTAATCTTTCTAAAAGATGAAAGAGGTATAGAGAGGACCCATCTAGTTGGAGATGAGTCCGCTGAGAGTGACCTGCACTCGATAGAACTGAACAGGAACAGATTAAGCAAAGGCCAGAAACCGGGTTTGGCTTCAGTGACTCCCAAGAAGCTCTTGGCGGATGAAGGCGGTAGAG
>comp38907_c0_seq1
GGATTCTGCAACAAACGACCATGCATTGAGTTTATCTGCAGCAGACAAGCCTCGTGAACCACTGAGCAAGGAAACAATAGATGTGGTTGATTCAAGCAAGGTAAAGGTGGATGGAAGTGTGCCAAACGACCATCTTTTCAGTGGATCGCAAGATAGTTCTAGCATGGTGTATGAAGATTCATTGCAGGATGTAGCCCAAACTTCCCCAAACCATAAAGGAAAGGATGCACCACCTGCTAGAAAATTGCGACCTAGAAACAAAAGTGGGAC
>comp38921_c0_seq1
GCGGCCGCCGTTCCCGGGAGATCCTGGACGGCGGCTCTGCCGCGGAAACTCGCCGGGCCGGTGGATCTGGCGGGGAAGGAGACGGAAGAACGGTGGCGGGAATACGACGGAGATAGAGGTGGAGATTGAAATCGAAGAAGGAAATTGGAAGGGGAGAGGGTTAGGGTTTGAAACATCGGAAATTTTTGGGGATTTCAAATTGGAATTGAGATTTGGGGAAGGTGAGAAATTGGGGAAAGATTTTCACGGGTTTTTACAGAGATGTGTACCTGTGTTTTGT
>comp38927_c0_seq1
CGGTTCGAAGAGTCCGCCGTTAGATTCTACGCATCGGAGGTGATTGCAGCTCTAGAATACGTGCACATGATGGGCATCGTCTACCGTGACCTCAAGCCCGAGAACGTCCTTGTTCGATCAGACGGCCACATCATGCTAACCGACTTCGACCTCTCGTTAAAATGCGACGTCGAATCAACTCCGACGCCCCAGATCATCACGGGCCCCAATAAATCGACCGACGCCCGGTTCCAAAACGGATACGGCCTTAATCCCAAACCCTCATCATCCTGCATTCTCCCCAACTGCATGGTTCCTGCAGTCTCCTGCTTCCACCCGAGCCGCCGCCGG
>comp38940_c0_seq1
GTTCTTAGTACATCCTCTGCTTAACCCGTCTTCCATTAACATCTGTGCCATCAAGAACAGGTTCATCTCCATACCCAAGAAGGGGAGCGTAATGCTGATTGATTTTCGCCACACATTCCAGTAGTTCGGTGAGAACGGAAGGGCAACTCTCTTTCAAGTACTCAAATCCTTCTGTTTGCATGACAGCTCTCAGATTTTCACGGTATGCAATGAACTTAAGGGAAACAGCCTTCAATTGGAAACAGTGATGCTGCTCTGCCAAGGCCAGCGTAGTAGCCACAGTGTTTATAGCGACATCTTCACAGAGTTTAGCCTCACACAAAATTCTTAGCCTCTCAAGTCCATATCTGTCAGCTGCAGCCAACAAGTGCTGAG
>comp38948_c0_seq1
AGATGATGGAGGAGAATGTTGGGGCTGCAATGCAGTTTCTGCAGTCTAAGCAACTCTGCATCATGCCCGTCTCACTCGCGTCAGCCATCTATCACACGCAACCGTCAGAAGCGTCTTCTGGTTCTGGCGTCATCAAGCCTGAACTAAACCCACCTTCATAACTGTTGAGTGAAATATTTCTTAATGTTTTGATGATGATAAACACAAAGGAGTGTTTTCATCTACAGGAAACTTCCGCTCCGTATTGCCTATCAATGACTCTCTTGTCTAAAATGCAATCAAAGTCAGACACCATAAACCAAAAAAAAAAAAAAA
>comp38953_c0_seq1
AGCTTTCAAGCTACAGATCCACTTTTCCGGATCAGCTCCGCTCCGGTTTAGCTGCTGTTCTTGCCGCTCAACGGCCCCAATTTCCGGTTCTGGATCGGGATTCTGAGTCCGGATCCATCAGTGGCATCGACCAAGTTGCAGGTTCTCATGGTGAATCCAGTGAAGGCGTCACTGCTGCTGAAGAGGATCAAGAAACCGCCGAAAGAATAAGGCTTCTGAAAGAGAAGATCTCAAGTAACATCTCTGCCATGCCCCTTGTTCTAAAGAGGATGAGTGAGTGTATTTCTAGGATTGACAAACTTAACTCTCGCAGTGAAATTATACATCCTGCATTTAAAAGGAAAAAAAGCTAGGTTTGTTTGCCTCAGGTGTGTGCTTGATTTTCTTCTACTAGTTCTTTTTGTGTAGGTTGTCATGTGATTAACAAATCTCATCTGTACAATGACTTCATTGATTGTAGCTTTAGGGATTTTGTGACAAGGAGCTGTATCCCCAAAATCTGTTCCAAGCAACATCTGATGTGGGTCATCATTTAGGGAATAGTTGTATTCAAGAGTAGTTCATTGTGAATGATTTTCTCTCTCCCCCCAACAACTTGTACAAG
>comp38953_c1_seq1
TAACGTCGAATCTAACGCACCAGCGCTCCTGCTCTCCACCCCGACCGCTGCTGGGAGCGTAAGACGACGATTCCGACTCACTGAGTCCGGCAATGGCGAACCGGCGGCCAGCCACTGCTGAGTCAACTCGCTTGGCCCTCGGAGACCAGCGGGCCGGGACCCGTCGAAACGACGACGAATCAAGCGCCGACGAAGAAGAAGAGGCGGAGGTGGAGAAGCTGGAGGAGGAGGTGAAGGAGATGGCTCACAAGCTTTCAAGCTACAG
>comp38964_c0_seq1
GCTTACTATGGTGAAGTTGGATGACGCGTTGTTGTGGTGGTGCGAGAGGGCGAGGGCGGTTCCCACTTCTGTGCTACTGCTCGCGTCCGCCGACTCGCTTGTCTTGTCCACGTGGCCCCGCCCCATCTGGTGCCTGTTCCGGGCCGACACCGATCGAGGAACCGACGACGGGTGGTCTTCCAGCCCGGCTCGCTTGTACACTCGGCACAGTGAAATCTCAGCCTGAAATTATTTAATTAATTAATGAAACCAGAATTAGCTAGGATCGGAGTTTGGGAGCCCTA
>comp38966_c0_seq1
CAAACAGATTAAGGCTCCAACAGTAGAGCACCATTAACTTGAAAGTTAATCGAAACCCGTAAATTCCGGTGAAGCTCGTTGGTGGAACCAACGACGGACGGCTCAGTTGGAGGCGTCAAGCGCGTGGCTGGCGGTTTCGCATCGGAATGGAGCGGCGCCTACTGGCAGCTACCGGGTGGAGGACGGTGACGGATTGGAGTTGGATTCTTTTTTGTTCTTTCTTTTTTCTTTTTCTCTTTTTTCACTTCCAAAACACGAAAAAATGAACAAG
>comp38987_c0_seq1
GTCGATGGTTGGGCGTTGGAAGAGTTCATCGGTGGCTAGGAGTTGGAGATGCTAGTGTCGACGATGACGATTCAGATAGTGGCGACGATGGACGACGATGATGCGTTCAGATATGTTTTGCACAATTTCAGCTTTCAATTTTTGGGTTAAAATTGAAATTGTAATTTGGGGATTTTGGAATCTGATTGAGGGATTTTGTGAATGTTTATTGAACTTGATACTGA
>comp39006_c0_seq1
ATCATAATATTGTTGAAACAAATGGTAAACCAGCCACCCTTACTGTTACAGAGACATGCCTAGAAGCTTTTATACAACAACAAATGTAGAAACTTTTGTTCTTACAATAATAGTTATAGCAACTTACATCATATATATATATATAGCTTGCTTACCTCCTATGGCTGCTTCTCCCTTTCCCTTTCGCCCTCAATCCCGAAACACGGGAGGAAGCACCGAACAAAGCAACCGAAGAACCGGCAAGCTGTTACTCTACACTGCTGTTGACAATGCACTTGTGAATG
>comp39030_c0_seq1
CGCGAAACCTCAGCAAGGTAACAATCAACGAGCTTCGCCACCACTCCCTTAGACATTTCAGTTTCCTGGAAATCGTTAGAATCCAGCTCGTTCTGCTCGCACGCAGCAAACTCCTTGACCAACTCAAGCACCAATTCGACGTCATACACCGTGTCTCCCCCTGAAGGCACTCGGATCAACAAGTCAGCAACCGAAGCCTCGTCCAACTGCCACGCAATTCTTCCCGTCAGCTCTTTTCTGACCGCCTCTTTACACTCGAG
>comp39034_c0_seq1
AAAGTGTTGATCACCCTCTTTTGCAGCCCTCCTTTGGTGGTTCCTCATCACCAGGGGTTATGTCACCTCGGGGCATTGAGTCTCCTCATTCGCCTTTGAGTGCAAGGCTATCTGCTCTTGCTCTTCGAGAAAAGAAACACCAGCAGTTGCGCAGCCTCAGTTCTCGTGAACTTGGGGCTCATCTCTCCCATGATCTTGCTGGAGCAGATGGTGCAGGAGCAGCTTGCTCTCCTGTGAGATCGTGGCCTCACAAGTGGGAATGTGCCAATGGCAAACCTGATTGGTCTGTGAATGGGGAAGAATTGGGTAGGA
>comp39034_c1_seq1
GGGTGATCAACACTTTTGGGGGAGAAAACTTTGGTGTTAATTGGAGATAACATACTCTGCTGCTGCTGGAAATGATTCAGCAGGGCGGTCTTGTGAGATGGGGAGAACACAGCTGATGCAACTTGATCCGAATACCTGGGTGATGATGATATCTCTGCAGTAAAGAGATCATCGAGGTTTGATGGTGCGAGACTCTTGGACCTAACTGAGAGATTTGAAGCAGGC
>comp39036_c0_seq1
GGCTCGGTGGTATTTCGGTCAGTAATTCCCCTCAACCGCTTCACGGAGAGCTCCTCCAACTCCGTACAGTTATCGACAACAGCGTTCATCCCTCTCGCACCGAAGGTACAAGATCCACAAGAGAGCTTCTTCAAATTCCTGCAATTCTTCGAGAAGGCTTCTATGCCGTCGTCGGTGATAGCACGGCAGGCGCGTAGCTTGAGGCGCGTCAGGTTCCTGCACCCAACGGAGATCAAAATTAGGGCTTCGTCG
>comp39040_c0_seq1
ATAGCTGCTCTCGTTATCTTCAGATGCATTCATTAGCCTGGCCAACCCGAAATCAATTATCCTAGCATCAAGATCCTCGTCCAAGAGAATCACTTTGGAACTGATGTTCTGGTGCAAATAAGGAGGCTGGTTACCATGGTGGAGCCAAGCAAGCCCCCTAGCAACACCTAGGCAAATCCGGAACCTAGACGGCCAATCCAAAACCATAACACCGCCGTGAAGCATAGAATACAAAGTTCCACTGGACATGTGCTTATAGACCAAAAGCTTTTCATCCTCCACAACGCAAAAACCCAAAAGGGGCACCAAATTGGGATGCCTCAGCTTCCCCAACCGGTTCATCTCCATCCGAAACTGCTTCTCACTCAGCTTACAAGCATTCAACCGCTTCACCGCCAGAGCAGAGCCATCTGGCAACTCGGCCTTGTATGTAATCCCCATCCTGGTTGTATACATG
>comp39048_c0_seq1
CATGTCTTGTACATAAAGGTAAAAGCGTTCATACTAGAGCCAGGGCAACGTACAACAGACTCAACCAAGGGAGGGATCATTGACTCTGACGGTGAGGTTTTGGCTCGAGGAAGTGGAACGTATATGTGTGAGCGGGAATCATTGATGGCTTATGACAAACTCCAATTGACGGTTGATCAAGGTTTAGCCACTCTATTTGCTCCTGTTAAGTAAATTTCAAGCATTTGAATCACATAGAGACATTTTGGTTAGATCTGATATCATTTTCGTTTGTATAGAAATGTACTACAGCATGTATGAATAATATTCATTTGGGGCAAAGCTGTGTCCGTG
>comp39055_c0_seq1
GTTCATTACTCCTGCGCCCGTTTTGGACCCCAGTCTTTCCAGGAGGAGGAGATGCTCTGGAGAGCTAAAGCTGAGTCCTAGCAAGAGCAAGAGCAATGTGGGAGATGGAAGATTGGGGTTTTGTCAGAGGATTCTGAGGTCCTTTGTCAACAACTGCAGAGCTTGTCATGCTATGGAGGGCGCCGCTGTGGAAGATGACGATGATTTTGGAACCCATTTGGAG
>comp39074_c0_seq1
GGTGGGCAAGGAGAGCTCTTCTGGTGGAGGAAATGGTCCGAGTCTTCAGAGATCTCGACATCGAGTACCGCATGCTTCCCATGGATGTCACTGTACGGACTTTGCCCAGCTTGGTTTCCGACAGACTTCCTTCCAACTGGACTACATGTGGGAGGTGAATCACCCAACTACATCATAATTCATCAACACACCAATTTTAAGCTACTATAAACCCTTGCTAGTTTTGTTCTCAAATCTATTGATTAGGATTCTTGTATATAGACATCAGTTGTTAGGGTGCATGTTCTGCTTTGCTGGTTATAAGTAGATTTAGGAGTATGAG
>comp39078_c0_seq1
GATCCGTGTGGCTAATCAGCCGCTCAACCCCCTGGCATTCATGGCCCCCGGGGACGAACAGTTTGCCCTGAACGAAGTGGTCGGACCCGGCGCGGGCGCTACCCTGGCCATGGGTGGTCCGGGCGCGGGCCGATAATATCCGGCTGACGCAAGGCTAGCATTGGGACTAGCCTTGGCTGATCCCGACGGCGATGTGCGGGGGGAGGGCGATGATTATGTCCAGATTCGCTGCTGTTGCTGCCATCTGCGTGGTGCTCGCCGGCTGCGCGAGCTTACCGACGAGCCGGG
>comp39089_c0_seq1
AAAAAAAGTTTATTATCATTTTTTATTTTTTTTTATTATGGTTTTCTTTTCTAAAAAAAAAAATTATACAAATGTTATCGGTATAAATTCCCTGCTCAAGTTTGAACCAACGTTTAAACATGTCATCCAGTTTAGTGCATCAATTTCTAACAAAAACAACAAGTAGTTAATACCACGATTTCAAATCCGATGCAAAACTAAA
>comp39092_c0_seq1
GCCCGACTGTACTTTTTTCAGGTCTGTCCATTTTGAAGGGTGGCTCTCGTTGGCTGACGGTGGAAGTTCTCTAGGAGTTATTAGCTTTGAGCCATCGAGTTCATTCTTGTGGGTTTTGGAAAGCTCTGGAGATGGAAGTGAGTCCGTGTGTTGGACTAAACGTTACTCGTTTTCTGTGGCGGTCACTAAATTCTTGCACATCACGAAGAAGGGCGGTGCATTGATTCGTCAGTGTGTTCAGGAGACATCAGCTGATGCCAAAGATGGGTTTAATCGAGTGATATCGTACAACCTTGAAACTGAAGAGGAAAAGATTCTGCTGCAGATAGAATCTGATCAGGTTTTGAATATCTATGGTTTGTATGACTATGTTGAGAG
>comp39096_c0_seq1
ATTTGAATCTGGTACTGCTGGCCAATTTCCAGCAAATCCTACACTGCAACCAGGCATTTCTCTGATTGGAACTATTGATGGAAAATGTGATAATGGGTATATTGTTTCCGTCAATGTGGGTTCCGAGCAGATGAAAGGGATCCTCTATCACATTCCTAACATGTCGCAAGAATCTTGGAATGCTGATACTTCCATAATCCAAAACCAAAAGCG
>comp39098_c0_seq1
GATACAAAGCATCAAATCATTACAGGAGATTAATGTCCCACCATTCAATGGTAGACCTTAAGTCTTCACACGGTCCCATCATATCATATAGACGAATTCTTCCCTCTGACCTTGAAGCTCTTGAAAAGATTCACAGTGATCTCTTCCCTATCAGGTACGAGTCTGAGTTCTTCCAGAACGTTGTGAGTAGCCGTGATATAGTGTCCTGGGGAGCTGTTGACCGCAGCAGGCCTGATTCTCAAGGTGATGAGCTTGTTGGTTTTGTTACTATGAAGATAGTTTTGGCCAAAGAGAGTGAGCTAAGCGATTTACTCAGATGTGA
>comp39110_c0_seq1
ATCACGTGTCTAGAAGTATATAATCATATTTAGGAACCTAATGCATCATCAAGTGATGATTAAATGTAATCATGGATATACCTCAAGTGCAACCTTCTCCAAGGTAGACCTAAACATCCGTGTTGCAGAAGTAATAGCCTGGCGAGAAACAGCAGGAGCATCATCATCAAACACAGTCATCAATGCTGGAACTATCTCAGGGAAAAG
>comp39113_c0_seq1
CGTGGCTGATGATGACGGTTCAGCTGTGTTCTTCTTACATGGAAGAGAAAAGGACTGTGATTATGTCTATCCTGGATCCGTAAAGTCAGTTGAGAAGACATGTAATGTGCTATTGCTGGAGGTTGAGCCTAGAAAGTTAATGAAGAATGTGGAAGATGTTGCACAGAACAAAAGTTTTCGCTGCATAGAAGCTGAACATGGGAG
>comp39137_c0_seq1
GGTCTTGTGATCTAATCTTTGGATGCAACTACTATGGCGCTTCTAGCACCAAAGTTCTCTAGAATTCTTCATAATGGTTATCACTCCTTTCTCTGCATTTCCTCCTGTCATTCTATTGCTTCTCATCAAGCAGTCGAGGATTCCATCAAAACTGCAGTCGCCAACAAATCCTACCAACTGATTCCTAACCTCCTGACATACTTCAAAGGATCATATGAC
>comp39139_c0_seq1
TCTTCACCGGACCAGATCCGGATTGCTCGGGATCCCGGACCGCCGATTTCGGATCCTTCTTGAACACGTTCGAGAATCTGGAGAGGGAGAAGTAGTTTCTAGAGGTCGATTTCGTGGTTGACGACTTATTGTTCGGATTGAGCTTCCTGGTGAGGAGGTCTCCGGCGCCGGAGTCATCCTCGGCGACGGAGCTGGGACGAGAGGAGTCGCAGGTGGCGTCGATACCGGAGGCGAGGAGAGCCAGGTCGGAGGCGAAGGAGGAGGTGGAGGAGTCGGTGGAGGAGGTGGAGCCGGTGGAGTCGCGGGAGGCGGTGGCGGTGGCGGAGGAGGAG
>comp39153_c0_seq1
TTCAATTCAAAGTGATCGCGTAAACTAATTAGGAGCTAGCTAGCATTCGTCGCTATGGAGAAGATTGGAGCTCGAGTTCTTGCTTATTTTGCGCTCTTTGCTATGGCTTCCTACATGGCCTATGCCACCGATCCTACACAACTTCAAGACTTCTGTGTCGCAACCAACGACCCAAACAACGCACTGTTCGTGAACGGACTCTTCTGCAAGAATCCAATGCAGGTG
>comp39156_c0_seq1
CGTCGCATCTAAGGAGCAGAGGAACAAATTCATAGAATTCATAGATTGGTTCTGGTGGTACCTTGAAATTGTTACTCCAAATTGCTGGTTTGCAACAAGACAACAGCGTCGATGACTCGATGAGGGTTTATTTCCAACGCCGATGCGGTCTAGGTCGTGCTGCGAGGGTTGTTTCCAACGTCATCTCACGGTCGGAGTGAGGATAGCGGAAGCTACCGGCGCCGATGAGGGTTGCGAAGAGGTCGGCGAAATCTGGTTGGAACAAATTACTCAAAGCCAGAGATGATCCATCAATCGATCGGTTACACAG
>comp39157_c0_seq1
GTTTGCTTCGTGGTCTGGAAAATCTGGCCGCCGACGTTGATGCTGACGACGTTGAGGTCTGGTTTCAACGGCGATTTCGCAACTGTTGCGGCGCCTGAAAACGGAGGCATGGCGGAGGATTTATGCCCTTTCCCGGCACTTCAGAACACAAAATTGGAGAGAAATTGCTGCTGAAGCTTGAATCTATGGGAGAAATTGGGGGGATTTTTGGGATATTAGACAGAAACAGAGATCAAG
>comp39179_c0_seq1
GTCACAAAATCAATAGGTGGGCATCTAAAGAGTAAGCATGGGTTTCCACTTCGGTTAGATCTCCTTTTTCAGTGTCACTTCCTACCTCCATTCTCCAATGGTCCAATTTCTGTACACAATCTTTCCTATTTCACAGGCACATTATCCGCTTTCTCTTATACAATTTCCAGGCAAGAGATACCTGTATTTATCAGCATTTTCCAATAGAAAAGCAGGAAGATGAACAGCCGAATGAGACCGAGGA
>comp39185_c0_seq1
ATCACAAAATAAATGGGTCCCAACTAATTAATTCCTAGCGCAAATGATTCCGAAATGACCCGAACCTGAATGACCTGATGATCCTTATGTCTAGAGGACCTGCAATAGAAGCAAAAGGCAGAGCCGACGGGGCAATCCAAGCAATACATGTTGCATTCGCTCCGGGCAGCGTCGCCATGGACCCGGCAAATGCTGAAGAATGCTG
>comp39217_c0_seq1
GTTGGGGCTTTCATTATCCCCGTCCCCTGCATCCATCCAATGGATGAGATCTTTCTCACCCGAGAACCTTACAGCAAATCGAATGGCCAAGAGAATTCCGCCAGAGAACCCTATCTTTATGAGAACGAAAGAGAGGGCTCGAACCCCCAGAGAGACCCCAACCTTTGAAAGTAGGGCCTGAAAAAATGCAATCGAACTTAGGC
>comp39218_c0_seq1
GGTTAATGCTGAGTCGTCGGGACGACGTCGTTCCGAGCCCTCTAATTCTTCGTTTTCGCTGCCTTCCGGAATAGGGGTGAAGCGGTGAGAGCGGTGGGGAGGAAGACGGGGAGAGAAAGAGCAAGAAGGAGGAGGAGCCATGATTTTGAGTTGATTGTGTGTGTTATTGTTAAGATTCTGTGTGTATCAGAATCGAAGGTTGATGATGGTGGTGGTGAG
>comp39234_c0_seq1
GATTAGGATCAAAATTTCCCGATTACGCAACTCTGGGGGACTTAAGAAGGTGTATACTCCTCACAAATCCCTTCCCAGCTTCACCAACAGCTCTTAACAAGTTAATCAACTCTTCTCCCTCTTGTTCTCGGCCCCGTTTCTTTGAAGCGGATTTATCCCATGTTAGTCCAACAGCATCTCCACCCAAAGAATCATACCACAGCTTACATTCATCCCCAAACTCTCGCTCCAGATCCAGAAGATAGCATTTCAGGGGATCAAAATCTACCATCAATTTGCTTTTTAGTTCATCAAAG
>comp39240_c0_seq1
GTTTGAACCAAAACAAGGGACCCATTGGAAAACTCCCCTGTGCCAAATCTGATGACATTGCTTCCAATTATTCTCCCATTAATAGCTCTGCCCAAACTTCACCAGAAAATGCCAAACTAGGCTCGTGGTTGTCGTCCCCAGAAACGAATCACCGAACCCATTTGAACCCGGAAGCAGGATTGGCTTGTTCATATTCAGGGCTTACCAGTCAAATCAAGGAGAATCTACAGAGTGAAATGGCAGAGAAGGAGAAGAGAGATAAAGGGC
>comp39245_c0_seq1
GTAAGTTTATATATAGGAAGCCAAAAAGTATGCAAATAGTGATCTGGATTCAGCCTAGCCACACCCAAATTACCTAAAAACGTTACAATATATAATTTGCAACAACTAAATTCGATCAAAAATACAAGAAAATGAGCAATTAATTAAGCCAGTAAACAAGAAACAAAAGAACGGCCGTCGCCGAAGCAAACTTAGTTGGGGCCACGGAAGCAAGAGCACTGCTGA
>comp39272_c0_seq1
AGATTCCCAAGGATTGCCCTCAAGTCTTGAAATCTCTCATGACCAAGTGCTGGAACATTTGCCCCTCTAAGCGGCCTGAGTTTTCGGAAGTAGTCGCGACCTTGCTCCGTTCCAATGTTAGCATAAATGGTAGGTAAACTTGTGCAAGCAAAAGGGCAAAGAAGCCTCCTTTTTCAGTAGTGGTCACCCTTCATGTATCTAGTTATTTAGAGTTGCTATATGTTTGTCTGGTGCAGCAATAAGATTATAGATTATTTTTCA
>comp39273_c0_seq1
GAAATCATTCACCTTCATGATATGAAGCTTCACATGTACCGAGGAAATTTCAATGACTTTGAAAGTGGGTATGAACAGCGTCGGAAAGAAATGAACAAGAAGTTTGAAGTATATGACAAGCAAATAAAGGCTGCCAAGAGATCAGGTAATCAGACTCAGCAGCAGAAGGTCAAAGAACGAGCTAAGTTTCAAGCAGCCAAGGAAAGCAGAAGCAAAGCAAAAGGGAAGGTTGATGAGGATGAACAGCTGGCAGAGGC
>comp39340_c0_seq1
TGTATGAGAAGAAAATGCTGTTTATACAAGGTCCAAAGATGGCCTGTCCCATAAAGATTTTCGTGAGCGTAGTACATAAGGTCGTTCGAGGCATAATCTTGGATAGAAAATTGAACCAGCAATGCTGAGACGGCCCCATGATTAGTAACCCATATGAAGACATACGCAACATCCGTATCCCATCCAGTGAACCATCAGGAGGCATTGTAATGAGCTGAGTA
>comp39349_c0_seq1
GGTGAGGCAAGCAAAATGTCTGCAAGAGTCTTCCTGTCTGATTTATTGGTATCATCTTGTGATGCTAAAGTGCCAAAACCATCAGTTCCCGCACGAAGTGTTTTATTGAATCCAGGTGATTGTTCACAAGCACCAGATATAGCTGCATGGCTTCCCAGATTGCCAAGAGGAGACTGGGGACGCCCAAAAAGTACATTGAAGGGAATTGGGGCAGGAGGTGGTCGGTAAGTATCAGGACTTGATGTATCCAAATTCAACCTGACAAGAAC
>comp39355_c0_seq1
ATCAAGTTCTTGCTGAAAAACCCTTCAGCTAGGAAGCTTATGGGCATCAGAGGGAGGGAGAAGGTGGACAAGATGTACCTGAAGCGGCATATGTACAGGATGTTCTTTGAAGTCTTCTTCAAATGCATGAGAATAAAGTGAGTCTCTTCTTCGCAAAAAAGTCTGGAGGAAATTCTCATTCTTTCATTCATCTTGAGTCTGTGAGGCTGTACCTTGTGCTGCAACTGCAAGAGGTATAATTCTACTCACTTGCTAGCTTCATTTTCAACTCTTTGGGTTATAGATATTTATTTTTCGCCTTTTAGAAGAACAGTTTTTGGGTTTGATTGAGCTTGAATCTTGATCTCATTGATAGTTGGGTGTTTGGTGTGTGGCATTTGCTGCTGAAATGAATAATGATGGTGTTAGCAACTTTTGGG
>comp39361_c0_seq1
GGTTGAGGATCTCCGTCGCCTGTATCGTGACAACAACCAAAGATCTTTTGATTATAAACTCTTTCGAGTCCCTATTCCTCCATTATCACATTTTAAGGACAACTTTGGTTGAACATGATGGAGAGTTGAATGAAGCACACACTAGACGAATCAATCAAATGAACCTATCCCGGGTCATGAAAGTGCCTCCGGCTGTTGTTCTCTCCATATCTTCCCAGTCACCCGAAGCTTTAGCTCCTTCCGGCCCCCTCCCGAGAAAACGAGAGCCATCTTTCTCTGGATGATG
>comp39403_c0_seq1
GTTTGTGCAGGTCTCAGTTACCAGTCTCATTCTCATAAGAATATACCTCCTTCATCCAGCATACTGAAGCATTAGCAAAATCTGAGTCGATGAAACTTCACAAACTATACGAAATTGGAAACAAACCCCGGGTCTTCACTGAATACACGATGAAGAATTAAGTAAACGATGACAGCAAGTACAACGGTCATTATACTGATCCGGTAGTTCAACCCTTCTTTTGTCTTGTCCTTG
>comp39419_c0_seq1
GTGACGGAAAGGTGACATACAATGGGCATGAATTGCACGAGTTTGTTCCGCAAAGAACAGCCGCGTATATAAGCCAACACGATGTTCACTTGGGAGAATTGACTGTTAGAGAAACCTTGTCATACTCTGCAAGATTCCAAGGAGTTGGGAACAGATATGAGATGCTAGCTGAACTAGCAAGAAGAGAGAAAGAGGCAAACATTAAGCCTGATCCTGATATTGATCTCTTCATGAAGGCTGCAGCAACAGAGGGCCAAAAGGAGAATCTTGTAACAGATTACATTATAAAGATTCTAGGACTAGATGTGTGTGCTGACACCATGGTTGGAG
>comp39423_c0_seq1
GGGGGCGGAGGGTTTGGAGAAGTTTCTGGAGGAGAAAGATGCGGACATGGAGAGGGGGAAGGAGACAAGATCTGCTGTTGCAGAGGCCAGATCCAGGTTTATGGCGTCGACTGCGAGCATCAATTCGTCGCCGATCGTATAAAACTCTAATGATAATTCTTGTCTTGATGGCGATCGCTCCGCCTCTCTATTTTCACTCCAAACTCAGGCGATTAAACCAGGTCGCTGCTTATCTCAACG
>comp39459_c0_seq1
TCTCGATTGTGGATGATGAGATTGGCTCTCAGAGGAGTAGATCTGTTGGCGATGAGTTTGACGATGGAGAGCACAATTTCAATGGCGGCGATCAGAGGGAGGCTAAGAGATGGAAAGGAGAAGGAGAAAATGAATGTATGTCAGCAGCAGCAGCCACAGGGAACAGAACAGTGAGAGAGCCAAGAGTGGTGGTTCAAACAAAGAGTGATATTGATATCCTTGATGATGGTTATAGGTGAAGGA
>comp39480_c0_seq1
ATGGAGGCGGATTTGTGAGGAAGTCAAAGTTAGGGGCGCGAAATGGCGGCGCCGGAGTAAAACTCCGACTAAACCAACCAGTTACGGCGCCCCAACTTGATGCACAAAGCCGTACTATGATACCATTGTTGATGTGAAGGGGGCCATGGGATTTACAGGGCGATCTGTAGAGTACCTACAGATTATTCAAGAGCCATTTTTTATGAACTGACTCTCCCCATTTCTTCA
>comp39490_c0_seq1
AGCGACATGAGTGACTCATCAAGTGAGACCGAGACAAGGAAAACACCAAGATCTCACAAAGGGACCTCTTCAGGTGATAGCACTGCTGGAGACTCTTCTTCTGGCGGTCTTGTAAAGAAAGGTCCATGGACAGCTGCAGAGGATGCAATTTTAACTGATTATGTCAACAAACATGGAGAAGGGAACTGGAATGCTGTTCAGAAGTACTCAGGATTGTCAAGATGTGGAA
>comp39497_c0_seq1
GGAGCCCGAGACCATGACCCCTGCACACGTGGAGCACGAGCCAGCCCTGCACGAGTACGGAAGGTCCAGACCCGCTTCCTCAGAAGCATCTAGGATGTAGGAGTCGTCTGGTACTTCGAATTCGTTCTCTTCTCCATTTGGGCTGATCATTTTCACCTTGTAGGTCGCTGAGACTCTGAAGGGAGAAGATTTTATTCTGATTGTCTTGGAGATGCTCTTAGGGAAGGCTGAAGATATTGCAGTCTTGATTGGAGGGAGTGATCGAGTGGTGTTTGTCATGAGGAAAGAGGTTGCTGGAGAGCTCAATGTAGCCATTTTTACTGCTTAATAACTTGTCAGCTGAGGGTCTTGGATTAGCTGCAGGAAAGCAGGTGTATGGAAGTGAGGAGTTAGGAGCTGGAGAAGGGAATTTATAAATTTCAAAACTTGGGTTTTTTTAGGG
>comp39502_c0_seq1
GATGGAGGTTCAGAAGGCATGGAGAGTCTTCTCCACATTTGTCAAAGAGCTGCCAGAATGCTAAAGCCCGGTGGATTTTTCGCTTTTGAGACTGATGGTCAAGAGCAGTCCAAGGCAGTAGCAAACTACATGGAAAATGAAACTGGAAGCAGCTTTCACAATGTAAAGATTGTATCAGATTTTGTTGGTATTGCACGATTCGTGGGTGGCTTCCGTGCTTGATTGGAATCTCAGCGACGTCATTGCCTGCAAGTGAAGTATGCTAACTGTTGTGGAGGATAT
>comp39545_c0_seq1
CACGTGGAAAGGAGAATAGACCATTTCGTGAAGGTTAGGTGTAATCTAACACCAGCAACAAAGTACGCCAACAATCTTCACCCAGGAGCGCCAGAGAGGAGAGTCTTCAGTCAAAAAAGAGGGGAAAGTCACCAAACTTCCCAAGGAGTCTGTTGAGCAGGGTACAAGCCCAGTAGAGTCATCAGAGCAAACTGACAAAAAAGG
>comp39562_c0_seq1
GAAAAATCTCAGCACTGCAGCAAACTTTGCCAGAAGACTTCTTGAGACGAATCCCACTATTGAGAATCAAGCGAAGACAGCTCGGCAAGTTGTGCAAAATGCAGAGAGGAACATGGTAGATGCAACGGAGCTGAATTACGATTTCAGAAACCCGTTTGTGGTGTGCGGGTCTACATATGTGCCCATTTACCGGGGGCAGAAGGATGTCTCATGTCCATACTGTAGTTCACGTTTCGTGCCCAATCAGGAGGGCGAGTTGTGCAGTGTTT
>comp39567_c0_seq1
TGCTGGTGGCTGATATTCCGGCGACAGGAGCCAGTTCCGGCGGCTGAGAAGTGGTTGACAGTGAGGGCTTGTGTTGTTCGTGTGCAGACACCCCAGCTGTTGGAGTTTGGGTTAATTTTGTGTGTGGTTTGTTGAATTGGAAAGTTGGAGGTGTGAACTTAGGGTTTGAATCTGGGGGTTTATTAGTTGTGGCTCGGTATGAGTTAATTAGTGTCAGGAATTTGCTCGGATTGTTGTTGCAGGATCGTTCGGGTTGGTTGGAG
>comp39571_c0_seq1
GTTATCGCGAATTGGTTAGGATTTGCAAAGTTCGTTGCTAAAGATTGGGGAGTCTCTAATGGAGGACGAGAAGGGCCAGCTTCTCAAGAAGCTCATCGACGCTGTCAACGAAATTTCTTCAATTTCCGACTACCGCTGCTGTGTCAAGAGGCAGTTCTGTAATTTAGCCAGGAGGCTCAAGCTATTGACGCCTATGTTCGAGGAAATCAGGG
>comp39574_c0_seq1
GAAAGCTGTGGAGGCGAGTATAGCAATCCTGTACAATTTGAGCATGGACGGGGAGAACCATGGCGGTATATTGGCCGCTGGCGCCGTGCACGTTTTGAGGCGGCTCGTGGCGGTGCAACGGCCTCATTGGCGACGAGCTCTGCGCCTGCTGAGGAGTCTAGACGTCTGATGAATCTTGCTAGGAACGCTTTTAAGAAGTAACTATATCCAATCAACAATGTGTTAAGGTAGGAATACTTTTCTAGTCATTATGCTGTTAGCAGATGGTCTATTTCCATCAGTTTGCAGCATTCAAAGTGGGGTAAACTCATAACTACTGAACATCA
>comp39588_c0_seq1
CGCCTTTTGGCCAACCAGAACGGTTGCAATTGATTTGGGGCTTTTATTCTCGGTCAAGAAAATGATTTTGGGATTCAAAAACCCAATCCACTTTTATTCTCTATCCTCTCACACACGGCTTTTAAAAAGAAGCAATGTGACAGGGGTTGTTCGGAGGCAACAAGATCAGTTTTCGGCGACGACCACTGTTTCCGACCAACGGGTGGCACAGATCGGGTCACAGTGGCGGAACTGGTCTAGGCGGGGAGGAGGAGGCTCTGGGGTGATTCAAAACTGGAAAAGAACCTCAGATCTAGTCTTCGCGGAGGCGAAACTCAGGGTATGCAGTACAGTGGTGCTAGGTCGGATCTGTGAATCCTAGATCTTGCCTTAACGGCGGCGGGGAG
>comp39589_c0_seq1
GCAGATGTCCTTCGGTAAAGGCTTCACCTTCCCGCTATACAGATACGCCAGCACCGTCACCAGCGCATCGAATCCAACATCGTAATCCCTAGCCAAATCTTTCAGCTCAAACCTAACACCTCCACAACCTTTCGATCCCTTCTCCCTCTCCTTGTGAGACGCGAACGCTGACTTCAAGTAAGGGCTTCTGGACGCAAGGATACAGCGGTGAACAGAAATCTCCTTGCCGGCACCCACGGCGATCTTGGCGTCGGCGTAAGAGTCAACG
>comp39591_c0_seq1
TTTTGAGTCAAGATATCTGCGGGTCATAGGTGTTTGATGAGAAGATATGGTTTTCTTTTACTGCTCGTATTTGAAGGACGACATGGCTTTATATCCAGTTGGGTTGATTTGATGAAGCTTGCCCTGCTGAGTGTCATTTAACATGTTCATTTGACATCATGCTCAAGCTGAGGATGCAAGGAAAACGATACATTTAATTCATATCATATTGCAAAGGAA
>comp39592_c0_seq1
GGAGGCGACAACGCCATTGTCAAGGAAATTAGCACTAAAGGACCCTAGTTCTCCTCTACCATCACCAGAGCCGTCATCAACCCTGTTTCCTCCTTCTCTCTCGCCCTCACCTTCTCCGTTGTCTCCTTTCCAGGCTCCACCACCAGAATCGGGCATGCCCGATGCTTTCCCACCGGTTGTTCCATACTACACGTTCCCTCCTCCTGTTTGAGCCAATTCCTAGAGCTATTGTTCTCCCATCAAGTCTTGAAAAACC
>comp39599_c0_seq1
GTTTCCCATTCTAGCTAGGGATCTTAATTAAGATTATCATAAAAACGTACTATATGTAAATGATGAGGAATATTGGTTATTAGTGTGAATCAAGTGTTTTATTGAGTAGTATGAGAAGAGCTGATCGATTGTTACAAGAATATTGTGATAGTAGTACGTAGCTTGTGTTGTTACGTACATACAATTGTAGTGATCTTCAGTACGGTAATTTGGATTTGGATCGGAATATATATGGTTTGTTTAATATGGTG
>comp39602_c0_seq1
GCTCCCAATTTCCAGTCCTCCTCGTCATTCCCTCGTCAACGTTCCCGGGGATACAGCAGTTACACTTCATACAACAGGTTTGAGACCATGGCCAACTCGACCATCCGCCAGCTTCTCGAAGAAGTAGAGAGAGAAAAGGACCGGGAGAGACAAGCAAGGAAGGATGCCGGTATCAATGTCGACGAGGAGGAGGAAGAGGAGGAGGATTACATGGGCGTGGGACCTTTGATTGAGAAGTGGGAG
>comp39602_c1_seq1
GGACTGGAAATTGGGAGCGGAGCAAGTGGACATGGAGTATCTCCATTGGTAGGGCTTGAGAGGTTTAAGGGAATTAGGGCTTTGATAGTGGTGATGGAGGAGACGAGAAATACAAGATGTGGCTCTAGATTTGCTCATTGTTTAGCTCAGAAAATTCCAAACAGAAACCTAACAATTCAAATATCGATACTGGTACAATTACAACGACGAGTAGGGTTCCCAACTCTAAGAGAG
>comp39603_c0_seq1
GTGCTAGCATTCGTAGGTGATAATGGACAAGAAGGAAAAAATTCTGATGCAGAGGTATGAATTAGGAAGATTTTTGGGTCAGGGAAATTTCGCAAAGGTTTATTATGCACGAGACATGAAGTCAAACCAGAATGTGGCTATCAAGGTTATTGACAAGGAGAAGGTATTAAAGGTTGGGCTGGATATTCAGATCAAGCGAGAGATTTCTGCTATGAAAATGCTAAAACATGGAAACATCCTGCAAGTCTATGAGGTA
>comp39612_c0_seq1
CGGAACAGGAAAACATGCTTGTCTTCGGGTTTTGAAGGTTGCTGCGTGCTGAATTTTGTCGGCGAGTCGGCGTGTGAGGTCGCCCCATTGCTTTAGTTTATCTCGGAGAAGCTGATTATGGCATTCATATATCTTTAGGATAGAGTGGATTTTAATTCTTTGTCCCAAGTATGGCTGTCACGGGATTAGTGCAGTTTACCCCAGGGTTGGGAATTTGCAGGAATCAGAAATATGGTAAACAGCACAAGTGCTGCTTAAGGAGGGTG
>comp39613_c0_seq1
GGAGAGAATGGAGGAGGTCAGGAGGAGGATGGAGATGGAGAATTGGAGATTCGAGATGGAGTCTGGAGAATGGAGGCGGAAAGGAAAAGAAGAGAGTGAAGGGAAAGTTAGGTTAGGGTTTTTATTATTTATATTTATATATAAAAGTATAAATAAATATTATTTATATGAACAGTATCGGGTCGGGCTTCTAGGCCCGGTCGGGCCTAGAGGG
>comp39625_c0_seq1
GCAAATTTCCAACCGAACTCAGTAGTTGCCGATCCCACATCGCCGGAACTGGCTCCTCGATGCTGGAGGTGCGGCAACAGCTGGGGACCCAAAGGTAGAAGAACGGAGCTCATCGATGACCGCGCGACAGCCGAGCCCACGCACAGAAGTGACCACGGTCTCGCACCGCAGCTTGACGTCGCGACCCGAACCAAGAAAGGAAG
>comp39628_c0_seq1
TGGAGGTTTCCTAGAAAAAATGTGAACTGGGTTTTTCTGATGTCTAGAGGGAAGACCCATATCACTCATGGACCCAAAAAGCAACTACCCGGATACCGACGCGGTTTAGACGGGTCGAGCGGTTTACGAGAGGATGTCGCAGTTCCAGAGCCGATCCCCGAGCATGTCCACCACCCGGCTGCTGATGCCGTTGCAGTGCAGGAGGTTCAAGCCGGCGAGGCCCAAACCGAGCTTCACGAACGAGGACAGGCACTTGTCGGAGAGCAGGGCGCATCCCGCCATTGAGAGGACCCGGAGGCTCG
>comp39637_c0_seq1
AACAATCTGTTCCATACAAACAGGCCAAATCTTCTCAATCGCGTGATTCAACCACCTCACGCTCTCGGATTCCAACAGTACTCTCTTTTGATTAGCCTGTCTTCTTTGTTCAAACTGAAACTTTCTACTCAACCTCATAACATACCGTTCATTAACCTGGTACAAATAAAGCAAAGCCAGGAAGTAGAAGAGAGGAGGGCCATAGCTGTAGGCGTTAAGCAACCAGAGAAGAAAGATAACAATGGCGACATGGTGGAT
>comp39644_c0_seq1
CGCCAATCGTCCACCCGGCCTCACCAGATTTTCCGCCGGCGACAACCGATCACCGGAGCACGGGCCTTTCACACCCCATTACTACCGTCACTCGTCGGTCGAGAATCTCTGAGAACCCCAACCCGATCAGGTCCAGTTAATGGGGATATATATAAAGCAAGAGACAGATTTAGGTGGAGATATTTGAAAAGGATGAGGAGAATCACAG
>comp39655_c0_seq1
TGGCCATTCGTATTGGTCCTCCGCCGGCCAAATTGAGCTACCTCAGTGCAAATTCAATCGTTGAAGCTGCTAGACGTGCTGGTGCGCAGGCTGTCCACCCTGGATATGGATTTCTGTCAGAGAATGCTGAGTTTGCTCAACTTTGTGAGAACGAGGGACTTGCATTTATCGGACCTCCAGCATCTGCAATACGAGATATGGGTGATAAAAGTGCTTCAAAGAGGATTATGGGTAAAGCTGCAGTTCCTTTGGTGCCAGGATATCATGGCTTTGATCAAGATATTGATCTAATGAAATCTGAAGCTGATAAAATTGGTTATCCAGTCTTAATAAAACCGACTCATGGTGGTGGAGGAAAGGG
>comp39662_c0_seq1
TCAGGCATGATCCTGTTCTCTGATTGCTAACAATGATCTTTTGGCGTCCAGGAAACTTGAAGAGCCTCTTGAGTTGAGCATGATTGCTGTTGCTGTCCTTGCAGCGCACGGAGAGGAGGACTTGCCCAATGGCAACCCGAGCACACACCCCTTGAGGCTTCCCGAGAGCACCCCTCATACCCGTTTGGAGCCTATCCGCACCGGCTCTGAAGTCTTGGC
>comp39677_c0_seq1
AAGCAGATATGGCAGAAATCGGGAGCATTCGGGATCGCCGCCTTCAACAGCTTCGTGATCATTCGAGGTTCATCCGTGACCGTGAGGCTAATGGAGGTCATGCCCTCGTCCCGCCGAGAAAAAGCCCTTTGCATCTCTATTTTCCTCCAGAATTGATGCTCACATCTCCCTCTTTCAATTGCCCTTCAAAGTCTCGCTCCTTTCCAAAATCTCGCTCTCGTCCCCGAAAACTCATGTCCCCCTCTTTCAATTGCAGCTCATCCCCCCTTTCATTAGGTTTGCA
>comp39678_c0_seq1
ATAAAATTCCATCAGAAGAGAAACAAAAAAAAGACATCATTTTGGATACAACAAGGGTTTCTTCAGTTCTACATGTAAGATACTGCAATTATTTCTGTATTATAGATTCATACTTCAGATCCAGCTTTGATGGAGGAAATCACCATAAATAAGTTACTATAGGCTTATAACCTCAACCAAAATTGCAAATTCACTTTTTCTGAACGTATGAAGCCTCAGGATGAATGCTTCTTCTAGGGTCACTTGTCTGAGGCAAAGGCAAGGCTTTTGTGGAAAACTCA
>comp39681_c0_seq1
GTTTCTGGCTTAGAATTGTACTTGCAATTACATTACCTATTACTCTATTATCTACTATAACATACTCCGTATTTCTAAACATTACAAAACGAAGATCCCAAGAAATTACATAACTCAAAATTCTAAAATAAAAGACCTAGAAACAAGCTTGGAAATAGCCATCATCATTAGCTGGGAAAAGCGAGAACTGAAAACAGAGCAATTGAAGATTCAACTCCTCGTACTCTGCTTCTGCTGCGGCTTCTTTTTTTCCTTTTTCTTCTCTTCG
>comp39724_c0_seq1
ACGGCCTCCTAGAGCTCCGGCGGCTGGAGAAGGAATCGACCGGAAGCGGAGATTTTGCGGCGAAGTTCAGCGGCGGGGGCTTGAGCAGGGCAGCGGAGGGTTTCTGAGAAGGCAGGTGGCTGGAAATCGAAGGAATCCTGTGGGAGAAGGCTCTGGCCATTAACGAGGAGATGATCGAGATGAGAAATTTGTGAGAGGGGGAAGGAAAATCGCGAGAGGATTTGGGAGGAAGAGTGGAGAATGATTTCGGATAAGCTGTGAGGAG
>comp39726_c0_seq1
TGCCACCCCATGTTTTTTAAAGAAATCAGAAACATGAACACAGTCTTCACGCAAGAAGTCAAGAGCATGTGGATGGTCAAGATCAACAGCCTGAGAAACATCAATGACGTGCAAGTGACCCTCATAGTACAATATGTTGTACTCGCTGAGATCTCCATGTACCAACTTGCACTTTTGATACAATGTCCGCATTGCTATAATAATCTCGAAATAACCTTCACGTAACTTGTCTAGTGATAATGCAGCATCCTTAAGTCTAGGTGCCGCCCATCCTGCTTTACCTATGAATTCCATAACCAAAACATGAAGTCTGAGAAGATATGGAGTAGGACAACGGATTCCAG
>comp39748_c0_seq1
AGCGACGAGGATCTAGAGAGAGTTATAGACCGCAGAGATCTGATAATTGATCCTCCCCCTGAAGATTCGGAGAAATTTGATTACCCCCTAAAAGGCCCTGGTTGGGAGGTAGTTGTTCCAACAGCAACCGGTGGCGTTCTCTCCAACCTTAACAGCTAATAAGCTGCAACTCCCCTTTGACTTTGTTTTTTGGAACTCGTTTCGTTGTTTGTTGAATTCAGTATGAATGTGCTACATCAAGG
>comp39749_c0_seq1
GAAGCGGACAACAAGAAAGAAGTCCATGAAGAATGATGATGATGAAGATGACAATGATGAGGACAGTGACCTTGATGACAAGAAAAGTACGATGAGTGGTAAGAAGGCTGCTGGGCGAGCAAAGAAATCGAGAGCCAACAAGGCTCCTTCTACAGGAGACAGTGATTGTGGTAGCGAGGATGATAACAATGATGGTGATTATAACGGAAACCAGAAGAGAACGAGAAGAGCAACCACCAAACAACAGAC
>comp39768_c0_seq1
GTTGATACTTCAAAACCTAAGTTTTACGTTCTCGATATGTTTCCTTATCCCAGTGGAGCCGGTTTACATGTTGGCCATCCACTTGGGTACACGGCTACTGATATACTAGCTAGATTCAAACGCATGCAGGGCTTCAATGTTTTGCACCCAATGGGTTGGGATGCATTTGGGTTGCCTGCAGAGCAATATGCAATTGACACAGG
>comp39772_c0_seq1
GGAATAATCAAGGGTGTGAGATCGAAGCCATCGGAATCAACTACACAATCCAAACTCCCGGCGAAAAACCCAATTTCTTCAGCCTCGTTAACCCCTTTTCCGACCACCCTCCGGCAAACTCCGGCCGCCGGAGGAGAGTCCTCAACGACGTAAACCTCCATGCAAAGCCCTGGGAGGTGTTGGCGATCGTGGGCCCCAGCGGCGCCGGAAAATCCTCCCTCCTCGAAATCCTCGCCGGAAAAATAACCCCCGACTCCGGCGCCGTCTACGTCAACGGCGCCCAATCCAACCCCAC
>comp39773_c0_seq1
AAGCGAAGTAGGTCCACCTTCCCATGGCTCTCTTGGTGGCTTCTGCAGCTCTTCGGTGCAGATGGATGAATTCCCTTCTCTGACTTCTTTCTGTTCATTAGATTTTCCAACGTGATCATTTGTGTCCAAAGATTTTTCTTTCTTTGTTTCTTGCAAACTTTCCACAAGAAACTTATTTTCCTTCATAATTGAAGATACCTTTTTATGTAGGT
>comp39773_c1_seq1
TGCGAACGATTGATGCTGGACAACTCAGCTTCAAGCACTTGCTCACGGCCATCGTTGTGCTTGTGTTATCCGGGCTGGCTTTCTACCTCTTTAACCAGCAGAACTGCCCCTTCTGAGGCCTTTCTTTTGATGTCTTGAACATGTAGCAACTAGAAGAAGCCCGGAGTACTAGGCTTCATACTCGTTTTGGAGGTTGAAATAGAGTTAATGAAACGTTAAAGTGAGAAGTAGTAACTGAGAGCTGCCTTTTCAGTTTTCACCCCTTCAATCTGTACGCTTTTTTTATGGA
>comp39779_c0_seq1
GGTCCATCTCGTCGCCGCCAACAGACCATCGTCACCTCGTCATCAGTCGGGTCTTCTCCTCCTAGCAATAGCAGCTTGCTCCAAGCAGTAGCGACCCGTTGTCGAATCCGGCCACCACTCGCGTCTTCTCCTTCATCAAGTAGCATCGCCTCCTTCGTTTTCTCCGATCTCTCCTCCATTTAGTCGGGGTCTTGCTCCTTGAGTCAGTCAACGACAATAAATG
>comp39782_c0_seq1
AGACCCCTCAAGATCATCAGCCACCGCTATCGCCTGTTCATTTTGTGCGCGTTGGTGTTGATTACGATTAGCCAGTTCGTGTCGCTCATGCTCACCACCAAGTCTAGCGCTGACGTCAACATCTTTAGAGCTGGAGAACTTGCTCTATGCTCGATGACACTGGTGACGGGGCTGATGATCCTCCTACGCAGCGCGACCAGAATCACTCACAAGGGCCAAGCAATCACCTCGTTGGCTGCCAAGTGGCACGTCTGTGCAACCATCGATTCTTTCGACATCGCCGAGCCAGAATCTCCCGTGGTGATTCAGAATCCCAATCACAACTCCTCTTACAACGGG
>comp39800_c0_seq1
CACAAAGTCAGAGTTGGATCACTATCTTGAAGAGTGTCCCCACATCGACCAAGAAGATTTCAATATTTTGGATTGGTGGAAAATAAATAGAGTCCGGTATCCTACGCTATCCAAGATGGCAGCTGACTTGTTGTCCATGCCGCTCGCTACAGTTCCTCCTAACTCTGTTTTTGACACAGTAAGCAAAAAGGTTGACAGTTTTAGGGGTTTGCTGAAGCCAGAAGCGATCGAGGCTTTTGCTTGTGCAAAGGATTGGTTGCATTCTGCAG
>comp39802_c0_seq1
AAGAGAAACACGAGAGCGTGATGTGCAGATCTGGACGGGAAGGCTGATAATTAGGGTTCCCGAAATGGTGTTCCATTTTCTCGTCCGAGAGCAACGTTGGCTTCGAAAATGGATGCGTAATGAAGTAAGAGGAAGGAAGGAGGGCGAAGAATCCCGAAGAGTTGCAGATGCAATGGAACTGGAGAGAGAGCGAGAGCAAGACGGAG
>comp39802_c1_seq1
TGTCCTCGTCCGGCATTCTTCCTCTTGGATGTCGCCGTGAATGATCTTGCTGGACTGAATTCCTCAAATGTGCTTTTTTTCTCAAATGCAAAAGTGAAGGTTCGATGCCAAGGAGAACCGTCTCTGTCAGCTTCTTCCAAAACAAGCAATTAAAGGATTCAAGAGGTTCACAATTGATAATCTAAAGGTGCATATGTACTTCATTAAGGGTTCATGCTTAAAATACTAAGGGTTCACATTTAATAAACGTGATTACTAAATGTAAAAGATG
>comp39856_c0_seq1
AACTTGTACCTTGAGCGTGGAGGTTCCCAACTTGCATACAACGCCAGAAGATCGTCGCTAGATTTGGAATCGAGTACCGCCTTGATTATGGGATCCTCCGTAGGCTTCTCAATATCCTCTGTATCCAAATTGGATCCATCAAAGTATTCATTCACACAATCTGTGATTGATCTGGCAAGGCCTTCAAGCTTGGAGACGGTGACGTTGTGGAGGTCTTGTCCGGACCATATGGGAAACACGAGGAGGCTCATGAAGAGGCATATCCCGCACCCTATGGCTATCATGTTGAGCCGGTCCCTTGCCACG
>comp39856_c1_seq1
GTGGTTGGTGTTGGAGCCGAGGAAGAGGCGAGGCTGAGACTTGAGGGCGATGTCGAGGTCGTGCAAGGCCTCGTGGAGGTGGTCGGAGAGTATCTCCGGAGAGCAATGGCGGCGGTTTCTTATGCTGTTGGCAAGTTCCACGAGCACTTTTGACACTTCTCCGGCTACCCTTACACATGGGTCTCTGAACATGGCTCGTACAGATTTCGGTGTCTGAATTTCAGTTTGCAAACAACCATGTAACGCAACAACAGTGTAGCCAAAATGG
>comp39868_c0_seq1
ATCCTTTTGGGCATCTGGTTGCTACCATGATCCATCAGAATCATCTCTGCCCTCTTCCCCTTACCGTTCAACCTATCATCTGGAATTATGATCATTGTCTCCACCTCTATCCAACTCCACATGCGATAATTTTAGGAGATAGTAGTGAGCAGAAGACATTCAATTATGGGGGAGTGACATGCTTCAATCCAGGCTCTTTCTCTAATGACAACACATTTGTGGCGTATCGCCCTTGCAATCGTGAAGTTGAACTGTCAGCTCTGTAAGCTTCTTA
>comp39879_c0_seq1
CGTCGTTGAGCGTGGGGATCTAATCCATGGATTTGGACAAATTAGCTCCTTCTGTAGCCTTAGCCGGTGAGGACACGGTTCCTGGGGGTGCTATGATCCAAGGAGTTGAAGGTTTAGAACCATATGTTGGGATGGAATTTGAATCTGAAGCTGCTGCTAAACAGTTTTATGTTGAATATGCAAGAAGGGTAGGGTTTGTGGTGCGTGTGATGCAGCGTCGTCGCTCAGGAATTGATGGGAGAACCCTTGCTCGTCGGCTTGGATGCAACAAGCAGGGGTTCTCTCCTAACCAGAAAGGCAATGTGGG
>comp39891_c0_seq1
ATTTTGGAGCTCGAAGAAGACCTGCAGCAAAATCAGTTTCACCAACACCACATCGATTGCAAGCCTCAATATTGTACAGTCCAATTTTTCCATCAAAAGAAGATGCTGAAATTACTCCTGGTATCTTTGGGTACCAATGGACATCAAAATTCCAATTGGTGCCTGCTGGCAGTTCACATACAATCTCTCCTGATAACGTGTCCCAG
>comp39945_c0_seq1
GAGGGAGCATGCCGTTCATTGACAGTAACCCGGCGGTGCCGCTTCCCACCGATGAAGTGGATTCTGCCACCATCCGTCCGTTGCCCACCTCCGCTGACAACAGTCATGCTCTACGGCAAGTGCAGGTGGTTGGATTGCTTGGACTTGTCATACCTCATTGCATTGCAATCTTATTGATGCTGTAGAAGCAGAGAAGAAGAAACACAGAGATATGGCTTAGTTTTAGATTGCTGGTGTAAAAAAGTAGACTAGTTTCAGCCTCACTTTTTTCTTA
>comp39946_c0_seq1
GGAATAACTATGGGTTCTGCAATTGGTATTGATGTGGAGGAAAAGAATCGGAAAACAAAGACTAATGTATTAACATTTGCTCGGCGATTCTTATCTCCGCTTGAAGTTGATTTGTTAGCTGCTATACCTGACCCTGAAGTTCAACGTCAGGAGTTCATAAAATTGTGGACATTGAAGGAGGCTTATGTCAAAGCATTAGGGAAG
>comp39952_c0_seq1
GCAAGCTCCGAAGCCTTTCTTTTCAGAGCTTCTAACTTCTCTTGCAACCTTTTCTTCTCAAACGTTTCCCTCTCCCTTTCAACCCGAGCATTTGCAAAGTGTGCTCGACTATTGTTAACTTTAGATTGAAGAGCTTCCAGGGACTCCCTTCCATGCCCACACCACCTTTTAGCATCGTGTGATCTCCTGTGAATCGCTTCAAGTGTAACTGAGTTTTGTCGTCTATCTTCCTTGTGTCTGTTTACCAGGTCAGAACACGACTTCACCTGTAAAGCATGGC
>comp39968_c0_seq1
TGATCACGTCTTTTTCCAGTTTGTGTTACAGTATTCAAATGTATATCAAGCTGATATTTCAAGAGTGGTTACTGTGAGGCTGCCTACTGTTGATAGTGTTTCAGCATATCTTGATAGTGTCCAAGATGACGTGGCAGCAGTTCTTATTGCCAAGAAAATCCTCCTTGAGGCGAAAACCGCTGCAGATGCGATTGACATGCGAGCA
>comp39979_c0_seq1
CGGCAGGCCCAAAGATAATGCCCCTTCATCCCGCAGTGGCAACACCACAAAGTAAGCACTCAGAATGAAGAAGAAACACGAAGAGGAGTGCAGCAAAGCGGAGATCTCGTGAGTTCGAACTGAGACGAACGTTGATAGAATCGCCTCCAAGCGGGAGCGATCGATCGCTGGCATCCTCCTCATCCTCTTCCTCTTCCTCTTCACAGGGAGCCCTATGAAAAGTTGATTG
>comp40003_c0_seq1
GTTAGAACTACAAACATAAAAAAAGAGTGATCACTAAGCTCTTCTCTCCAGTGCCAAATTTTATCCTCTTCCAAGTTACTGTTTTACCACTCCATGGCTCTGAATCTGCACAGAATGTTTCAACGGCACTTGGGATCCCTTGTTTGCGGGTAACCGAGAACCGAAAGTAGCCCCTAACGTAGCCAAATCAGAACTGATTAGGAAGTTCCCAGGGCCACGTCACGCGAGAGATGATGAGGTAGCTCATCAATGCAAGTGTTGCGTGAGCCGCTCGTTGAATGGGAGAGGGTTTGTATGTTAAACTGTTTTTCCTTGTACTTTGATACTTCTGAGAAGATCTGGATTTT
>comp40016_c0_seq1
GGCTTCAGGGAAGTCAGAGAAGATCACAATCACCAACGACAAGGGCCGTCTGAGCAAGGAGGAGATCGAGAGGATGGTTCAGGAGGCAGAGGAGTTCGCAGAGGAAGACAGGAAAGTCAAGGAGAGGATCGACGCCCGCAACAGCCTCGAGACGTACATCTACAACATGAAGAGCCAGGTCAGCGACAGCGACAAGCTGGC
>comp40023_c0_seq1
GTCCCGAGCGAGCTATTGAGACACAATTTCTGACAATCTGATCTGTGCATCGGGTGGAATTTCCCTTCCGGGGACCTGGACATCCAACAGGCTAGCATACTCTTGAAAACTAAACAAGTGTTCGTGTTCTGCAATGAACGCCAGCAATGCATCGAATGGCATGTTTAGGAGTTCATAGTACGTCCTAACGCGGTCCAAACTTAG
>comp40028_c0_seq1
CACGAGTGAAGTAAAACTGGACTTACAAATAGTGCAGAAGATAATGCCATTCATTCAGCCACCACAAAGGAAGAGATATCAGTCTGCAGAACACGTTTGGCTCACATAGTCATAATGCACAACTCCAAGAGCTTTTCAGCCCTGAGATCAAAAGGGTTGGAGGCACTATGAGAAACGAATGCCCTGCTCAAGCTGTATTAATGGCTCAGTTAGATATTCATCGCCAAGGAAAGGATATTGTTCCCTTGCTACCGTGGTTCAAGAAGGATGAAGAGTGTTCCCAACCTAAATAGATGAAAGTAGCATTTCAGAATCTTTGTTCCCACTCCATCCAATTTCATCATCCGGGTCAGACGTG
>comp40050_c0_seq1
ATCTCTGCAACTGCCCTGCGCACCACTCCAATTGAAGATTAGGGTTTTCAACGCAAACCCTGATCCCTCCCCAATTCCCATCTCTCCATCCAATTCAAGCTCCCGGCCATCTCTTGTCAATGTCAGCGACGGCGATTTCGCCGGTGGCAGCGAGATCCGATCCCACCTCGGTGTGCATAAACGACACGCTGAGAGACGACGAGCTAAGAATGATACTGTCGAAGATGGGGAGCGAGAAGGATAAGGAGGTGTTTGGAATGGTCTGCAAGCGGTGGCTGCATCTGCAGAGCACTGAAAGGAGGAAAATCTGCGCCCGCGCTGG
>comp40057_c0_seq1
GCTCTGACAAACCCAACTTTGTTTTGCTTGAGCCTGAAATTTTTGATGACAATGACTTCCCCAGATTTTCTCTACACGCTGGAGTAACACTGACTTTTCTTTGAAGCACTGGTAATCCATTTGTTCCCGTCTTAGAGGCCATTATAAGAAGTGAAAAAGAAACAATACTAACTGTCAAAATGAAGAGAGGTAGGGTTTAGCCTCAATT
>comp40071_c0_seq1
GCATTATGCAGCTGCAAACGCGTCTAGCACTCTTCCAGAAGCGACTTAAGGAACACAACGTTCTCGTGTCGTCTTCAGCCTATTGATCTACTACTGTCCTCATGAAACCATCAACTTCATTACCATGACCTTATGTTGAGACCCTTCAGCAAAGTTCAGCGACCTGGACCCACCTTTAAACAAGTCCAGGCATGTCTTGCTGCCATCCCCAGGCAACAGCTTTCTTCCTGTTCATTGTATTTGCATGATGTGAAAGAAGAAGAAGAAGAAGAAGA
>comp40084_c0_seq1
TTTGTTCTATGGAAGGGAGATATATGAGAGATTCAGGGCATCTTACAAAGGCAAGGAAGATATTCATACAAGGCTGATGAAGAAGTACAAAGACATACCTTCATGGTGGTTCCACCTGTTGCTTGCTGTGACATTAGCTGTGTCACTGACGCTCTGTATTGCCCTGAAAGACCAAGTTCAGATGCCTTGGTGGGGCCTCCTCTTTGCCTGTGTCATGGCTTTTGTGTTTACCCTCCCAATCAG
>comp40091_c0_seq1
GTATTCTATCCTTCTTCGTTCCTTATGGCCGTGTTTTTAGACTTTCAACTCTGTCTTTCTCCTTTACCCCGCTCCCAGACCTTTGCCCAGAATTGCGTGACAATTCGACAGTCAAGGGCTCTCTCAGCTCGCTGTTCTGCTACTCCCATGGCTTCTACCGATACTCTGAAGATCAAAATCCCCCATGTCATGACGGTTGCCGGGTCGGATTCGGGTGCGGGAGCCGGTATTCA
>comp40095_c0_seq1
GAATCGGCAGCAACATCGCGATGAGAAGGGGCGACGTGATCGGCGCGCTGCGCACGCTCGTCTGCAGTGCCAGGCCGCCAAGGCCGAGCGAGGTCCGCATCGTCTCGCGCCGTTCCAGCGCGCTGCGAGGCGGAAGCTGAGTCAGGGGCAGTGAGCCTTCGCCATGTGTCAGCACGGCTTCATAAGGCGGCGCGAAATCGCTTGGCTTGCCTGTCTCGGCAAGGAATCCGGAGGG
>comp40107_c0_seq1
GTGTCAGCTCGCTGAGCCAGCTCATCACACTCGGTCTGCTTGCGCAGTCTTGAACGGCGAGCTGACTCTCTATTCGACTGCTTACGTTTCTCCCTCTTAATTTCTCTGTCATCCTGTAACCAAAGTTGGGGCTGCAAATTATCCCGAGATCCAGCTGTAACAATTCCAGTAGGTACTCCTGCAGAAGGAACCTTCCCGTGCATGGTAG
>comp40119_c0_seq1
GTATTATGCAACGAAGACAGTAAAAGCAAAAGCAAACCTGGCTGGAAAACAAGGAGTTTGGAACTATGACCGGGAACTTTTCAGAATTCAACAGGGAAGTTGTCGTTAAACCCATATCCACCACTTGGCCCTCTACTGGTCCAGCTTTAATTGTATCACCAAGAGAAAATGGCCTGGAGAACTGCATAGACAATCCACTAAGCACATTCCCTAAAA
>comp40129_c0_seq1
CTTCTTCTGGTAATGAGTTAGTCACGCTACTCGGTGACAGAGGTAGTTTGGTGCCTGTTGTACTTGAACCTGCAAATCTGTCAAGTGGCGTGGCTCCAGATATCGGGACTCCACCTGCTGTGTCTCAGCCTGCTCATCTTGCAGCATTCAAAGCCAGCGTAGTCAACCAAACACGACTTAAACAGATGGAGAAACATCTGGAAACAGATAATGGCCCTTCTTCAACCGAGGAG
>comp40132_c0_seq1
GTTGTCTTAAGACTCAATAGTCAATACTCAGGAGGAAGCACTCAGGTGAAGAGCCACCAATGATGAATATACACCATCTCTGATCCGAAGGGGAGTTTCATTCTTCACCAATGCAATCACATCAGCATTCTTAATGGTGGACAGCCGGTGAGCCACCACGACCGTTGTTCGGTTCACCATGACTCGGTCAAGTGCACTCGTAGCCTCATCCAACAGCAATATTTTGGGGCTCTTCACTATGGCACGAGCAATGGCAACTCGTTGCTTTTG
>comp40150_c0_seq1
GTCTTGAATCCGATGGGGACTTGTGTACCCGAGGCGTTAATCTTGTAGGGAGGATCATCCCATCTTGTGTTGGTTATGTTCTTGCAGTCCAAGCAACAAACCCATCCGGGTCCGGTGCCAGTCGGGCACTTCTTTCCCTGCGGTATCTTGCAGAGTCCGGTGCAGAAATTCGAGGCCTCGTTCATGTCGATCCAGAGGCCGTCAACCGGGACAAGCTCATGGAAGCGGCGAATCTCATCGACCCACCAGTCAACGGTCTTGGGGTTAAGGTAGTCAGGGA
>comp40162_c0_seq1
GCCCCTCTTTCTCAAGACGAATGCCAGGTATAAATACGCTACTTCCCATTCATCTTCTGATATTGTGCTCGGATCCTGTTGATTGCCCAAGGCGCCAAGCCGATGCATCAGCTCCAAGTTTCCATGAGTCTTTAAATATTCATCAACGAATGCATGTGAATTCTTCACAAAGACCAATTCCAGATCATACTCTTCTGCCATTTTTTTGAAAAGGGGAAAGGAGACAACCCACTCGGGACAATCAACAGCATCCTCCAAATGAAACTTGTACTTGAT
>comp40169_c0_seq1
TCTCCCCAGCAATGGTAAAGAAGAATAATATCAGAGGGCTGAGTGGAGACAAAGTGACAAACAATCAAAAGGCACAAGGGAGGGGGTTGAGAATTTATTTATGCGCCTGTAAAAAACCATAAAAAAACATCAAGTTTGCAACAGCTAATACAGATAAAATTGGCTACCTCCATGCTGGGTGGATCTAATTTGCTGATGCAGTCTTGGATCACTTGTGCATAG
>comp40179_c0_seq1
TTTACCGCTGTGATGGATTTTTGTTGGGTGGATAAGTGGGATGCTTCGGCTGGGGCGAATAGGAAGACGAGGAGGTTGATGGAGGAAGATAACAAGAAGTTGAGGAAGAAGGTGAGGCGGGAGTTCAATGAGACGGTTCGAGGATTGGCGGAGTTTGTGAAGAAGAGGGATAAGAGGGTGATTGACATGATGGTGAAGAAGGAGAAAGAGAGGGAGAAGAAGAGGGAGGAGGAGTTGGAGAGGAG
>comp40184_c0_seq1
TGATCGTGAGGCAGTTCATATTCCAAATCACAAGTTTACGGTCAGTGTTGTGAGGAACCTCACTCAGAAACTTCATTGGCGCATCAAGACCCACTTTGCCATCAGTCATTTGGATGTTAACAAGATCAACAACATTGTAGCCGACATGCGCAAGGTTTTGGCCAAAAACCCTCAGGTGGAGCAACAAAGATTGCACAGAAGAGTTTTCCTAGACAATGTGGATCAAGAAAG
>comp40225_c0_seq1
AACTAGCAATCCATTTTTGGGAGGCTCAAGTGGCTTTTCTACTCCCAGCTCCCCAAGCTTCTTATCAGCCCTTGCATTCCTCTGGATTATCTGTATTGGAACAGGGAAGGGTTTCTTTTTCTTCTTTGGTAACACGGGTGGAAGGTCGACGTTTTGGGGATTCGGATCGTGTTTCTTAGGTGATGGTTCTTTTCTGGGACCCTTCCTCCAACAAAGGATGAGAAATGGATGTTTTGCCCTGTCAAACTG
>comp40225_c1_seq1
GAGGAGAAAGGGAGGTTTTGCCCTGTCAAACTGAAGCCCGCCGTGTTTGATCTGTTGCTTATGCAGTATCCCTGGGCCATTAAAAGAAAATGGGAGTCCGGCCATAGCAGAGAACGAAGCCATCGTATTTCCTAATTATCGAGCACAAAAGGACTTGGAGGATTGAGCTCCAGGCGGTCCGGAATAATTCAATCCACAGTTCGGATTCAAAGCTTAACGTGCACCCACCGGCTCGCAGCAGCTACAACGCCACCACTTCAATCGCCGTACACAACCACCACAACTTGCAGTATGC
>comp40264_c0_seq1
GTGATTTATGATGATCAGAGGACGGAGAATCGGGATCCGATCGGAAAGTAGGTCATCGGGATCGGAGCCTTGCTGACTTTCCTCTTCGATTTCGCAGCTTCTGGAGGTGATGATGGAGCTTGCTCTGCTTTAGAGTTAGCAGAGTGGAGTTGTTCTTGTGATCCTTGATCGCAAGCAACTTTACTGACTCTGGACTTCTTGTTGTCTGAAAAGCA
>comp40307_c0_seq1
ATTCTTTGTGTTCTCTTTCGGTGATCCTCATCGTGCTCGGGATTGAGTTGACAAAGGCTTGTTTGAGCCCAATCTATTTACATCACACCAGATGGATCCAATCTCATTCTTCTCTGACTGAATCTAGGAGGCGATTTCCGGTCATCTGTTGCCGTCCACTGCATCCTGAGACCTACATCATCCCGGGTAGTCGATCAACCTCAAATTCCAG
>comp40331_c0_seq1
CTCATACATAACAACCACTGCCACCCTCGATATGATGATATCTCCACCACCGTTTGCTGCTCTTCTCCGGTGCCCCGAACGCAATCAAGATCCTTGTTTCTTCTTGATCGGAAATCATGCGGAAGAAGATATGTCAATCATGGAGTTGGAGGGCCCACTGGCCACTAGTACTGATGATGATGATGGTGGTGGAAATGGAACAATGGTAGGAGCAGTAGCGATGATAATAGGCACCAGCATTGGTTCAGGG
>comp40354_c0_seq1
TGAGCAAAGCAACTCCAAAGAGCAGAAGCCTAATGAGAGCAAGGGGGAGACAGAAGAGGATCTTGAGGCACTCATAAACCCCGTCGACGTTGGGCGTGTGGTTGCGGAAGGAGTCGATGGAGGAGGCGGCGGGCACGGAGAAGCCGCCGGAGCCCAGGAAGCCGTGGTAGGGGTTTCCGGCGCAGCCCGATTGAGGACTGATCGTTAGAGTGAGATGGTGGTTGGTTGAGTTGCTGCGCATTGGGGGGAGCAGAGGAGTGCTCAGATCCCCTTCAGCCATGGCGAATCCGTA
>comp40418_c0_seq1
ATTTGAATTGAACCAGTGACATTGATATATCGGTTTGTTGTTTGTCCGACGTGGCTGTTAATTTGTTTTGTCAATTGTGGAAACAATTCTGTGAAATCGGCTGCGATTCTTGTCCATTTAGAGCGCGGCGTTTCGTGATTTAGTTACTGAATTAGCGATTTGGTGAATCCTTTTTGCGGGATATTGTCGTTACTTGTTTCTGGTCGAAGATTGAAGAACGAGTCTAACGTCATGGAAGAG
>comp40424_c0_seq1
AGGCGATGGCAGCGCCGATAATGGTGCAGCCGGAGCAGCAATGGCCGTTGCGGAGTGATCATAACATGGATCGGGATAGAGATGAAGAGGACGACGAGGATGATGAGGAGGAAGAGGAGGATCAAGGCGAAGGGTATGAGATCGTAGCGAACAGGAATAATGCGGCTTCTATGGGTGGAGCTGCGGCGGCGGCCGCGGCGTCTAGTTGAGAAGTCTGTGAAAAAAGAGGGAAAACAAAATTTGGTTTGGATCAAGCGAAGGTGATTATTTGGTTATAGTGAGTTTTTCTTGTGTTTAAGCAACGTGGGACATCGTTTCTGAGTGCTGCACAGAGCTAGTGGGGGCGGG
>comp40458_c0_seq1
CTGGTGGTGATCTCGACTTCGAGGCCGATTCCTCGACGAATGCAGCCAATGAGGGTGCTGAGACGAACATGTCTTATGGTCTCAACGTTCGTCAATCTGGGAAGGATGGAGCAGGATCTGAAGGTTATGAGGATGGACAAAGTAAGAAGTCAGTTGACCACGTTCTGCTGAAGAAACTGAAGGAGGATATAAATAGGTTACCCGACGATGATGTGAGTTTCGATCAATTTGAG
>comp40465_c0_seq1
GTTGAACAACTGGCACACTGAAAGACACCATTCCACATTTAAATAGCATTACAATCAAGCTCGACGACCAGCCCCTGACAAATACCAGTGTTGACAATACACTCACTCAGATACAAGGTTCATCCCCAGATAGAGTTAGAGAATTGTTGACTATAAGTTAGATCACTTTACTTTGCTACAGAAACCTGAAAATGAAAAGGGACCGGGAAAGGAGAGGGGAAGACTAAATGCTCCAAGCATGATGCATAATAATCACGCAGTTGAATTCAACTAA
>comp40466_c0_seq1
CTCCCCAAGAAATATTGCAGAAAGAACAACGGAAAAGAATGGCTCCAACGCCTTGATTGTGTGAGTAAACGAAACGGCCACTTTTCCAAGACTCATGTTAGTGAAAAGATTTCCTAAAGTATGCAAAATGGCCAGTGGCAAAATCGCTGCAAGCTGAGCAGCAGTAACTTTGGGCTTTTTGTGAAGATTGAACGCCCACATAAAGAGTGCAACCGATGTTCCAACAACAAGCTGGACAACAGTGATTGTCACTGGGAAGTTATAGACCTTCAAAACCTGCTTGTTGTAGATGTTGAAGTATATGTTAAAGAAGTACCAGAGAGCGAACCACAGCCCCAACTGCAACAAATTGG
>comp40476_c0_seq1
TCTGGCAGAAAAAGAAAATATTCTCTTTCTTTAGGTGTTTCACCAGAAGAATTTGAATATCATGATAGGAAGGACTCGTATTGGGCAGACATGGTTGTTCAGAACAATTCTGAAGATAAACAACCAGCACGCCGTAGTCGTAAAAGAAAGGACCGTCAGCTTGGAACTGTGGAATCTGAAAAGCCTAAAAAATCAATCCAGAGAAGACAATCTAGAAAACAAAAGGTTAATGGCAATCTTGAATTAACTGCAGAACAATCATCTGCAGATGAGGG
>comp40479_c0_seq1
AATCTGCAACAGCAAAATGGGATGGATTCAAACCAAATAGACCCAGAAAATGAAGAGGGTTTTCGGATCTGAAACAGACCCACAACTAATTTCTTCCCCAATTTAATCCCCAAACTCTTCAATTCGTACGAGGGTCAGTGATCTAGTTTCCCGGAATACCCCTCTTTTTTGCTGATTTATATCTTGTGAGTTGTGACCTGACTTGTG
>comp40580_c0_seq1
ATTGTAATCATCTTAGTTAGCCTAGAGAAGCTCTTTTGCTCCCTTGTTTACTTCCATATGCCTGGATCTTCTGCAATCAGTGATCGGCCAACGATCCTCCCCATTTCCGAACACGGCTCTCTGCTTGAGATGCTTCGTTTTGCCAGTTTGTGAGAGAAACAATCACAATCAGGATAACAGTTTGCAAACAGATGCCTCCTATCATCCCACCCCAAATACCCTCAGCACCAAGATCAAATACGAATCCTAGGACGATTCCAGCTGGCAGCCCGACG
>comp40597_c0_seq1
GCTCGACTTTCAGTGCTGATAGCAAAAGCACGATATCCCTCCTCTCCAAAAGCTCCTTTATTCTTGAATAGCCCCATTCCAAATGCCACAGCACTCGCTGATGCCCGGGGGACCTGAGTTGCTTTCATGGAGTATACATCAGGGTGGTATTCATCACTAAACAGTTCTGCAAATTTTTCTCTGACCCTCAGAGCAAGTTCATAGTGTTCCTCTTCCCCCTGTATGATCAGTTCTCCACCCTTTGTCTTTCCTTCCCAAG
>comp40607_c0_seq1
GATGAAGTCGGCTGGATGCAAACCCGACACCCAGTTCTACAATGCGTTGATTCATACCCTCGGAAGGGCTGGCAGAGTACGGGAAGCGTTTCGTGTCTTTGATGAGGAGATGCCAGAGAACGGCGTTTCCCCTAATACTTCAACATATAATACAATGATCGCCATGTTTTGTCGGGTGCACAAGGAAGAAAGGGCTTTCAAGTTCCTTGAGGAGATGAAAAGGGAAGGGAAATGTAAACCAGATG
>comp40613_c0_seq1
AAAAGGTCTGTCAGAGCTTGTTTTTGAGAAACATAAGACTGTAATCAGCATTGACAAACTTCTAATCATTACCATGTTGCAAGATTCTTGCTTTTGTACTCGGGCAAGTTACATAACGACCCGAGCATAGAATTTTCACAGACAAAGTTCTGATTCCAGTCTGTAGGATTCTGTAAACTTGGTATCATACTGTGCAATTTTTCGAGATATGGAGGTTAAGGAGGTAGAGAGATTAGTGATCACAAAACCAGTCGCTTCAAAGCCCAGTTGTTCGAGCTTCAAATCTTTCTCGGAGATG
>comp40618_c0_seq1
CTCGGCGGAAGACGTCCGCCATTATCACGGCCTCCATTTCCTCCGTTCCATAACCAATCGGAATCAGAACTTTTCGGTGAGGAAGAACAGTAGAAGAGGTAGGAGCCACGGCGTTTGTAGGCCGTGAATTTGAGGAGCGTCTAGTCGGAGCGATTAATTGCGAACAGCGTAGGAGACACGGGATAGATAGGAAACCAGGCGGCCATGTCGGTGCTGCGGAGTTGAGCGTACAGAGTGTGGGGCTGCAGAGCATCGCTGGATATCGATGAG
>comp40619_c0_seq1
TGGGGGAAGCTAGTTCCAAAAGCCAGAAGGGTGATATCTGCAATTGTAAAATTCCATATGTTCTCATATTTAACAGCTTGAGCTTTTGTTTCAGGGTACGTCACCACTACTCTGCGTGTATGCTTAACAATATTCTCCATGGAACGGAAAAATCTAGCAGTGATAGCTGATAACCCAATGAAACAGTACGCAAGTCCTAATAAGTA
>comp40658_c0_seq1
GCTGTTGTCGCTCCCAGAGCTTGACCTCCCATCAGTCGTCGTCGCCGCTTCCATGTCTGCCCCCTTTATGCAGCAGCACGAAGAGGAGGACACGGACGGAGAGCTGAGCATGGCGAGGTTGAAAGGAGGCAGACAAGGGGATTTTCTAGGGTTCATGATTTGGGGATGGAGGGGAGTGAGAGGAGAGCGAGAGACGCATTTTTTTTTTTTTCGGAATTTTCGTGTGATATCTTGAGTTTTTGTCATTTTCGCGAAAT
>comp40664_c0_seq1
GCATCATCCCGGCCGTTGGGCATCTCCCGGCGTCTACTCACGAGGAAAGGTCTCAGTAGCTTCCTCATAGCCTTCCGAAACGGCGTCGTAGCGGCCTTTCTCCACCCGCGCTTTCCTTGTCGCGAAACGAGAGCCGCTACCGGAGGAGGAGCGGCGGCAGAAGGAACGGCGGCGGTCTCGGAGAGGCTGCGGCGGAGGATGGTTT
>comp40734_c0_seq1
GAATTGGAAATCTCTTGGAGTTTGTAAATGCAAAAGACATGGAAGACTTCTTGGAACCAACTCTGGCTCTATGCCGGGCCTTTCTTCTACGTTCCGTTCACAACTTGAACTGCTTTGCTAACTCCAGAGAACCAAATCTCTTGTCACGCGACCTCTCTGATAGCGCGGTTGATCAGCAACAATCTGTTCGGGACATTTCAGATTTCG
>comp40747_c0_seq1
CAATTAATCAATTTCTGATTCTCCAGCGTCGCCTTAATTTCCCAGCAGCATATATCGAGCTAGCCCATCAACCTTTACTCTTTACAAAAGAAGCAACACAACTAAAGCAAGCTAGGCCGAGAAAATTAAAAGCAGAAACCCAAACAAAAAGCAGCAGCGCGCACACATTAATATAAAGGATCGCAACTTCACAAGAGATCGG
>comp40753_c0_seq1
AGGCGACATGTCGCTAGAAGCCTTGAACGAGGGGGTGAAGCCAGGACAAACCATGTATTTTAGAGTATAATGCGAGCTCGTATCTTAAGGACATACCAAATTTCGAGAGTTCCGAGTATGGAGCGAGCAGCAGCAGCTCCTAGCTAGAAACAGTTGTTTCTAAAGCAATAGCCTCATTTTCACCAGGAACATACCAAAACAGAGAAAGTATACCGATAATTCTTCAAGGGATTTCACAGGTGTTGCTTGCTCCATCGA
>comp40770_c0_seq1
TACACTCCTAGTTACGGATGGTTCATGCATGATTGACAGACGGATGGGCATTCATGGTCATCCACTTGAAATCGAATCATTATTCTACTCAGCTCTTCGCTGCTCTCGTGAGATGCTCATTGTGAATGATGGAACCAAGAACTTGGTTTCTGCCATCAACAATCGGCTCACCGCACTGTCATTTCATATTAGGGAGTACTACTGGGTTGATATGAAGAAGATAAATGAAATATATCGTTATAAAACAGAGGAATACTCGACAGATG
>comp40773_c0_seq1
ATAAGCTCTCCTATTTCTTCAGGTAAACTTTTCTGCAGGGTAGTCAAAGTCAGATACACAAGATTCTTCAGTCGCCCTATGCTTGCTGGTATCTTTTCGAGCCGTTCACACCCATGAAGGAACAACGTCTGCAGATACCACAATCTAAAAATGGAATATGGTAACCTTTTCAACTTGGGATTTCTCCCCAAGTCAAGGTACCTTAGATGCTCTAAGTAGCCAATGG
>comp40851_c0_seq1
AGCTTTTGGCGCCTGCGGAGTAGGTGAAGACTTCGATCGGAGATCCGTTAGGGTTTAATTGGACCTTGATGATCCGACCTTTTGAGTGGTGCTCACGGAGAGTGGAAGGTAAGCTTAAGAACCAGGCTTTCGGATCCTGTGGGGATAGCGAAGAGAGGACGACGAAGAGGAGAGTTATGAGAGAGACTGTGATGGTAAAGTAGAACCAGAAGGTGAACGGATTCGGTTTTGGTGGGATCGGAGTTCGTTGTTGCTTTGGCTTCTTGCTGGTTTGGGATTTGG
>comp40886_c0_seq1
TTAGAGGCAGAGGTGGTCGAGCTGATCCTGGGCAACTTGCGCTGCCTGAGAAAGGTGGTTGTTGAGCAAGACAAGGTGTCTGATGTTGCAAGTGATTTGGCTTCCAATAGATGGGTCCAGCTCGTTGGTCGAACAGGTACATTTGTGTGGGGAAATATGTGATTACAGATTAATCACTGATGGAAGAAGTCAGAAATAATGTGAG
>comp40990_c0_seq1
GAGGAGAGCGCTGGTAAAATCTCATGTTCCAACTGTCGTTGAATTGAACTTGCAATAAACCTAACCAAATAGCCATGATTCGACCTCGACCTCGCCCTCTCTTCTTCTTCTTCCACTTCTTAATCGTGCTCGTTCTCTTCCAAACACAATTGCTTGTCTCCGCCTTCAACATCTCATTCGTCATAAATTCTTCCATCGAAAGCAGCTTAGCTGAATCGGATTCGAGTCCTCATCCTCCCAATTTCTTGCAGGATGTC
>comp40996_c0_seq1
AGCACATCTACAATCGCTGATGCTCCAGATCCGCACAGTCCCATCAGTTGAACCTGAAGCAATCCATTGTGCAGAAGGGTCAACCGAAATTGAAACAATAGCTCCCTTGTGACCCTTGAACTCAAGGGCACATGCAACAGGGAATGGTTTGAAATCTTTAGGGTTCGGCAACTTAGGTTTCAGGTCATCAGGATTGATATTAAGTCTCCTTCTACGAGCTCTAGGACACATGTATA
>comp40998_c0_seq1
TGCCCTCTCGAAATCGTCTGACCCGGCTTCTTCCCTTCCTTGATGAAACACCCAGGGGTCTTCCTGGACTGCCTATCGCCATATATCATAGAGGCCTCAACACTGTCAACAATCTCACAGGTTATATCTCCTGCTTCCCCATCACTATCCCATATACAAATCCTAGGGAAAACCTTCTCTCCGCCACCACCACCAACACAAACAGCATCCTCCACAGACACCTTCTTCTTCGGATTCG
>comp41010_c0_seq1
TGACAAGTGTGATGTGCCCACCAAGTTGATTCGGCGTGCAAACCGAACTAGGTCTTTGAAATTTGATCCTGATGAGGACAATACTATGAATGAGGTCCAAGCTGACGATGCTTCAGGCTCGAATCTTGACAGTGATGTCACTGATTTGGTCCCGAGGAATCTCTTACAATCAGTGAGAGAAAAGGAAAGGAAGATTCTGGAGGAGCAGGATCCAGCCATCTCACAAGCAAGGAGGAGGCATCAATTGATGTCTGACGTGCCAAAGCTGTTTG
>comp41012_c0_seq1
TCCGGCTGCTTCCCCCAGCTATTGAACTCATCTATCACCTTAAATGTCGGTTTCTTCATCCACAATGACGATTTCGCCGTGCTTCCTACTGCTCTGCACGACTCCTCTGAGACTCGATCTGCAGCAGAACATAACGAATTGGTCCACAAATTCTTATCTGGAGCGGCGGTGAAGGCGAAAGGAAGATCTTGGCACTCATGGTAAGGATTTCCAGGGAGAAGCATG
>comp41029_c0_seq1
TTTCATCTCCATCAATGGCTGCTGCTTCTCCGCTCTCCTCTCTCCCCGCTCTCTCCACCAGCACCAGAGCCACCGTAGACTCCCTTGACCAGCAATTCGGCAGAAAAGGCATCAAATTCTCCGACTTCGGCGATGTTCCCGCCGTCGAGCTCTCTGTCCGGAACGGCAGCTCCGTCAGGCTCCGAATCCCCGACGCTCTCGTCACCTCCTACAAGCCTAAGGTCTTCTGGAAGGACGACGGCTTCGAGGAGGTCCTGTTTACCG
>comp41034_c0_seq1
ATCTTACAAACCTCCATAGGCAAATAATTAGGGCGCTGCTGGTTGCCAACTTGCAGACAAGGCCAATTTGGGTGTTGAATAACAAAACCATAGGTTTCGAAGAAGTATTGAACCACTGATTTCATCGTACCTCTCTCATCTACAGGGAAAGTAAGCTCACGGGTAGCTTGTGATGTCAATCCAGATATCCTGTATTTCCTTCGCATATTTCCACGATGTGTGACTTCAACCTTGACCCCTCTTAGAGCCTTCTTTATCTTGACACGATCAGCATCAGACAGA
>comp41062_c0_seq1
TTTTTCTCTCGCTGTTTACAACGAAAACCCTCACGTCTCCAAAAGCCAAATAAGTGAAGATAATTTCAATTTCAAAAAAAAAGGAAGAAAAAGAGAATTTCTGAACATTCAGCCAGCCAGCCAGCCCTAAGAACGAGAAGAAGAAGAATAGAAAGAAAGAGAGAGAAGAAGTACGTCGATCATATGAATGACCGTATCTCTCGCCCGCATCTGTCTCTAATCAACTGACAAAGATCGGAAG
>comp41091_c0_seq1
ATGAGATGAGCAATACTTTGCAGGGTTGTACAAGAAGTCATATTCCCTTGAACACCACTGTGATTCTACCAGGTGGTGTTCATACTGTGCCCAGTAAAGGATCCATGTCGACCCTGATACAGAGATGGAGATCCGGTGGAGCATGCGACTGTGGAGGATGGGATTTGGGTTGTCAACTGAGGATTTTGACAAACCTAGGCAAAGCCCAGAAATCAGTAATGACATCAAAAACCTTGAAGAATTCAGACG
>comp41104_c0_seq1
CGTCTAGTTTCTTCCCTCAAAATTTGAGAATGAATGGCACTGGGAATTAGAAGTTGTGATGATTTTACTGAGGCATCGCAGAGGGTTCCTGAAGGCCAGATCTTCCGCCTATCTCTTGGTTGGCTGGCTGCAAGCTCGAGTCCTCCTCCTTCATGTCCGGCTTCTCCCTCCAGCCATAACCTGGGCACTCTCCTCAGCCATGATCGGACCATTGCTCATACACCTTGATCATTGCCTTCTTTCCGTGTGTGCTCCTCCTTAAAGAACCACGAACGCCCCCTTCGCCTTGAATGGCTCTGATACCACTTGATGTGCGTAAGCACAAG
>comp41106_c0_seq1
AAACAAACTGCAATGCCTTGCTCACACGGGCCGCATCTCTTCCTCTATCTCTCAGTTTCCTAATCTCTTTGTATATACTTCCCAGCGCTAGCTCCGCCGCTAACGCCGTCGCAAGCACTTCCTCTTCTCGCGCTGCAGGTCTAAACAACCGTCAGTTCAAAAGGTCATTAAATTTTGTGGTTCTGGGCATGTCTAGTTAGATATGATGCGGTAGTGCGA
>comp41112_c0_seq1
AATGTTATAGGCTTGATTAAGATCAATCAGCTAATAGAGTGAGGTTTACTTAGGGATTGTTTTTCTGCACAGTTTTCCCGTTGTGCCTCGTCAAGGGCTTTCTTCCAGCTTTGCCCTTTTGTTCGTTGTTATCTCTTTTCCTCCTTGTGTGGTTTGCATTGGTTTTGTACTATTTGACAGTCGTTAGCCGGTACAGGAATTGCATGCAGATTGCCGAAGTAGGCCAATTCATAAGAGGGAGTGAATTTGTTTGTGTATACATCAGTATAATATTACCTTGTTTTCGGTTCTTCCGTGTAACAAGTGGTGAAGAG
>comp41114_c0_seq1
ATCAGATAGATACTTATCAACCAACACGGGGCGTTCTGGGTCCACTTGAACTGCGTTATCCAGATAAGTAACAAGCTTTTCGTCATTATACACTATCTCCATCGCCCTACCGCCCAAGACATAAGAAGGCCTGACAACAACAGGGTAACCTATATCTGCTGCAATTGCAAGTGCGTCGGTTGCACTCCTAGCAATACCTCCTTTTGGCTGCACAATCTTCAACTCATCCAAGATGGCATTAAACCGTTTTCTATCCTCGGCTGCATCGATCGAATCAGGTGACGTACCCCAGATACGAACAGGCCCAGCCCCACTGGCACTCATAGGCTTGTGT
>comp41119_c0_seq1
ATAAGATTACTGCCCGTCTGAAGAAGTTGAGTTATGGGCTCAGCACTGAGCACTGTGACCCAGTTCTTGTTTCCCAGAAGGTGTGCGCTGGGGTTTACAAGGGTGTTACCACCAGCCAGCTTGATGAATTGGCTGCTGAAACTGCCGCTGCTATGACAGCCAATCACCCTGATTATGCTTCGTTGGCTGCACGGATTGTGGTCTCAAATCTGCACAAGAACACGAAGAAGAGCTTCTCAGAAACTATCAAAGG
>comp41126_c0_seq1
GCCCCTCGACACTTGCCATCCAAGCTGGAGAAGACGCAACGCAGCAGTTGGATTATCCTTACTCGACCGTTCTGTAACCTGTAGCAACGAACCAGGCGTCCAACCACCAAGCAATCACCGCCGCACGAACAACTCAGATCTGATCTCTTTTCCAAAACTTGTATTCTTATCAATTAACCGATCGATCTCTAGTTTCTCGAGAAATTCGAAAGGGAAAACCGAAAACGAGAATGAAAATTGTTCGTATCAGTGTTATCCCCGAATTCTCAAACAAATCCAAGCATAAATCAGCAGTTAAGCCTTGGTCTATCAGATGCTTGACTTTGTCGACCG
>comp41131_c0_seq1
GCTTCTTGCTGAGGCTTCTGAGGATGGCTAACATGCTGAAGGTGGCTCCGGCGCTCGTGACGGAGCTCGAGAAGCGAGTGGGTATGCAGTTCGAGCAGGCCTCGTTGGCGGATCTTCTGATTCCGTGCTACCACAGCTCCGGGAAGGGGGAGAGCACGATGTATGACGTGGATTTGGTGCAGAGGCTGCTGGAGCATTTCCTGGTGCAGGAGCAGAGTGCGGAACAGTGCTCGAGTCCGAGTACCCGAATGCAGGCTGAGAAGGGGTTGCAGCAAGAAGGGCGGTTGAGCAGCGGCACCGCCAAGGCTAGGGTGGCTAGGCTTGTGGATAGCTACCTCACTGAGGTGGCAAGGGACCGCAACTTGTCGCTTACCAAGTTTCAAGTCCTTGCTGAGGCCTTGCCTGAATCCGCTAGGAGCTGTGATGATGG
>comp41137_c0_seq1
TCGGTTTCGGCGCCTCCCCTCTCGGGAACGTCTTCGGCCCCGTTTCCGATGACGTCGCTGTCTCCACCGTCCGCCGCGCCTTTCAACTCGGAATTAACTTCTTCGATACTTCTCCGTACTATGGAGGTACATTGTCCGAGAAAGTGTTGGGGAGGTGTCTAAAAGAACTTGAAGCTCCAAGAAATGAGTATATTGTGTCGACAAAATGTGGCCGCTACATTGATGGCTTTGATTTTAGTGCCGAGAGGGTTACAAGGAGTATTGATGAAAGCTTGGCTAGGCTGCAGCTTGATTATGTCGA
>comp41159_c0_seq1
CTGGCATTCAAAGCCAAAATCTTGATCCATTAAGGACCAAACCGCTCAAGGAGCAAGCTTTTGCAACTCCGGAAAAGGTGGCTGAACTGGTTGAGAAGGTAAGAACTGCCATGCAGCAAGAATTACCAAAGGTGATAGAGAAGATGAACCTTTATCTTCAGAATCCATCAACACGATCCGTTCTTTTCAAGCCCATAAAGACAAATATTATTGAAGCACATACCCAGATTGAATCACTACTGAAATCCGAGTACTCCGCTGACGAGATAGAAACCATCGGCTTGGTCGCCACCCAGGATTTGCATACACAACTTGATGGCATGCTATAGTTTCATGGTAACTGCATTCATATAAGCTTTTCTGGATCTCTATTGTCATGAATTGTTTTTGGGTCCTTTGGGGCACCATATATGTTTGTTGTGGTTGCAATATCTGGGTTATGGATGAATGAAAG
>comp41171_c0_seq1
GAGTTTTCGGAAGCTTTCGGTTGAGCATATTGTCTCGGCTTATAAGAGGACCGAGAGCCGAGCAATCCTGCTGGATTATGACGGCGTCATTATGTTGCAGGGATCCGTGTGCACGGTTCCTAGTCCGGACATCGTCAGCGTGCTGAACACGCTGTGCAGAGATCCGAACAATGTGGTGTTCTTAGTGAGTGGCAAGGATAGGAAGAAGCTAACGGAATGGTTTCCTTTGTGTGGCAACCTTGGTATTGCAGCTGAGCATGGTTACTTTATAAGGGAGA
>comp41199_c0_seq1
GTCGTATCGGAGGTAGTTATTGGCAAGCTCATCAAAAGAGGCCATGTACAATATCTGGCTAGAACTGCCCACTTCTTCATCCTCAATAAATTCTGCAGATATGTTTTCAGGAAGTAAGAAATCCTTTTGAGAAGTGAGCTCCGGAATAGTTTGACCGATCAACATAACTGTGGAGGTGCGATAATTGAGAGAGGACTGTTAGGCGTAGAACATTTTTGTAGGTTTGAGTTGAATTT
>comp41239_c0_seq1
GAGACTGGTCAGGTGGAGATCATCAGGGAGTTGATGAAGTGTTATGATCCTGCTGTTGCCAGCATCAAGGCTCGTAACGGGTTCGACGCGTTCCTCATCGCAGCCAAGCAAGGGAATGTGGAGATATTGAAGGTACTAATGGAGACTGATCCTAACCTTTCCATGACCTATGACTCGACCAACACGACGGCTTTGCAGACAGCTGCAACACAAGGGCACATCAAGGTGGTGAATCTTCTCCTGGAATCGGGATCCGGGCTGGCCACCATAAGCCGGAGCAACGG
>comp41244_c0_seq1
GATCATTTCATGTAAAACGGATGTTCCCAAGTTACTTCTTACATGGTACATAATAAGAGGAATTATTACTCTTGATAAAAATTGAACAAAGGACATAATATAAATGACTTTGCTATTCGTGACTATATAGTATATCAGTATGTGACACCATGAACACTGCCAAATGGCTGTCTATACAGAAAGCTTGTACCCCCGTTAACCAGAAATGATCACTTGTGTGGCCTATTTTATTTTTGTTACATGATTCTATGATCACTAAAAATCAGAAACAGAAGTCCCTTCATAGACAAGAGCA
>comp41278_c0_seq1
CTTCTTGGTTTGACAGAATGCATGTGATGAGCTGAGGAACAGCAGAATGTTCCTGAAGCTTCTAGAAGCCGTGCTCAAAACAGGCAACCGCATGAACGTTGGAACGAACCGCGGAGACGCTCACGCATTCAAGCTCGACACACTGCTCAAGCTAGTAGACGTCAAGGGCACCGACGGCAAGACCACTCTCCTACACTTTGTGGTCCAGGAAATGACACGAACCGAG
>comp41301_c0_seq1
GGAAGTCACCTGGGTCCTTGAGTGCCTCTCTCAGTGGCTTAAAATTCAATTCTTTGGACTGCTTCACTTGGGTGACAATACCACCTCCCTCATATGCTCCATAGTTTGTTGTGTCCTCATCCAAGGTGAAGGAATAGGGCCTTGCACTTTTTATCTTCCTTGGCTTTCCATCATTTAATTCAGTCATTCCCCGAACTTCAGAAAACATAACCAGATCTCCATCTTCAAACTCAATTCTCTCGTCATCCACACATCCAATAAGAGCTGGGTTGTCATTGCTGATCGATGCTACTATGCCTGTGTGTGGT
>comp41340_c0_seq1
CTTGAAGCATCAACATCGCCAGTGTCCTGCTCCAATCACCACCCTTCCCCCTCTCTCTCTATTACACCCACACGTGTGTCCTGAACCACGACGAAGCCTAGATACTCCATCAAATGTGACAGCCCGGCTAAGCACTCGCGAGTATAGAAGCATGTATGGGGGGACCCACGGAAACAGAAGGGACCGTCAGTTCGTCTATAGCAGATTCAGGCCAATGAGGAGCTGTAGGGATGATGCTAGTTCCCTTCTGACAAGCATGACTTTCCTCAGAG
>comp41352_c0_seq1
CCCCAGTAACGCTGCCGAGCAAATAACCAGTCCCGCAGCTTGTAGTTGACCTTCTTCCTACCACTTCCTGTTCTCTCAGCCCACTCAATGACCTTTAAGGCAGATTCTTTGGTGGGTAAACCATTGATGTCAAGGCCAGTTGTCAAACTTGATGAATTGATCATAAAACCATTACCAGCATAAGCTTCTTGGTAATCACTGCTACTATCATCATCTGGCCTTACTACATACATTATAGGAATTTTATATTTTATAGCG
>comp41356_c0_seq1
GGCGTTTCTTCGTTTCTGTATTTAGATTGTTTGAGTTCGCATACTTGTTTGATTGATTATTTCTCTACATCTATGAGTAAATTAATTAGGGTTTTAGGAGGCTTGTTGTTGTATCTATGTGGTGTGTGGCTTTGCTTATATACAGCTGTTACTCTACTCTGTCTAAGTTGAAGATATTGAAATCAGTAGGTAGTTTGAATGATCATATGCAGAAAAAAGATGGTAAAAATTCGGTGGTTTC
>comp41401_c0_seq1
TAGTACATTAATCTGAAACACCAAGTTTCTGCAGGTTAAGATTTTCTGAGAATGAGTTGGAATCAACAAATGGACTTCCATAACGTTGGAAGTGGCAATTCTTATGGTACAGCCGAAGGCTTTATGGATTTCTTTGAAGGATTTACATATGACCATGTGAACTTCATTTTTTCAGGGGCTTCGCATATGCAGGATAGTGCATATCCACATCTAAATCTGGGTTATTACAAGTTTGGGAACTCGGAATCTGGGACTGCTCAATACAGTGAAG
>comp41415_c0_seq1
GCTACATCCAATTCAATACAATGTTACCTCAAATGTAAAATCAAGTATAAATAGCAAACAATCAGAGCACCATTTCATAATATTCATAGGGTATTAATGGTCTAAAGGCCAAAACAACAATCATATCCGAGCAGATTCCCATAATGGTGAAAACAGTCGGATACTACTGGAATAAAAATCTCAAAAGAAAGCAGCAATTACCTTATATGTTGCTTGGGTACATGA
>comp41451_c0_seq1
ATTGACAAGAAAAAATCAGCAAAAAACGCATTAGGGTTAATTGACAGATACAAGCAAGAGCACCCACAAATGAAGGTCAGCTGTCCAAGGGAATCATACACATTTTTGCTAACGCCCATGAAACCTTCCCCATTGAGGAAATACTCCACAAGAAAGAAGACCCCAGCGAGAAAGAATGTGGAAGCCTCATTTATGATCTGGGTATCACTGAATTCACGGAGAAGAATCAAAATCAGGAGCACCCAGAAGAGGAAATTGAGCAGTGATTGTTGGAG
>comp41565_c0_seq1
GGATGAGATGACACCTCAAGCGATTTTCTCGGGGTATTTGTTAGTACTAAGCAAGCCTGTTGTTCAAGGGATGCTTGTGAGGAAAGATCAAGGAAGGTTTCCAACATATGCTACTATGTTGTCCCTAGTTGCTTGCTTGGTGGTCTTATCTTTGGGACCTTTTATCCTCTTGCATTAGTTGAGTACCAAATTAAGCTATGTATGAAC
>comp41566_c0_seq1
TGTAATAATCAGCAGAAACAAACCAAAATTGCTCAGACCAAAAACCGCTGTACTTGGTCACAGAAGATTTACTCTTCGATCTCCCCTCAGTTGTTTCTACTTCTCTCCGATCTAATCTATTCTCCTTGTAACTGGATCCTTCAACCATAATTTCTTCCCCATCAAAATCTAGGGTTTCCCTCGCTTTTCCGATCCCCGGAGTTTCATACTGATTATTACACTCTAGCTTAGCAACTAATTCAGTTAGATTCTTCACCAGCTGCTCCAGCTTATCAATTTGGG
>comp41571_c0_seq1
AGCGTATATTACGTGACCAAATTGCTGCTCTCAAAAAGGAGTTAGAATCTGTTAGACGACACCGGAAGCTGTATATGAGCCGTCGTTGTTCTGTGCCCATCCCTGTAGTTTCTTTGGTAGGCTACACTAATGCAGGAAAAAGTACACTGTTAAATCAACTAACTGGAGCTGGAGTCCTTGCCGAGGATAGATTGTTTGCTACCTTGGATCCAACAACAAGAAGAGTGCATGTTAAGAATGGGAAGGAGTTTCTTCTTACTGATACTGTTGGG
>comp41572_c0_seq1
AAGCATGAACAACAAACTCCTTGCTAGGAAAAAAGTCTCCTACACTAAACCCGCCAAGAAGCTCTTGGTACTCATCAAGCATACTTTGGAACCCATGTTTATCATACTCTCCTCCCTCGGAGAAGTTCCTTCCAAGAACAACCCGACAAAGAACATCATTCGCATATAGCCCGAGAATCTTAGTAAGATTCACGACACTCGAAAACTGCCCACAAGCCTCCTTGACTCGACAACAAAGTCGACCCGCCTCCTCTCGCCGTATGAAGTCATAGGATTG
>comp41696_c0_seq1
TTCTTAAAGTTCTCCTGTAAAGAGTACAATGAAAATAGAAAATTCGAACTCTCAAAACTCAACCCTAGAAACCCAGCCGCCGCCGCTGGTTCTCAGCCTCATCGGCCTCACTACCCTTCCCGTTGACAACCACACTCTCCATCAGATCCACCCAAACCTTAACCCCAACAATCCTAATTCTTCAGACCCTCACAAAGCTGACGACCCTCTTCTGAGAAATCAGGCGGATGTCCCTTCCAAAGCTAAGATTTCGACTTCAGAATCTTACCACTTCAAAATCCTACTTCAGATCCTCACCAAGCCGTTCGCGTCCGCCTCTGCAGCGAAGAAGTGGTTTCTGTGGCGTCACGCCGACGGCGATTGTCTGATGGTGTCCACAACAGCTCTTCGAGGCAATACAAGACCCTTGTTGGCCTTTCTCTCCTCTGAAATCCAGATCTAGACTCTCCGTCTCAACGCCACCCCAATCCCTTATTCAACAACTCCTTCCTTCTGCTTCCGGTGTGGGATCCGGGCTTGCTAGAGAGTTGGTTGGATGTAAATGAAGG
>comp41702_c0_seq1
TGTTTTTAGCAGGACTTCCTATTCTGTTCATAGCTTTCTATGTCTATGAGAAGAAAGAGGAAGCTATTGACAGTCTCGCCTCAAGAGCCACCACATTTGGCGGCAAGTTGAATTCTGACGCGAACGGAGAGATTGGTGAAAAATCAAGATAAATTGTGTCCAGCTTAACATGTTGAAAGGTTTGTTGCTTTCCTGGTTCCCGGTACATTAGAGAAACAAAATTGAAGAAGAG
>comp41715_c0_seq1
AAGAGAACAAATTTGAAGTTTCTGCCCGGCCAGTTAGCCCTAACGAGAAGGAGGCAGCAGTTAAAGCAGAAGCAGAACAAGAAGAATCATCATCGACGACACGAGGAATCTCACTTTTTTTTTCCCTCTTTCCTCTCAGAAATTCCGCTTTTCACTCCTCTCTTACGCGTTTTCAGGTTCATATAGTGTTTCTGAGGTCGCGGTGATTTTGTTTAAACATCGTTAAGACTTTACACTCGTCTTCTCAAGAAGGCTGTAATAAGATTTGA
>comp41764_c0_seq1
ACAATTGATCCAAATATGACTACCACTCTCTGGACAAGTACTGCAGAGAACACAATTCACATCGTCTAATGCCAGCCATCTGCTAAGCCGCTCTCTAGTCGGAAGGCGGTCAAGAATGGCGAGCCAAGTAATAAGTGAGCATCTTATAGTAAGTTAAAGCTAGAAAATCCACCTCCGTTGAGCGAAAAAAGTAGTGTTTAAAATAACGTTTAGTGTTTTAGAAATAAATAAGGG
>comp41775_c0_seq1
CGTTCCGTTGTGAGCCGTGGCGTTGATTTGGCCGACGTGGCTTGCTTGCCCCTTTCTCCTGGATGGTACGGAGAAAAAGAAGAGAAGAGGAGATTAATAAAAGTCCAATGCTACTCCATGAAAGGAACCAGCAACTTCTACATGAGACCCATCGAAGGCCTAACCGTCATCGTTGACCTAGACTCGAAGCAAGTACTCGACCTCTCGGACCGAGGCCGCGACATCCCGATCCCGGGGCCCGCCAACACCGAG
>comp41788_c0_seq1
CAATCTCAATGGTCTTTGAGGATCCAAAGTCGGAAACTTTTGCTCTGTATTTGTCATCCAACAATATGTTGGAAGACTTGATATCTCTGTGGTATATAGGAGTGGATGAAGATGAGTGTAGATATGCAATAGCTCCCGCAGAATCTACAGCAATCTTCAAACGCATGGCCCAACTAAGGGAAACATCTTCACTGGGATGATGAATATGATGATGAAGTG
>comp41820_c0_seq1
GCCTTGCTTCAGGACAGTTGACCATACATAGAACCCTTGAGACAGCCTCATCAACAGCTACATCCACTTTTTGCTTCCGGAATGACTTGAGTATGTCTTCATCCTCTTCCTCCTCATCAATGGACTTGGCCTCCGGCTTATACACACGTAGTCCAGCTCCTTTTCGACGCCACCTTAGTACAACTTTGTCATAAATGCCAACCGCCCAACAGATTACCTTGTATTTCTTTCTAACTTGGTAGCCTCTTATGTGTGCCTGTATTTTTACTACTTTTTGACGCAGTGCCAGAAAATATTTGCGGCCTTTCCAGCTTCTATAATTTTTCTGAAT
>comp41844_c0_seq1
CTGGCAACGCAACGGGTGATGCCGATGATAGACGAACGTCGTTCGGGTTCGACAGTTTCAAGGCTGATAGGGAAGCTAAACTAGAAGAGTGGCTAAAAGACATTGGAAACATGGAACAAGAGAGATCTGGGCAAACTAATATGCTTCAGCTTTGACAGGCTTCTTTAATTTGCTTCTCTCATCTTTGGTTCTACTGGTTATGTATCAGAATCATGACAAATTTCTCTTGGTTGGTTGTAATGACAGTGAACATTTTACATAGCATCAGCTGTTTAGACGGATTGGACAAATAGACAGAAG
>comp41865_c0_seq1
CAAAATAACAACTGTAAACAGAGAGGTCACGCTCCCAAAGGGGAGCCGGCCCTAGCTTTTGGCTGGGAGCCAGTGAAAGTCCTTATCCCGCCACTCCGACCGAGTTCTTACATTCCCGTTGTTTCGACCGAGTCCTTATCCCGCCGCTCCGGTCGACCCACCGCTCTGCACCGAGCCCCCGACGACGACGCCGGCCCTAGCTTTTGGATGGGCTGACGAAGAGAGCCCTTACCCCGCCGCTTCGACCGAGCCCCTTACCTTCGTCGCTCCGGCCGACCACCCGCTCTGCACCGATCCCCTGCCGACGACGCCGCTCCCGCCGCGATGGTCCGAGTGCACCAAGCC
>comp41866_c0_seq1
GTTTTAGTTGGACACAGTTCGTTGGCTCAGGAAAATGGCAATCCTGGAAGAACGGATGCTGCAAGTCCATCTAGTATAGGAAGAACAGATGATCGGCACAACCTCACTGGGGGACTAAAGGTTGTTCCAGCAAAAGAGCACCATATGGCAGCTTATCAAGTGAGAGCTGAACCACTGCTATCTAAGGGTGAACGGCATGTTGAATCCATAGGTCA
>comp41887_c0_seq1
CTCGCTCTTCTCTCTCCATCAGCAACCCACCTTTCTCCCATGGCTTCCAATTCATTGACCGTCTCCTCTTTACGCCCTCAAGTTGGTGTCAATCTTCGTGGTTTTCCAAGTATCTGAGTCGCTCCGTCAGGGCCATAGATGCGGTTGCCGTTGACAATTTGAAGATTAAGGACCCGATTATCGTGATTGATAATTACGATAGCACTTACAATCTCTGCCAGTATGTTGGTGAGCTGGGG
>comp41917_c0_seq1
CTGAAATTTACAACAAGTTCTAATATGTGATTAAACAACATTTCAGAGCTTTCAATCTACAGATCCAAAAGGCAGCAACATTACCCAAAAAAACAAATAAATTATGCATCAAGAGCAACAAATGTGTGTAGTTGTTGAACGTTTCTTTTATCCAACAAATTCGTAGTATACCCGAATTGCCTTGCAAAACAGCTAATTAACTGCTCATGAATCACTTCATCTGAAGGAAGCTCCAAGTTTGTCTCCCTACTAAGAGAAGTTACACCTTTGTCAGCAATCCCACAAGGTACGATATGCTTAAAATAGCCAAGATCAGG
>comp41920_c0_seq1
CGGAAGCTGAAATCGGACGACGGTCCACTGGCCACTACATTCCCACAGCTTGTAGCAGAGCCCACGGATGCACGGTCCAATTCCTTTGTCGGGACCCACGAATACCTTGCCCCTGAGATAATCAAAGGAGACGGGCATGGCAGCGCGGTTGACTGGTGGACCCTCGGCATATTCTTATACGAGCTGCTATACGGCAAGACCCCTTTCAAGGGCTCCAG
>comp41925_c0_seq1
AATTGCAACTTGCCGAGTCACCGCACGCCGCCAGCCAACTCATCCAATACCAGCAACACCACTACCTGCCCCCATCTCGCCGGCGGAGCACCAAGGACCGGCACACCAAGGTCAACGGCCGTGGCCGCAGGGTCCGAATTCCGCCCGTCGTCGCCGCCCGGATCTTCCAGCTGACACGCGAGCTCGGGCACCGCACAGACGGAGAGACAATCGAGTGGCTCCTGCGCCATGCGGAGCCTTCGATCGTCGCCGCCACCGGCACCGGCAA
>comp41927_c0_seq1
ATAAGCTTCACCAGAGATGGCAGCTTCCATGACATCCAAAGGAGACAAAATCCCATCATTCCCCAGAAACATGGTCAGCAAATTCTGGGAGAATCCGCTCACCAGCGCCACCCCCTTCTGGTTTCCCTGCACCGGCGTCGCCTGCGAATCCCTGAGATTCCAGAAAACTATCTCCGGCACCGCTTCCCCGTACCCCTTCTCCTCATACTTGCTCTTTATCACCATGTAATCAGTCTCCCATGGATTCGCCGAAGCTTGATCGAACTCCATGTCACTGAACACAAGCACTCGCTTTATCATCTGCTCCGGTTTCAGCACCGCCTTCACCGCCACTTCCAGAATTGCGTCGAACACCTTCTGGAAATCCG
>comp41933_c0_seq1
ACCGCTGCCTCGACCCCCACGTCAGCAAAATGTAATCTGAACGTGACGGTCTGGGCGTCCCGGTTTGCAGCGAACACGAGGAGAGGGGCGCAGAGGATGAAGGCCTCTGGTATGCCCAAGCTGCAGAAGCCTGAAGAGCCTGACTTCTCTGCTGACCCAGAAGATGGTTGAAAACAGAGGAGTCTATTTCTGCAGCTCCTTTGGTATGTATGTCCCTCTATATATACACACACACACACAAATACACTAAGGATTGCCTGGTCTTGTGAAGCCATGATCTTGGTTAGGTCTCTG
>comp41936_c0_seq1
GTTTTAGTAGGATTGGTCTCTTTGGGGACCGAGGCCACAATTTGAGTATACCGGTATCTGTCGTCGTTAAGGTCTTTTACAACGTAACGACTTAACCTTGTTCGACCGTCGTATAGTTCAACTAATTGGTCTTGCAGTGTGGTGTCTTCTTTCTTATTTTTTGGTCTCAGTGATGTGGTGGTTTGTTTGTATCTTGATAGTGTTTGTTTGATGTGTTCTTTGCTGTGGAACTTGCCATGTACATTTTGTAATGTAAAATGTGGTATCAAAAGAATATATAGG
>comp41988_c0_seq1
CGACTGGGTCTTTGGAGTTCCACCGCCTCCTTGCTATACACCCCGGTATTCTAATTCAAGTACAGATGAAAGAGGCCTTTAGAAACCAGAACTTGGCTGTTGGATTGGTAAATATGACACCTTTATGTTTGAATTTCCTCAAAAGAGGTTTTAGGTGCTCGATCAAATTATAACCAATTTACATAGGCGAAAATCATGGTTGTTACTTTGATCAGTTTATAGTAATTAAG
>comp41993_c0_seq1
ATAGTGAGCACTGTTAATGCTCTGCAAACTCCTATGATAAATGCAGCCATGGTTTTATGTGATAGGCATTTTGGGGGAATCAACTACCCTGTTGGTGGTGTTGGTGGAATTGCCAAGAATCTGGCACAAGGTCTGTTTGAAAATGGGAGTGAGATACTTTACAGGTCGAATGTTACTAATATCATCATTGAGGATGGAAAAGCTGTCGGA
>comp42005_c0_seq1
CTTGGTGCAGGTGATCACGGGGCGGTGGTTCATGGTGTTCGCGTGCCTCCTGATCATGTCGGTGTCGGGGGCGACGTACATCTTTGGAGTGTACTCCAACGAGATAAAGTCATCCATGGGGTATGACCAAACTACCCTCAATCTCCTCAGCTTCTTCAAGGACTTGGGAGGGAACGTGGGCGTCATCTCCGGTCTGATCAACGAACTCACTCCTCCCTGGGTGGTTCTGGCCATGGGCTCCGCCATGAACTTCTCCGGCTACTTCATGATCTGGCTCGCCGTGTCCGGCCGCCGGAGGGACACCCCTCTCTGGCAAATGTGCCTCTTCATCTGCGTGGGGGCCAACTCCCAGACGTTCTCCAACACCGGCGCCCTCGTGACTTGTGTCATGAACTTCCCCGAGAGCCGGGGGATTGTGCTGGGCCTTCTCAAGG
>comp42007_c0_seq1
GGAGTTAAAAAAGGAATCTCAACCTGATGATGAGTCATTTGACTTGGTTGTTGGCATGCTGTTTTTGCAAGGGCAGATTGATGAGGCTTTCAAATATGTAGATTTGTCTCTGAAATCTGGATATATGTTATCCACAAGGGTTTTCACTGAATGTGTACAAAGCTGTGTTGCTAAGGGAAAGCTTGATACTTTGGTTTCGATTATAGAGAAGTGCAAGAGTATGGACCAAAATAAAGCTCTTTGTCCAAGCTGGCG
>comp42007_c1_seq1
GGTAGTTTCAAGTTCATTCAGAGTGCTAAAAGCTCTCTGTAGGTTCCCCAATGACGCATAAGCATATATCTTAGCAAGATACGTTTCCGGGTTTGCAACCTTGTTCTGTCGCAATGAGCGCTTTAATATAGCCCATGATGCATCCAAGAGCACAGAGCTGTAGGTCCTACCAGCTGTGGAAAGAGCTGACACAACTAATCCTTCATCAACAGAAAGAAAAACAGCTGGCCGAGCATTTTCACCCTTAAAAATCCATCTTGCCATGAATTCCAAGGCAAAAAAGGCTAGCTTGCTATTGTCATTTTGTGTGGCAACCTCTG
>comp42012_c0_seq1
GTCGAACTGGCTTCTATTTTAATCTGTGTTGGACTGATCGATATACCAATAATCAAGTTTTCAGTCAACTGGTGGAATACATTGCATCAACCTGGGAGCATTAGCCGATCCGGTACATCAATACATGTTCCTATGCTCATTCCAATCTTGTCCAACTTTGCTAACTTCCTCTTCTTAACTTGTATCTTGTTTGTTCTGGAAACACGTCTTCTTATTCTATCTTTTCTCGAATCA
>comp42036_c0_seq1
GGCTTGGGAACTTGGACTCCCAATGGAAGCCTGCTGTGTGCTCCAGTTTCGATAACAGCCTTCGCGCCATCGCCTGTGGCGGCGCGCATACTCTTTTCCTCACCGAATCAGGACGAGTCTATGCATCTGGACTCAATAAATTTGGACAGCTTGGCATTTCAGATGACAACAGTTACATAGTGGAGCCAGTTGAAGTTTCTGGGTTTAAGAAGGATATAAAACAAATTGCAGCTGGTTACAACCACTCCTGTGCCATTACAGAGGATGGGGAGCTGTATGTCTGG
>comp42044_c0_seq1
GCAAGCAGCAGTATGAGGGGGATGAGCCCCATTTTTGAAGCGAGAAGTAGCTGTAGAGGTCGCCATGAGCCAAGAATGAAAGCAATTCCACAGGCTATACCGGTGAGAAGAGCGTGCTGAAGATTGAGAGCAACAGCAAATGCAACAAGAGCAAAGCCACCAAGCAGCGGACCCAGACCAAACAGAAAAGACACGAGCAAGCCAGAAATATCCTCCGATTTGTAGCTAGTACTGAAACTCTGAAATA
>comp42061_c0_seq1
TTTTGGTGGCACAAGATTGGATCTTTTTTCTTCTTTATTAATTTATCTCCCTGTGTTATCTTCATTGTCTTCTGGGTATGTTTGACTCCAATGGATTGATTATATATGTTTTTTAACTAAGATACTATGATTAAAATAACATTTGGGTGTTGTGCTGTGTTGTGTGGTTTAGGCTTTTTGGGCAGCCGATTGGGGTTTTAAGGTTTAGTTGAGTAATTATATACCACTTCTTTTTAATCTTGTCTAATCATTTATGGAATTAAGCATGGG
>comp42068_c0_seq1
CCTGATGTTATTGAGATCAATATATAGTCTTACAAGATAGAGATAAATATCTCAACAAATGAGAGAAATTACAGGAATGATAAATACAATAAATATAATTCTAATAGCCTCCCGCAGTCGATCGCGACACTGTTGGCTGTCGTTTGGACGACCAGGAGACAAGATTGAGTCCCAGGTACAAACAGTAGCCGAATGTGGAGCGCCGTGAGTCCGGGCAGCTAGCCCAATCGGCATCAGAATAGACCTGTAACTGATCAATAGGTCATGGTTCAATAGATAGGCTGAGAG
>comp42080_c0_seq1
TTCGGATTCATTCACCGGCCAACCTAAGAGCGTACAGTCCACAATCGCGGCCTTGGCGGAGATCGTATCTATGCAACGCTCGACAATGCCTAAATCTTCCGCCATAGGCGTGAGATTCTCGCAGGATTTCAGCGCGATGACGGAATCCCTAAGGTTTCGAAATACGGAGCGGGAGAGAATCGCTCGGCGCGGGAGATAAGGTTGTCCTTCGAGTACTCCTCGGTCATCTGAAGCACCTCACCGGCGCAACGGAGAGCGGCGGCGGTGATGGGGGGGG
>comp42099_c0_seq1
GAGATCCGAAGGCTCGAGCACGTGGACTCGGCGCGCAAGTCAGCCAAGCGTGCGGTGACCGCCATAATGGAACCAGGGAAAACGGGGGACTCTGACTACCTTCCGTTCTTCTACTCTCGAGTCTTCAGCTTGTCTTGGCAGTTCTACGGGGAGAGCACAGGGGAAGTCGTTCACTTCGGGGATTTTTCCGGGAAGAGCTTTGGTGCATATTGGGTGAACAACGGCCA
>comp42102_c0_seq1
GCTCATTCCTATGTTTCTTTATGAATTAATCCAATGAGAGTAGAGATAGTTCAATTAAAAATCTCCTGGTTTGAGATTTGTGTGATGAGTGACAATAAGTGTAGCAGCATTGTTACAAGGGTATTGTGATAATTGAGTGCTGCACATGAAAAAAAAGAGTTTGGAGGGTGAACCATTTCCTAGGAGGAACCCGGTTTTTGCCTTGTTACCGGGGTGAGTATGTGTATAGTAGAG
>comp42121_c0_seq1
GTTTAGCAGTCCAATCGACATTTAGAGCAGCAGCATCTGATGGATCTGTTGCAGCATCAATGGCGATTGGACTGCTAAACCAAATGCTGATGATGATCACAAGGAGCCCCCAATGCTCCATCTTCTTCCTTAAACCTACCCACCACTTCTCTTCTTCTCTTCTCTCTTCTTGTTCTCTCTCTTCCACCCGTGAACTACAGAAAGGGGGAAAACAGAGCTTCGTCTATCACCGAATTCTTTTGGGATTTCTTTTCTGATTTATT
>comp42136_c0_seq1
TTCATAGTCGTTCTAGCCTTCACTTATCTTCAACACACCTTCCTAGGACGCAGCTTGTAGCAATGGTTCATTGAGAAAACGCGTCTTCCTAAAATCGCAACTCGGCACTGGCTCAAACTCCGAAAAGAGGTAGGAAAATTTTGACAAAAGAATACGCAAGAGCACCAGTGAAGATATAGCTATCTGCGCGGTCCAGTATGCCACCATGACCAGGTATAAGGGTCCCAGAATCTTTAACACCCGCATCACGTTTTATCATAGACTCCGTAAGGTCACCGAATAAAGAGCCAAAGAAATTCAAAACCCCAAAAG
>comp42136_c0_seq2
GGTAAATCTTGATGTTACCATGGAGCATACCTTCCTAGGACGCAGCTTGTAGCAATGGTTCATTGAGAAAACGCGTCTTCCTAAAATCGCAACTCGGCACTGGCTCAAACTCCGAAAAGAGGTAGGAAAATTTTGACAAAAGAATACGCAAGAGCACCAGTGAAGATATAGCTATCTGCGCGGTCCAGTATGCCACCATGACCAGGTATAAGGGTCCCAGAATCTTTAACACCCGCATCACGTTTTATCATAGACTCCGTAAGGTCACCGAATAAAGAGCCAAAGAAATTCAAAACCCCAAAAG
>comp42164_c0_seq1
GCACGGTGTGTGTCTTGGTCCTTGCGCATAACGCACGGTCAAGTGCATTGACCAACAAGGAATTCAAAGACGAACACAATGTTTGTGCATCATTGTCCGTGCGGAAAATGCACAGACAAACACACGGTCTAACAAGAAAACAGAGGGGAACACACGGTCCATGCGTTGAGGTGCACAAACTAGTTCAGAATCGTGCTCGAAGAAAA
>comp42211_c0_seq1
GCCGTGGAGACGGCCCACCATGATTCAGGTTATGGCCATGTTCAAGGAGATTCAAGCCGGGTCAGAGTTGGATTCGACGTCCAGTATTGGCGTTGATGAAGGTATAGAGATGACTATAAAGGAAGATGCTGAGATGGGCAAGCTGTAGACGGTGAAATTAAGTTTTCATTTCGTTGGAAAAAAAAAGAAAAAAAGAAGTGTATTGTATACCAAGTGTTGAAAATTTTCATATACAGGTTTAGTGGTGT
>comp42222_c0_seq1
GCGCTTACTGAATAGTGAATAAATTGTCACTACCACCGCTTTGTACCGTCAACTCCGATCCAGGAAAAAAGCTTCGAAATTCCAAAGAAAAAAACAGAGAGAAGAGATAAAAAAAATTGCATCTATGTACAATCGAGGAAAAAAATCTCTCAGATCTAATTAATTTCCTAATTTTATCTTCGATTTGATTTTCTCTTACAGAGAAAATCCGACGACGGCTTTA
>comp42275_c0_seq1
GATTGTGAAGCAGAACAGCAAACGGATTGGAGATGTGTTTTGAACCAGCCCATTTCCGCAGGCAGTGAATCGTTTGCCACTAGCACAGAAATATTCTTGGCCTCCAATGCAGCCGCGCTCAAGGCGGTGGCGCCGAATATTGCGAAGTCCACCCCGTTGCTGAACTCCGCGTTTGCATCTAGATACGGCTTCAAAAACGGCAAACCAAGCCGCTTTGCAATGAAGTCAACCATGAGAAGGCCGTCAGAGCAGCGTCCAGTTGGGAAGCCGAAGTAGGTTTCGCCGTAGGGAAG
>comp42317_c0_seq1
ATCGGAGGTCTCGCTTCGGGCAGACGCTCTCTGCCTACGACTCTGAGGAGGAGGAAGACGACGACGAAGAAGAAGATGAGAAAGAGGATGATGATGACGATGGACTGGATTGGTCATCTGATGAGGAATTTGCAGAACCAGCTGATCCTGATCCTATTCGGAGAAGATCTAAATTATTAGCTGCAGCAAAAATGAAACAAGGAAGCAACAAGACTCAAAAGGTGGGTGGTGGCCTTGAACCTGGTGGAAAAGGAAAGATGGATGGAAATAGACCTATACGGAACAAATATACTCAG
>comp42324_c0_seq1
CTTTACTTGTAAGGTAATGTTGGTCTTTGTTGATATAATAAGTACTTGTGTGAAATCCGTGTTTCATTCCAATTACTGAAGTACCTTCATGTTTTGGCAAATCTCTTGCTGGTCTCATATGTGAATTATATTCATGGATATCCACGGATGTGGGTCGGATTTTACCATCTTTTTTTTACAAATGTATAGGCAAAGATGTGTTGTAATGTCAGGG
>comp42324_c1_seq1
GAAATCCATACTAACACATCTCAGGCATACTGAGCGGACTCGGCTGCAGAATCTGGATCTTGAATACACAAGTATGTGAATGAGTGGATATGTGGTAACTAGTAGCTATAATATTGACTTACTGCTTGGGGAGTCACACTGATATATACCTTGAACGCTCGTGTCAGATAGCGGAAGAATTGGTGTCCTATGAATTTCGACATCGTCAGTGAGATCTATGGTTATGCTTTACTTGTA
>comp42333_c0_seq1
GCAATATTGATGCTCTCTGAGCATATGCCTGGAAGCAAGATTGCCTTGCTTGAAGAGGCAATTAATCAAAATCTACTTGGAACCTTTCTCGTGGCAAATGTGCTCACAGGGCTGGTAAACTTGTCAATGGATACCCTTTCTGCCTCTCCACTTAAATCTTTGATTACCTTGGTCATATATGCATTTACATTGTGTTTCTTAACTGGTG
>comp42422_c0_seq1
GGATATTCAAATGACATTCCAACCACCTTGCACAGAAGTAAAGCTGACTGCCTAGTGCCTGAGGAAGTAGTTACTGTTAGTGTTGATGGGTCTGTGCTTGACCGTATTGCAAAAATTATGTCCTATCTGCGCCTAGGATCATCTGGAAAGGTTCTTAAGAAGAAGAAAAAAGAGAGAGAAGTAAAAGGAAAAGTATCAGGAATGACCAATTATGATGA
>comp42429_c0_seq1
TCCTTCTCCTCGGTGCCTTCCTCCTCAAATTCCCCGCCTTCAAATTGAAATTCCTCCCCATTAAGCCCCATAAACTGAGTGACACCTTCCCCTTCAGCCTCAAATTCATCGTCCTCTTCCTCGTCAGAATCAAGTTCACCGACCAAAACCTCAAATCTGTCTACATCGAACCCTAATCCGTCGTCTGCGCCCTCTCCTTCGCTCTCCAATCCATCAAATTTATCGGCGTTTGTTTCGGATAGGGCGACGTGAGAATCGGAAAGCTTGATCTCCTGGAAGAGTGGGTCGATG
>comp42434_c0_seq1
ATCACTTCTATTGCACCACTATCCTTTTCCTCCTTGACTTTAGAAAGACCTGAAAAGAACTGATGCATTGAGATGAAAACAATGGTAATGCCTAAGAGGAAGTTCATTGTTAGCGTATGACCAAATAACGCTGCAGATGCTATGCCCGTGAAAATTGTTGCCACAGTTGAGGAATACTTCTTCAAGATTGTATCTGCATATTTGAAGAAAAAGGACGATAGGATTCCCTGGGCAGCATTGTTAAATATAAGGAGCATAGTAGCTTTG
>comp42456_c0_seq1
AGCCAGCTAACCTCACCGGCGGGGACAAGCTGCCGGCGACGGACTGAATTCCAGTGAGCTCCCTCCTGCCTCCGAAAACATCATCCGGCACCGGAGGCTGGGAAGGGGGCTGAGAAGCGGCGGAGATGGGATGTTTGGCAACGGAAGAAGAACAGCGGAGGGGGGAGACGCGATAACGACGTCGTTTGGGGAGTGAAGAGGATAGATTGAGAGAGAGAGGAGTAGGAGGAAGGAAGTAGGAG
>comp42498_c0_seq1
GAATGCAACCTTCGCCATCCCAAATTTCTCCTTGAACTCGGAGGAAGACAGGTATGTCTCTCGCTTTGTAACATCAATATCTGTAGCAGGATCCGTTGATGTTGTCTTGAGGCGGTCGTATGGATGCGTTGAGAGTCCATCATCATCTTCTGGTTCTTCCTCTTTAGCATCTTCCTCTATGGTGAGAGATTCTAATCTGTTGCTCATACTGTTATCCTTGCTATTTGGCTCTGATTTTGGTGGAACAGACTTTGGAATCACTTTAGGAATAGG
>comp42500_c0_seq1
GGAAGGAGAAGACGGTATCGGAGATGGAGAGAGGAGCGGATTCCGGTGGGAGAGGGACGGCGGGACGGAGACTGTGGTAGATTCTGGTGGAGGAGCAGTAGCCGGATTTGGGATCTAGGGATTTGGAGGACGCCATTAGAGGGGAGATTGTGCTCGGTGGGTGCTGCTGTGTGTGAGAGGAGGATATGATCGAAAATGGTG
>comp42507_c0_seq1
GGTGGTGAGTTCTTCCAAAGAAGAGGAACTTCTCTTTGTGACCAATTATTCCCTGCATCAGTTTCTTCTCCAAGGCGTCTCGTGTTTGGTTTAAATTCATGATTGTATATAGTTTCTAATTGGCTGTGAGGGGCGCTCGCATCTGATAATTCGTTGACTGCTTATCAATGTAAGTAGTAGCATTCATTTGTGGGTCATCCGTCATCGTTATGTTCTTCATGACAGTTGTTACATTTTATAACAATCCTTATCCTAGTATATGTGTGGT
>comp42515_c0_seq1
GTCGGAAGTTGGAGCTTCGACAAGGCCAAGTGGAGGAAAGTCGACTTGGTCAACAAATGCTGGGCCAAGTTCCCTGACCCGCCCGATCCTTCTACTCTCGACACGGTTGATGAAAGAGCACGAGCACGGGATTTGTTGAGCATCGAGTGCGTCAGGATGTTGAACGAGGCTATGCACGAGCACCACAAGAGGAGGAAATGCTCCTTGAAATCAGAAACGCTGAACGACTCTGACGGTAAAGACGAGCCCAAGCCCACCCCGAATTCTAAAGGAGACCAGACGTTCAGCTCGTTCAGACTCTGGATTGTCAGC
>comp42567_c0_seq1
ATTCTTGAACAATCCAGTCAAAGAAGTCACAAAGCATAAGGCACGTCTCGTTGTTGAGGTAAGTTAGAGATAAAGGGTTACAGAGGTTGCAGATAAAAACAAAGGTACTGGCAAGGGGAGGGTTGTTCACAGATTTATTCCCACCAACAAAGAAGAAAGAAGAAGAAATCAGATTCAAGGGGAGATCATCCCAGATCCACACCCAAAGGCAGTAAATCACCAAAGTCAGAACCTCAAAATATAAGGGTACCGGGATCACATCAAAGGAGTCACAACCAGAAAAACACACAAAGCAAATCGGGGATTTCAGGGAGAGAAA
>comp42600_c0_seq1
GTCCGAGATAGCACAATAGCTCAAGTTTATCTGGCGTAGATTCTTGGAGTAGTAAGCCAGAGCACAAAAAGCCATGTCTTGTATGTTTTTACAGTGCTTCAAATCCAACTCTGCCAGTTTTTCACACCCAGCAGCAACTGCTGTCAAACCGGCACCATGGACTCCTACCAAACTGCGCATGTCGAGATCAACCAGCTCCTTAAGCCGCCCTATATATTCT
>comp42603_c0_seq1
AACTGAAAAGCAGAGAACCCATGTGATCCACACTTGAGATGAAGTGATTTGATGACACCAAGTGGAATTCAAAAGAACAACCACGCATTCTTTAAAATGCCCCTTTGAGCCAAATTAGTGCTCACTGTAGAAAAGAAGTAGGAGCAGCTTGTGTTGGATAACAGGATAGTGCTCATTGTGAGCCAAATATGATAGCTGCATTTGGTCATTAATTTTGAAGGGGAAAAATATCGTTTCTCTGTGCAAGTGGTTGATTCTAGTTTTATGTCTGGTTTGGTGGCTATGCTTTCGAATCTTAACTAGTGTATTGTCTATCTGTATAAGTTGATTATAAAACTTAATTGATGCTGTTTTTTTTTATAACGGAAACAGGCCTGATAGACAATACACTAG
>comp42612_c0_seq1
CACCCGGGTTTGCCTATGGGATGTGCTCCCATGGGGCACATCTTGTACGATGAAGTCATGAATTATAACCCTAAGAATCCGTACTGGTTTAACCGAGACCGCTTCGTTTTGTCCGCCGGCCATGGCTGCATGCTTCAGTATGCTCTTCTTCATCTCGCTGGTTATGACAGTGTCCAGGAGGAAGATTTGAAGAATTTCCGCCAGAG
>comp42623_c0_seq1
GAGGAGGAGGGGGACGAAGAGGAGTACGAATTCGAGTACGAGGAAATAGAAGTCGAGGAGGAAGTTGAAGAGGAGGAGGAAATTGAGGTTGAAGAAGACGAAGATCCAGAAGAAGATGAAGAATTAGCCGTGGAAGAATTTAAGGAAGAAGAGGAATTAACCATGGAAGAACTGAAGGAAGAAGATGAGGAAGATCCACAAGAAGAGCAGGAGGACGAGGAGGAGGCGTCGGAGGTAGAAGACGATGATGATGAGGAGGAACAGGTGCACCGTGCTCAGGAGGAAAAAGATACCGGCGCCCCAAATTCATCAATTGCAGCCCCAAACGAAGGTAATGGTGTTATCAACTTCCGACTGTACATTTTATGATAAAAGCCCAATTTTTATTCGGATTCACG
>comp42624_c0_seq1
AAGAATTCCCGCTTAGATTCGGGATATGTTGGCCTAAAGGATGTGAATACTGGTGTGAAAGACAACATGATGCAAAGCTTTTTCCTGGCAGAGACACTCAAGTACCTCTATCTATTGTTCTCACCCCCATCGGTGGTCTCACTAGACGAATGGGTATTCAACACGGAAGCCCACCCACTGAGGATCGTTTCCCGTCGTGGGAGTGGAGAAGAGCAGCAAAGTCCCGTCATTAGGAGACGTTCGAGGAAGGTAGGCCGATTAACAGAGTAGGAGACGTCGTCTTCTTGTTGGATTCAAGGCTAGAAGCTGTTATAAAAACGAAAGGCTTGGATTTTTACCATGATTTTTCATGCTCCCCCGAGTTGCGTGGTTTTAGAGAGGAGCCATGACTGGTATGCAGCCTTTAGGAGATTTGACGTTGCACAAGACCGCGGGGGAGAAGGCAGAGGCTATAAAGG
>comp42626_c0_seq1
TTTTGATGCGGTTCAGAAAACCCTACTCCACGGAGTCTCAGGAGATGAGATTCACCCAATATTGCACTAGTTTCAAGAGTTTCAAAGTTAGGTTACAAACTAAAGACAGAGAACAACAAACCAAAAGAAAACTAAGCAACGAGACAAGACGGAATCAAAGAGAAGGGGAACAAAGGATTTCGGCCTTCTTTTAAGGCAAGAGACGCTTCAGGACTAAACGCCTCCACAAGCACCACCGCATGATCTCAACGTGTCAACACCGGCGACGCAACACCACCATGAATACCACCGCGCGAAATGCACTCCTCTTTTTCTCTCTCTTTTACTTAGGGTTTTTTCGCTCTGATTGGCACATGAACAGAAAG
>comp42627_c0_seq1
GTCCATTTTTTGGTTGAAACTTGTTCATCCCCTTGAATCTCATTTGTTCTTCAATGTGTTGATTACAGAGGTCCTTTCTTATGATCTTCCCTCTGCTGAACCTCTTGTTTACCTTATTGAGATTGATCATTGCTCCTTGGAGTGTGTTGTTCTGTTAAATTTGCTGCGTGTTGTGGCTATATATTTGAAAAACACTTTGAATTACTATATTAACACTAACCTTTCTGTATATGAGACAAAGCTTGTTACTATGGTTGAGGAG
>comp42630_c0_seq1
TTGGAAATCACAGGATTCACAAGAACAATATGAAGCATTAATTAATACATAAAATGTTGAGCATCAGTACAGGAAATGAAGTAGCATTATTAATTGTTCTTGGTAGGGTAAGAAGGCATCTTGTTGATGCCGCAGAGGCCTTGGGGTTTTCCGGTGTTCCTCTTCATCCGAATGTAGCCCTTCTCGCCCCATCGGCTTCCCCACGAGTTCTTGACGATGATGTAGTCCCCGGCCCCGCCCTTGCCCTTGCCCGCGCTTCCGTCCCCTACTGCCGCCACTCCGTGGTCTAGCGCTGTCCCACAATGGCCATCAAACACGCCCCCGCTGTAGAACTGGAAGTCTCTGCCAGATGCCTCAATGGCAACACTGAGTGGTTGATGAGCTAGTGCCTTTAGTAGACTCTGCTCATCATTTGCAGGCACATCATGGTATCCATCAATACTAACAACTTCACTTATATCCTTATTGTCCTCGCACGTGCCTTCCTCCATGAGGTAAGGG
>comp42631_c0_seq1
AAAAAAGAGACAGCCAAGGAAAGCAGAGATTTTCAATTAGCCAGCGAACGAGAGAATTAATTGAGTCGATAGATTCATCGAGATGGAATTAGTTGAAATTCTCCACATGAATGGAGGCGATGGAGAAAGCAGCTACGCAGAAAATTCAGTGGTCCAGAGGAAGCTGATAGCGATGACAACGCCGTCGAAGGAAGCCGCCGTGAGGAGGCTGTTTGATGCGTGATGTTTAATACTTGAGCTCGTACAAGGATAGATGAAGCTCACCACCAAGGATAAAGGGCTTACTTGACTTCATTCACCACAAGCCTAAACTTGATAAAGAGAACAAGATTTGGATAGAAAACTGAATATGATCACAAAGGGTGCTTAATATGATTCAAATCTTG
>comp42632_c0_seq1
TGGTTGGAGACCATGTGATAAATGAAGGGGAGTGGATCTCACTCAACGGTTCTACTGGGGAAGTCATATTGGGAAAGCAGCCTCTCTCTCCTCCAGCTCTTACTGCTGATTTGGAGGTGTTCATGACTTGGGTAGATGAGATCAGATGCCTCAAGGTTATGGCCAACGCTGACACCCCCGAGGATGCACTGGCAGCAAGGAACAATGGAGCAGAAGGGATTGGACTTTGCAGAACAGAACACATGTTTTTCGCATCAGAGGAGAGGATCAAGGCGGTCAGAAAGATGATCATGGCATCAACCCTTGAAGAGAGAATAGAAGCACTCAACCA
>comp42634_c0_seq1
GTGAATATTTCTGAGCAGGGGCCATCATAAGAAATGGTCTGCATACTTTTGCACAAATAGATCTCAGGATCCAGTGTTCACAAGAAGATCTCTCATGGGTCAAGAGAAATTCTTGTCACCGATTACTTGTTTCTAAGAAGAATTCCGTGTTCATTACAAGCTGTGTGAAGAAGAATGATGGAGAATTTGTTGTAAGAACCTTCACAGAAGAGCAAGAAGCGCTAGTGGTTAAATCATGGAGCTCAATGAAAAAGAATGCCTCTGAATTGGGACTCAAATTCTTCTTGAAGGTGTTTGAGATTGCTCCCACAGCTAAAAAGCTCTTCTCTTTTCTCAACGAGTCAGAGGTTCCAATAGAGAGAAACCCCAAACTCAAAGGCCATGCTATGACTGTTTTTGTCATGACTTGTGAATCAGCAGTTGAGTTGAGGAAGGCTGGTGGTAGAGTGACAGTGGGGGAGTCAAATCTCAAGGATCTTGGCACTAAGCACTTCAAGTACGGTGTTGCTGATGAGCATTTTGAGGTTGTTCGGTATGCTTTGTTGGAAACCATAAAAGAAGCAGTGCCGGAGATGTGGTCGCCGGAGATGAAGAACGCGTGGACAGAAGCCTACAACAGTTTAGCCGAATCCATTAAGGAAGAAATGAAGCCTCCGGCATCTTCAGTTTAACGCTTATTTACAATAGCATTGTCGTTGTAGTTGGTTTTATGTTGTATCAGTATCGGCGATCATCGAAACTGCTCGGAGGACAATCTCAAGCTGTCTTGGAATTCTTCATGTAGTTCCCCACCGTGTATGAGAGCAGAGCATAAACAATGAACAATATCTCAACAAATAAAAGCAAGTTGTAATGTTTGGCCCTAAACTTAAGAAATATAAC
>comp42635_c0_seq1
GTGAAATATCAGGAAGCTTTACGTACATCAAATGCTTTGGAGATCTTCAGCAAATACGATGTAATAGTAGATGCAACAGACAATGCACCTAGTCGGTATATGATCAGTGATTGCTGTGTGGTTCTGGGGAAGCCTCTTGTATCAGGTGCTGCTCTTGGATTGGAAGGTCAGCTTACTGTTTACAACTGCGATGGAGGTCCCTGCTACCGATGCCTATTTCCAAGTCCACCACCAGTCACAGCTTGTCAGAGATGCTCAGACAGTGGAGTTTTGGGAGTAGTTCCTGGAGTCATTGGAACTCTTCAAGCTTTAGAGGCTATAAAGATTGCAAGTGTTGTTGGTGAGCCACTCTCTGGGAGGATGCTACTTTTTGATGCTTTGTCAGGACGAATCCGAATTGTCAAAATCAGAGGAAGGTCACCGCAGTGTGAGGTTTGTGGTGAAAACGCATCATTTGCTGCAAAAGATTTCCAAGAATTTGATTACGAAAAGTTCACCCAGACCCCCTTGTCCACGGTTCCACCAAAACTGAAACTGCTGTTACCTGACTCGAGGATAAGCTGCAAGGAGTACAAGGAGAAAGTCACCAGCAAAGAACCCCACGTACTAATAGATGTACGGCCATCACATCATTACAACATCGTCTCCCTCCCCAACTCAATGAATATCCCACTCTCAAGCTTGGAGTCAAGATTGTCTGAAATATCTGCTGCTCTCGGGGAGAAGGAAGCTAATCTGTATGTAGTGTGCAGAAGAGGAAATGATTCACAAAGGGCTGTTGATTTGCTTCAGAAAAAGGGCATTGCTTCTGCCAAGGATATCATAGGTGGGATAGAATCCTGGGCGCGTGAAGTCGATCCAAAATTTCCAGCCTATTAGCTTACAAAAGCTGAATTCCATTAGATAGTCTTTTCTTTGAAGGTAATCCTATTATTAACTCTCACACCAAAGTTTCTATAGGTTGAGATGAGATGTGTTTTGATCATCTGTGTTACTGTGTACCATCTTATTCATACAAAAGATCTCTCAAAATTTGCTTTCTGTCTGGGA
>comp42636_c0_seq1
TCTCGAGAGCGCGTCGACGGGATCGTTCTTCCATGATCGGAGCACTACGCTTGGGACGCTTATGGGAGTCACCTTTCCGACATCCTTCGCCTTCCACGCGCCTTCGCAGCGGAGGAGAGATTGGGCCAATGCCGACGGCGATGCGGCGGAAGACGAGATGGACGACGACGAAGATGATCAACGTCGTAGGAGGCTGCCGAAGCGGCGGAGGAGGTGGTGGCGAGGGCTCTGCCGCGACGACGTATGCAGTGGAAGCGGCGTCATCGTCGGCGACTCCAGGCGGCGGAACTCGGCTTCGCTTGGCGAGTTTCTTGAGGTAGAGAGGAGGTTCGGAGAGGCGTTGTACGGTGGCGGTGGTGATCAGTTGGAAGGGCTCGTGAGTGCTACGCGCGCTGGGGAGCGTGTGTTGTTCGACGAAGGGCGGGTGCTGCCGCCGGCGGGG
>comp42637_c0_seq1
CGGGACGTTGGTGTACTACCACTGCGCCTTCCACAATTCCTCTCTCGTCTCTCTGATTTCCGATGTCTTCATCGTCATTCTCTGCTCTCTCGCCATCCTCGGCCTTCTCTTCCGCCAATTGAACATCTCGGTGCCAGTGGATCCTATGGAATGGCAGATCTCACAAGACACAGCCAGTCGCATAGTTGCATCCCTTGCTAACACGGTTGGTGCTGCTGAATCTGTGTTGCGTGTCGCTGCAACTGGCCACGACAAGAGGCTGTTTCTCAAGGTGGTTCTCAGTTTATACGCGCTATCAGTTCTGGGGAGATCGGTCTCTGGTGTTACTGTGGCATATGCTGGATTGTGCTTGTTCTGTCTCTATATCCTTGCTGAGAGCTCACCAGCAATAAGCAGTAGACTATCTCGGGTTCTAGGAAGAAGCTTGGAGGTTCAGGATTTGTAAGGATCCTACTTGCAACAAATGCTCGATTTCACAGAAACACCACGCTGGAAGTTAACACTGACGGTTGTTGCTTTTGTTGCTGTAACCATACTAGAATCATAAGTTGGATTTATAGATGCACTGTGAATAGTTGTAATGTTGTAGACATGGGCAATACGGTAACTTGATGAGTGCCAA
>comp42637_c0_seq2
GTGTTACTGTGGCATATGCTGCAATAAGCAGTAGACTATCTCGGGTTCTAGGAAGAAGCTTGGAGGTTCAGGATTTGTAAGGATCCTACTTGCAACAAATGCTCGATTTCACAGAAACACCACGCTGGAAGTTAACACTGACGGTTGTTGCTTTTGTTGCTGTAACCATACTAGAATCATAAGTTGGATTTATAGATGCACTGTGAATAGTTGTAATGTTGTAGACATGGGCAATACGGTAACTTGATGAGTGCCAA
>comp42638_c0_seq1
TACTCCATACCAGATTATGTACGCGTATCAGCGGATTGTAGACACCTTCTCTCTCGTATATTTGTTGCGAATCCCACAAAGAGAATCAGCATCCCGGAGATCAAACAACACCCTTGGTTCCTGAAGAACTTGCCCAAGGATGTGATTGAAGGAGAAAAGACGAATTACAAAGGATTGGATCATGATCAACCGCAAATGCAGAGCGTTGAAGAGATAATGAGTGTAGTACAACAAGGAAGGGCTCATGGGGAAGCTTCAGATGCTGCTGGACAGTTTGTTGGTGGATCTCTGGATCCTGATGATTTGGATGGCGATCTCTACTCTGAGCTCAGCGCTGACTTCGTCGCCTACCAATGAATTTGTTACAAATTTGGTGCAACACACGTCAATTGATTTGTTCATCAAATCCTTGAGTTGTCAAGGTATGATAGTGTGTTGTATAGAGGTTTGAAGCTGTTTTAGTGGAGTGAAATCTTGGTTTGACATGTTTGAAACAAGCTTGAGAAAGTGTTTTATATATTTAAATAAAGGCG
>comp42639_c0_seq1
GAGATTCTGGAGGACAGATTTGCTGCCCAAAAGGGATTTGCATGACAAGTAAACTTACTTTCCGTGTATGGTTAATCACCCTTTCAAGATGGTCGACACTTGTTTTTGATACCTCTTATCCTCTTGATGGATAACATGCGATTCGGGCGTTATCCTGTTGAGGCTTGTATTAAATTTTAGTCACTTGAGACGAGTTGTTGGCTAGCCAGGATCATTTGTTGTAACTTTATAGGCACATCAACTCTATATATTTGCTGAGTCAAAATCTCTGAAGTTATGGTTTCCAAGACAGACTATGGACTATGGAGGTACCAATTTTACTGTAAAGAAGTCTTTATTTTAC
>comp42644_c0_seq1
ATCGAGCCCCTGCTCCAACCGAGCCCGCTCCGACCAAGCCCAATGCGAGCCCGGATTCCCAAACTTTGACACCGAACCACGCCATCCCGACCCAGCTGCTCCTCGGACCCCCAACGGAGCTCGAAGAAGAAGAATCCGCCTTCGACTTCAGCGAAATAGTCCACGTGATCGGAGTGGGCGACGGTAGCGACGAGCCCCCTTCCCG
>comp42645_c0_seq1
TTTTTTAGTTGACGATCAAAAAGCCCCAAATTCTCATGCACAATTTCGCAATTCCAAGCCCCAACAACCTCAAAGGAGGGGGAAAAACAAAAGAAGCAAACAGCTGTACATGGAAAAATAGTTGATATATCAAAACGACAAAGCCACGCACGTCAAACGACGACGTCCCCATTGGGCGGTCTAAGCTCCTGCCTGAGCCTCTGTGAAAAGGGTCTGCAAGCATCGACGCTGAGATCTGCGGCGGCGGCCAACGCCACGAACACTGCGGCGTCCTCCGTGCAAGTCACGTGCTGGGCCCCCACCTCCACCTTTGCCTTCTCTCCCACCACGGTCGCTGACATCACGAACCCCTTGTACATCCACTGGGGGCCGCACCAAGCGGACCCGCACTCCGACCCGGACCCGGAGCCCGAGCCGGACCAGGAGGTGAGGTCAAAGCTGCTGTTGGGGCTGCTGAGGGGGGAGTTGTAGTAGGCGGCTGCGGTGTCGATGGTGAACTTGCCGCCGGCGGAGGGGCTAGCGTTGAGGGGGCCGGTGGAGAGGGTGATGCCGCCGGAGGAGGCCGAGAGGATCTCGAAGCGGTGGGATATGGTGGAGGAGCGGTGGTGGTCCCGCCACGCCTCGAGGCGGCCCCAGGGCTTCCACGTGCCGTCGCCCGGGCGGAGGATGAGCCAAGCGCCGGGGTTTGAGCGGCTGACTCGGTCCGTGCCCGGAGACGGGACGAATGGGGTCACCATGGAGGCTACCGCAACTGGGGATCCCGAGAGGTCGTGGATCGTCACCGTCCAGCCCTTGCGCTCATTGGCCGTAGCTTGGCGGCGGCTGCGGCTGTTGTGGTGGGGGTCGCTTCCCCAGCAGGCTGTTGATGTGCTTGTCTCTG
>comp42646_c0_seq1
GCTCCGAGTATTTCAATCCTGAAGAAGCCATAAGACTGACGCGGTGTTGCTTCCCAACCTGACGCCCAAAGTGAAAACAAAGAGATTGCAAAAGCAGCAACATCGGACAATAGATGGGCTGCATCTGTTAAAATTGCCAAACTATTAGCTTTGATACCACCAACTACCTCCACACTCATGAACAGAACACAAAGTACAACAGCCATTATAAGCTTTCTCATGGAGGCAGATCGCTCTTCTGCATCCTTTGAGCTAGTTGTGGCATCTGCAAATCCACATACTGCTCCACTGCAAACCCTCTTCCCTTGAGATGCATGTGCATCAGAGATATCTGCTGATACTTCAATCAAATGGCCATTTTCTGAATTTTGCACCTCCATCTTTTCGATTACTCGATTCAATGAGAACCAGATGGATCTAGGTAGTGTTACTTCGCCTTGCGAATCTCTGCGTTGCTTCTTGCTAGTGATAAGAAAATCTCACACCACAAACAACACCGCATGCAGGGATCACATAAAAGCTAATCAAAACTCCAGCGGAGTGGAGCGTCGTCCTCCAATCATGAACCGGGGCGCTAGGGTTTGCGGAGGAAGTGGACGAACAGATTTCAATAGTTGGGTTCTAGA
>comp42647_c0_seq1
AATCCGTGCACAGATGACGGCTATGCTTGCAATGACACAGCATCGACAGAGGAAGGTGCCAATTGTCAATCATAATGAGAGTGAACGGGCCAAGATCTGGAGTCAAATATACAGTGATGACACTGTAAACCAATCGATTCCAGTTATAGCAGCCTGGCAACTGAACGAGAGAATGTACGGGGAACTCCAGGGACTCAATAAGCAAGAAACTGCAGATAGGTTTGGACAGGAAAAGGTGCATGAATGGCGGCGTAGTTATGACATACCTCCTCCAAGTGGAGAGAGTTTGGAAATGTGTGCTGAACGAGCAGTTGCCTATTTCCGGGAACATATAGAGCCACAACTATCGTCTGGGAAAAATGTGATGATTGCTGCTCATGGAAATTCATTGAGGTCGATTATAATGTATCTTGATAAGCTAACATCTCAAGAGGTGATTAGCCTAGAGTTGTCAACCGGGATACCGCTACTTTACCTATTCAAAGAGGGAAGGTTTATAAGGAGAGGGAGTCCTGTGGGGCCTACTGAAGCTGGGGTTTACGCGTATAGTAGGAGCTTGGCTGCATATAGGGAAAAGTTGGATGAATTGTTGATATGACAGATTGGAGCAGCCAGTAAGTTATTGGGAGTATAAAATAGTATTGCAAGAGGCAAATTTCATACTCTTGGCCTATGTGTTTCAAGTTAGTTAATTGTCATGCTTTTGCTTGTTGCTTATCTATTAAAGCAGGGG
>comp42648_c0_seq1
AGCAAACACCTTATCCAAACACAATACAAAGCCACAAAACACTTCTCAGAAACTGAGTTCAGTAGTAAGAAAAAGCTAAAGGCTTGTTTGGGAGGCCATGGCAGCATACTCAAGCTCCATAGCTTACCCTCCTCTAAACTACAAAAATAACCCCACCACTCAGCCCTTGAGCATATCCTGCTCAATGCAACAGCCTTCTCAGAGTAGCATCAAGGTGATAATCAACGGCGCTGCAAAAGACATAGGGAGGGCAGCAGTTTTGGCTGTCACTAGAGCCAGAGGAATGGAGGTCGCTGGTGCTGTGGACTCTCATTTTATTG
>comp42649_c0_seq1
CTCTCGAACGTTGATTATATAGATACTTCATTGACGGCTATCAATCTACTACATAAACATCACAAATTACCAGTGATGGGTTGGATGCTCTATGCCACAAGCTACAAGAAATAGAGACATATATATATATATAGATGAAACGTCCATACTCCATGAAAGGACTACCAAACGGTAGTTGAGTTCAAGCGCCTGCAGGACTTGGAAGCAAGAGATGCCATATGGAATTCATGATATTAGAAAGGCAAACCCGCTTAATTAACATGCTACACCTTTGAGAGCTCGACTCTGTGCCTGTCCAGTCGGTCCTTCAACTGCTTACTCCATCTTTCTATCAGTTGTTCTTGTGTCTTGATCAGCTCCGTCTTTTCCTTCAACTCTTCTTCCATTGCAGCAATATCCTTTCGTAGCATCTCAGCCCTGCTAGGTTGATCCTCGCGTAGCAGACCAACGAAATACAGCTGAAGCTTCTTGGCCGCCTCCATAAAGTCTCTCGCATGCCTCTCTACATCAATCTGATGGGAGGGGTGAGGAGAGCGGTCGATAGCTTGGAGCTCTCGAGCGGGCAAGCATGGAAGCAAAGCGGCTTCGAGCGCCACGACGCATCCAATCATATCATCCCTCGCCGTCGGCGTCTGCGGCTGCGATGGTGCCGAAGGCGGCGTCGGCGCCTCCAGCATATCTCCTCCTCCTTCTGCTTGCTGCCTCTCCGCCATTTTTTCCTGAGATTGAG
>comp42651_c0_seq1
AGTACAGTCTCCTCCCACTCTCCTCTCCTCTTCTCTTCTCTGCATCTCCTCTCTCCTCCTTCTCCCTGCTCTCTTTCTCTGTTTCTTCTCAGCCGAGAAGAAGAAAGAAGAAATCAAATCTCATATTAGCCGAAGAGGAGAGAAAAGAGAGAAGAAAAGGACAAAAAAAAAAGAAAAAAAAGATGAGCAGCAACAGTGGCGCCAATGCTAGGGTTTCGATCCCGAGCAGTGTGAGGAAGACGATTCAGAACATTAAAGAGATCGGTGTCAACCACAGCGATGAAGACGTCTACGCAATGCTCAAGGAGTGTAACATGGATCCCAATGAGACTGTTCAGCGCCTCTTGTTTCTCGATACTTTTCATGAGGTCAAAAGCAAGCGGGACAAGAGAAGGGAGAATGTTAATGGCAGAGTGTTTGAAGATTTGAGACGAAAAGCAACCAACCAAGTACGGGGAGCTAGGAGTGGCCGCCGAGGGAGATTTTCTTATCAATATGTATCACATGATGCTGGAGGTGGGATGAATGGATCTGTACGTAAGGAAAATGGATATGAAGAAAGAGGGAATGCTCTCAAGTCCCCTGCACTGCCAGTTCTTAAGGAGCTGGATTCCAG
>comp42651_c0_seq2
AGTACAGTCTCCTCCCACTCTCCTCTCCTCTTCTCTTCTCTGCATCTCCTCTCTCCTCCTTCTCCCTGCTCTCTTTCTCTGTTTCTTCTCAGCCGAGAAGAAGAAAGAAGAAATCAAATCTCATATTAGCCGAAGAGGAGAGAAAAGAGAGAAGAAAAGGACAAAAAAAAAAGAAAAAAAAGATGAGCAGCAACAGTGGCGCCAATGCTAGGGTTTCGATCCCGAGCAGTGTGAGGAAGACGATTCAGAACATTAAAGAGATCGGTGTCAACCACAGCGATGAAGACGTCTACGCAATGCTCAAGGAGTGTAACATGGATCCCAATGAGACTGTTCAGCGCCTCTTGTTTCTCGATACTTTTCATGAGGTCAAAAGCAAGCGGGACAAGAGAAGGGAGAATGTTAATGGCAGAGTGTTTGAAGATTTGAGACGAAAAGCAACCAACCAAGTACGGGGAGCTAGGAGTGGCCGCCGAGGGAGATTTTCTTATCAATATGTATCACATGGTACCTTTTCACATGGGTTTTGTGTATGCCATCCTGGAG
>comp42654_c0_seq1
AAGGTTCAAAAGTATTGCAAGAAACTTGAGGACTTCATGGCATTACTAGCTTATGAGGAGCCTGAAAAATCACCTATGTTTCATCTCCTTAGCCCAGACTATAGGCAGCAAGTCGCAGACAGCTTGAATCGAGCAATTCTTGGTTCTTTAAATCTGCCAAGCTATTCCTCCCTAGAAAGGCTCATTCAACAAACTACAGTTGTTAGGCAAAACTTGAATCAAGATCAAGGAAAGGATGCGAGTCTACAATTTTCTTTGAAGGATTTCCTCAAGGGCTGAAAGGTAGACATCTATTTTAGAGGGTGATATTAAGTGTGATAAACAGTGTCTGAAGATGAGCTTCAGACTGCATTCTGTTCACTAACCAAGTCTGGGTTTTATTATTTGGTACCATCTTGATGTTGTAAGCAATCACTTGATAAG
>comp42655_c0_seq1
GGACTTGTTCTGAAGACGGGCATAAAAGTTCCCCAAGAAGGAATATCTGAAATGCTGCGGTTTCATCTAGCTGGTTCAGAGTACAAGATGACCCTACCCGTAGAGCCAAGATTTAGTGTTCCTCTGAGCCAGACCGTGAGCGTCTCTGTACTTGTAGGACGCAAAGACAGTAACAAGGTTGCCTGTATAATCAATAGGGCATGCTTTGATTACATTGACCGAACAGCGTACAGGGCGCTTGCGTTCAATTACCTTGACTTCTCTCCTGTCTACCCTTTTGTTTCCGGCATCAGGGCTTGGATCTCGTTGCTGTTTATGGACGATGGGAATGAAGGGGTCATTGATGTGTTAGGGATTCAGATGGATTTCTGTGACGTGGCGAATTCTGAGCAGGAGGTCTTGTGGCTGTTGGACATGCTTGACTGGAAGTGATGGATGATCTTCCTAGTGTACGAGGC
>comp42656_c0_seq1
CAAACATTTGTAAATAGTTATGCATTGTTCCAAATGCCAATCAACAAAAAATCTCCAATAAAAGAACACCACCGAGCATGAATATGTTAAAATATTTACATCATGGCTACCTATCCATGCGCAAGGCCTCCTCTAAGCCCTTTAACCTCCTGGAAAGTACAACAAAGCGCTTTCCGGAGGAGGCGATATGGCAGGAGTTCGACGGAACTCCGAAGTAGTAAGGAGATGGCGTTTGGAAGCTTTCTCCATGAAAGGAGGTAGAGAGATGAAGCGTCGAAGAGCCGAAAAGAGCAGCGCCAGCAGAAG
>comp42657_c0_seq1
TGCAGGCGGATCCATGAACTTCAACGGCGGAGGTAGCGCGGTGGCCAATGGAGGATATCAAACTCACATCCAAGGACAAGGTATCAGCGCCGTCAACGTAGGAGGCGGCGGCAGTGGCAATTCCGTAATTAATGGAGGCGGAGCTTCGACAGTCAATGGAGGTAGTAGCCAAGTGTATGAGAGCAGAGTCATCAATGGAGGATCTCAGAGTCATGTTCAAGGAGGAGGAAATGTTAACGGTGTTAATGTAGGAGTTGTCAATGGCCCACCTAAACCTTGCGCGTAGATTATCCTAGGAAACAACCTCGGACTACAATGACTATAGTATATAATATAGATCTTGTGATTG
>comp42658_c0_seq1
GGCTGCCCTGGAGACTGTCTCTAACTTGGGCTAAAAGAAAGCAAAGCGCACAAAAAGCGACCAATCGATCGCATTCAACTGCAGGAAATCGCTGAGAAGAGAGGGAGATTATGGTGCTGTGGGAGATCGCTGTAGCTACTGCTTACTTCTTGGGGCTGAAGAGGACGTACAAGCACGCCTTGAGGATTCAGCGGCGATTGATCGGCCCAAACCACCCTAATATCCGCCAGTTCCTGCACAGACGAACACGA
>comp42658_c1_seq1
AGTTCCTGCACAGACGAACACGTACTGTCTTTGATGTAGCACTCAAAGTTCATCGTAACATTCAACAGAGAGATTTAGAGGTTGGTAGGAGTGTAAGTAACTGGCTCCTCAGATATTTTGACAAATTGAAGCCATCAGCCAACATCACTGGTACGGCAGTACAGAAGCTTCCCCCTCCCAAAAATGGAAGCATGACACGGAGCACAGCAAACAATGTCCAGAAAAATGGGGTCCCGAG
>comp42659_c0_seq1
GGGGAGCAAAGTGTGCCAGATTTTTGTCATGTATAAGGATCCATTTAGGACTTAAACTTTTAGGTAAACGTAAGGATAAAAGTAAAGGGTTTAGAGTGCACTTGGATCTGATGTTTGAATAAATCCAAGGATCGGGAACCATAGATCTAGAGAACGAACCTCGAGCAGGGTCGGGAAAGATCACACGACAAGTGAAGAGAGGAAGACGAAGACTCCAAAGCCAGGAGACACGCACCCCCAAGGGACAACTGCACAGCTCCGACGACTTCAACGACGCCCCGCAACCCGGAGGAAGGAGGAGAACAACGGCGTGGCCGACGAGAATCCACCTCCACCCAATCGCCCAGGCCCAAAAACAAGAGAGCGATCCATTTGGCCACCGGCCACGTCGCCATGGTCAGCATATCATTTTGGGTTTTGATACCCGATCTGTTCTCTTCAACCCATTTGGCCACTGGTTCGCCGTTGTTGGCCCCTACGACTGCCATCGTATGTCTAGCTCTAACCCCAGCTATACCACATCAATTGAAATAAAAAACAGATCCATGGCTGACCATGGTGATATGTTATCTTCTCCTCCTATGTGTTTGATGTTTGTCCCATGGCAGCAGTTGTACCAAAACCCCTTTTGAC
>comp42660_c0_seq1
AAAAAAGAAAAGAAAAGGTAAAAAAGAAGGCAAAAAAAGAGCGATTGAACGAAGCACATGGCTCGCGTTGGGCATTTGAGAAACCAGAGAAGGAGAGTCGGTGGTGCTGGTGGATGAGTAGGGCACGACGCTGGTAGTGGTCGGATTGGACGATCCGGGTGTAGGATGAGGCCAGTGGTGGTTCATGGCGACGAGGAGCCGGGAAGACAGAGGGTTGCCGCTGGAGGACAAGGCGCCATTCGCTTGGAGGAGGAGGACAGTCTACTGTGGGACGAGGAGGCGATGAGATGGAGGGCGAATTCAGGTATGAATATGAGTTCTTATCCATTTAATTTTGATCGATATTTGTTTTTTGAAATTTAGGGTTTATTACAATTTGGG
>comp42660_c0_seq2
AAAAAAGAAAAGAAAAGGTAAAAAAGAAGGCAAAAAAAGAGCGATTGAACGAAGCACATGGCTCGCGTTGGGCATTTGAGAAACCAGAGAAGGAGAGTCGGTGGTGCTGGTGGATGAGTAGGGCACGACGCTGGTAGTGGTCGGATTGGACGATCCGGGTGTAGGATGAGGCCAGTGGTGGTTCATGGCGACGAGGAGCCGGGAAGACAGAGGGTTGCCGCTGGAGGACAAGGCGCCATTCGCTTGGAGGAGGAGGACAGTCTACTGTGGGACGAGGAGGCGATGAGATGGAGGGCGAATTCAGATTTATTCTACTACAATTGACACCGTTTGTGAGAAACGACACGATGACGGG
>comp42661_c0_seq1
GAAGTCGTTAGCTACAGGAAATTTGATGTAAGGATTCGTGCATTGCAACCTTCTTCTTCAGGTGATCAGCCAGGGACACCTCTTTTTGCTTAAAACATCTTCTTAGGGAGATTTCTTTATCTGTAAGCTTAATAATCCTTGTGCATATTTAAATATTACACATAAATATGATTCTTTTGTTTAGATTGTGATATGTATAGTCCCCTGTACTGGCTGTATGAAACAATTGTTTAAAAGGGGTGATAGTTCTCCAGTGTTATAAATTGCAGTTGCCTTTCTGCTAATTTGTTGAGTTCATTCTTATTTTCTGTCTTAGAATAATGAGGG
>comp42662_c0_seq1
CACAAGTGCAAATCCCTTCTTGTGACACAAAATGGAGTGAACCAAAAAAGATGGAAGAAGATGAAGCTGATTTGAGTTTAGTGGAGTGTCTGAGGGGAAGATTGCTTGCAGAGAGAGCTGCTTCCAAGGCTGCAAAGCAGGATGAACACCTCATGGATTCCAAGTTGAAGGAGCTAGAAGCTCAGTTAAGAAGTGAGACAAAAGCCAGG
>comp42663_c0_seq1
ATTGTTTCAGCTTATAAGAGGACCAGGAGCCGAGCAATCCTGTTGGATTATGATGGTACTTTGATGTTGCAGGGTTCGGTGTGCACGTTTCCTGATCCCGAGGCCGTTAGTGTCTTGAAAACCCTGTGCAGAGATCCGAAGAATGTGGTCTTCCTGGTCAGCGGGAAGGACAGGAAAAGCCTAGATGAATGGTTTTCTTCCTGTGGGAACCTTGGAATTGCAGCAGAGCATGGTTATTTTATAAGGGAAAACGACGACGCTGAATGGGAGAATTGCAAGCCTCTATCAGATTTGGATTGGATGCAGATTGTTGAGCCAATTATGCAGCTGTACACAGAGACAACAGACGGTTCCTACATAGACGTCAAAGAGAGCGCCCTTGCCTGGAATTATCGTCACGCTGATCGAGATTTCGGTTCTTGCCAAGCTAAGGAGCTCCTAAATCACCTCGAAAGTGTTCTTGCTAATGAGCCCGTCTCTGTCAAGAGCGGTCAGTTTGTGGTCGAAGTCAAGCCTCAGGGTATAAACAAGGGTGTAGTAGCGGAGCGGCTGCTAGCAACAATGCAGCAAAAGGGAATGCTGCCGGACTTTGTGGTGTGCATGGGGGACGACCGATCAGACGAGGACATGTTCGGGGTGATAATGAGGGCGAAGGGGGGCCCGTCTCTGTCTCCGGTGGCTGAGGTGTTCCCGTGCACGGTGGGCCAGAAGCCCAGCAAGGCTAAGTACTATGTTGAGGACAGCGGCGGGATCCTCCGAGTCCTGCAGGGGCTCGCTTCCGCGTCAGAGCAGGCTAGTGTTTAGAATGGAGCTTTGATTTGTTTGTACATGGCCAAGTGATGTTGGAATTAAAGTAGGTATAAGAATGATTATCTGTGTGTGTGTATGTGTGTATTTGATCCTATCTGAGCAAGCAATATATACACATATAGGCTTGGCGAGTTTGCAAGATGAAGG
>comp42664_c0_seq1
GTTCATTGTTCAGAGGGGAGGAAGTTTGTGGCTTCAGAAGCACAACACGTGTGGAGTTGATAAAACATGAGATTGGAAGTAACCCACAATCACTGACTCAAACTGGTCCCGTGAATCTGTGGCCAAGTGTGTCCAACTATGTTCTTGAAATAAGTTCATGTGACGACCCACAATCACCGGTTGCATTCTTCTACTTTCTGGATTCTGGAGGGGGATCCTACCCAGAAGTCATTTCGAAGGCCCAAGCAGACTGGTTTCAGAGTACATCTCAAGAGATCAACCCAGATTCAAGGGTCCCTGAGATAATCTTCTGGCATATACCTAGTAAAGCATATAACGACGTTGCTCCCTGGTTCTTTGTACTCAAGCCTTGTGTGGGGTCAATGAACAATGAGAAAGTTGCTTCACAAGAGGGTGAGTTTGGAATCATGAAGCAATTGGAAAGAAGGCCTTCTGTCAAGGCTGTGATTGTGGGTCACAATCATGGGTTAGACTGGTGCTGCCCATATAACTATAAGAAGGCGAAGCTATGGCTATGCTTTGCTAGACACACTGGATATGGAGGCTATGGAAGCTGGGCTAGAGGTGCCAGAATACTGGAGATCTCTCAGCACCCATTCTCCATCAAGTCTTGGATTAGAATGGAAGACGGTTCTGTACATAGTGAAGTTGTTCTCAGTCATTGAATGAAATCCCCACATTATTTCCTTGTCTTCTAGTTTGAGAAGAAATAAGACAAATTGTGCATGTTTGAGATTTTTTTGGTTGTGCATGTAATATACAGTTATGCTTTATATATTTAATTAGTACG
>comp42667_c0_seq1
ACTTATTATAATTATCAGTATACACATCTGATGAGCAAAAATGTATACAAAGCAGAGCTGAGCTCACAAGTTTTATTGTTCTAACAGCTGTATGAATAAAGCTGCATTTTCTTTAGATGTTACTGAACAACCATCCAAATGTATCTTGTGCATGTTCTCCCTTAATATGGTTGGGAAAATTCAGGATGGTGATGGTGATGGTTTCTGAAATAGGACAAAAGGGTATTGATACCTGAAGACTAAATAAAGAGTGAAATCCACCACTCTTTAGCCGGGCAATGCTGAAGCCTTTTTGATGGGCATGGGCATGAAAAGGGAGAGACCACAACACAAGTAGGGCATTAAACAATGAGAAGAAAAAAGGATATTACAAGATATAGCACATTCAAAGCACCCTTTTTTAAGGAAGCTCTTTTGGTTCGAGCACGGCGATTTCGTGAATCACTTGAGCCTTGTCCTGCTCGAATTGTTCATCTTCTTTATCCGGCTTCAGTTCAGCCAAAAGACGGAGAAACTTGCTCTTATTTGCATATACAATGTTAGCAATATCTGGGGGCTTGTTCTGGTTAGCGACAAACAGCTTGAAAACGTGAAATGATTCCAATTGAATGCTCTTGCTATTCTCCCGAAGAAGATTCATAAATATCCTCAAGTTATCCTTTGAGCTAACATATCTCGTCATTGTGGCAGAGTTACTACGATCAAGTAACATATCTCCCAATAACTTGACAGCGTGTCTTCTGGTAATGTAATTGCTTGACTCAAGCAACTTTGAGTTATACTCTGCGAAAAACCAATCATAATTTTTAGAAAGAAATTCAGCAACTGTAGATTTATGCCTGGTCAACAGTTCCTTAAACGTAGCAGCAGCATCCGCAGCGATATCAAAATTTGGGAGTTGAATGTAGTGAAAGAACTTTCTGAAATGCTCAGAATACAGTACATAACTTGCCACCACCTGATGGCGTATGCATTCTCTCAGCATTGACCCATAATGCAGGGCCATGTCAGTGCTGTCATAGCCAGCTATCAGAATATCCATCAGATCTTTGTTATTTTCCAAGTATTCAGATGCAATCAACCGCGAATTAACCTGCTGCCTTTGCAAGTTAGCAACGATTTGGGTGGCATCCTTGCGAGTCTCCAAGTTCAATTTTGGCAGACAGATGATTAGTAGACGAAGTGTATTCTCTTTGAAGAATTCCTGCGTTAATTGCATACAAGCCTCGGGCACAGGCTCGGCTTCACTACTACCATATAATATTGACTTCAATTCCCGAACAAGTTTGCTTAGCTCTAGCATCTTCTCCTCACGCTTGCTCCCACGACTATTCCCAGCATCCGTATCGAGAAAGATGAGGATATCGCGCGTTAGCCGGACAATCTCGGCCGGCGTGCGAGCCTTGGGCTTGAATAAACCCTTCATGATTGGGGCTCGTCCTCCTCCGCCTGGTTTGACCGGATGAAGGTCTGAAACAAG
>comp42668_c0_seq1
CTTAGAAACTGGAAGAGACTCGACCATGGCTGCCAATAGAGAGACCAAAGCAACCCTTTTGACGGTCCAAGGCCAATCTAATGTAAAGTAGCCTAGATACGAGAAGTAATACAGCATCCCTAGTGATACCAAGAAACCAAAAGTGAACATGGAAATGCTACCAGCCCAACTCTTGTGTTCATTGTAAGGAAGCTTTGTGAATCCAAACCTTCTTCCAATTATGTCAGCAACACCGTCACCACCACACATCATCGCCATAGCGATCACACCAACGGGAGAATCACGCCAGAAAACAATCGCGCATAATATCAATACAAGCACATAGTACAAAGGGCCTCGAAGCAATTCCTCTGGGTTTCCATCACGGGTTACTGATTTTATAAGCCCTCGATCGGTTGCAAGTGAG
>comp42669_c0_seq1
CTTTTTGAATCTAATAATCAGGAAAATTGAATTTAGGGGGGGGGGAGGGTTTCGGATAATCCGATTCTCGCCTGCTTGCTTCTTCTCAGTAGGAGTTCCACTCTGCCTGAGAATCTCGAGGTCAACAAGGCTGATCGACATTAAACCGAGGGTCAAACCGGACATAATTCCGGCGAAGAGCACCAGCACGCAACAAAGCGCCGCATACATGAACCACGACGCCGTTCCAAACGCAATATCCGATCCCAATCCTGTGTTCTTAGCCGCCAGCAGCGCGTTGATCAGATCCATGGCTTCCCCCACACAGTCAACGGTGCTCCGACCGATCGCGCTCTTTGTGGTGCTAACTCTAGATTTCGGAGCTTGCTGTCTCGCTCGGATTTTCGGCGACCCCGTTCACACGCAGCAGATATTTTTTAGTCACTCCATTTTGG
>comp42671_c0_seq1
AAACCTGCTGGTTCTCGCCGTCTACAAAGTCCCCGCAGGTCTGTGCCGGAAGGCGATGAAGAAGCGGCGGCGTCGGAGAATGATGAAAAGCGGAATGCAGTCGGTGCGTTCGGCGTCGGACGGCGACCTGGCGGAGCTGTACGCGGCGCAGGCGGTGTTACGGTGGTCGGAGGAGGATGTAGTGGAGGTGGAAGTTATAACGGAGGACGAGTTCAAGGAGCTGGAGAAGGAGATGTGGGACCACTTCTCCACCGCTGGCTTCTGGAGAAGTCCTTCTATACTACAAT
>comp42672_c0_seq1
GGAAATCAGTATGTGACAGCTGCAAAAATGATCCTTCAAAATAGTGAAGCAGTGATTTCAATAGACATGCCTGCTGGTCCATCTGAGGTGCTTGTAATTGCTGATAAACATGCTAATCCTGTCCATATTGCAGCAGATCTGCTTTCCCAGGCTGAGCATGGACCAGATAGCCAGGTTGTTCTTGTAGTAGTTGGTGATGGAGTTGATATGAAGGCTATTGATGAGGAAATCGCCAAGCAATGTCAAAGCCTTCCAAGAGAGGAGATTGCATCCAAAGCACTCTCTCATAGCTTTACTGTGTTTGCTCGTGATATGATCGAGGCGATCTCTTTCTCTAACCTATATGCACCCGAACATCTGATTATCAACGTCGAGGATGCTGAGAAGTGGGAAAGTTACATCGAAAATGCAGGATCCGTGTTTTTGGGTCAATGGACACCTGAAAGCGTAGGCGATTACGCAAGTGGAACGAACCATGTCCTGCCAACGTACGGATACGCAAGAATGTACGGTGGAGTATCTCTGGATTCGTTTCAGAAGTACATAACAGTTCAATCGCTGACCGAGGAAGGCCTCAGGAACCTTGGCCCCTATGTTGCAACCATGGCTGAGGTTGAAGGGTTGGAAGCTCACCGAAGAGCTGTGACATTATGGTTGCTTAGCTTCGATATCCTGCAAC
>comp42672_c0_seq2
CCTTATTCCGAATTTTCATCTTCCACTTCATTTCAACTGGGCCCGTTGCACAATGCACAGATGAGATGTATTGCCAAGACATTTTTATTTGGACTGGGTAAAAATGCTAAGAAATTACCATAATAGTACAAAGGGGAAAAGATTTATCCTCCAGGGTAAAATAGCAAGCCCAAGCCCAAGCAAATACAGCTTTATGTGTGATCATCATCTTGCATTAGATGGTTGCTTAGCTTCGATATCCTGCAAC
>comp42674_c0_seq1
GTGTTCTGCTGCCAGAGGATGCTGAATGCTGCATCTGCCTAAGCTCTTATGAGGATGGAGCTGAGCTGCATGCTCTCCCATGTAATCATCACTTCCATGCTACGTGCATCGTGAAATGGCTGAAGATGAACGCGACGTGTCCCCTTTGCAAGTACAACATTCTCAAAGGCAATGAACAGGTTTAACGAGGGTGGGAACCGGGTCTACAGTTTGGACCGTCCATTTGCTCGTGTACAGAAATCTCGGTCTGGTGAGACACAGCTTATGCAAATACAAGTTCAAAAGGTGCTCCCTTTTCTTTCAGTGAGTGATGCATATAGGTTTAATATATGGAGGCAATTTTTTTATTTAGTTTCGGT
>comp42679_c0_seq1
CAAGAAATGCAGATGGAGAGAAGAGTTCTCTTCCTAGATTAAATGCATTGGCTCAGGATGGGCTAGCAATGCTGGACTCTTTGCAGTTCAAGCTGGACGTGTTGGCACCACAACTTCCAACCTATGATGAGGTTGAGTCTGCTCAATCTTTGCTTGAGAGTTGGAAGCAGCAATCTCATAGTTTGCGTGTTTCTTTGAGGAAGGCAAATTTGCAAGCCAAGGCGAATATGAGGAAAGCTGCTCAAGAAGAGAGGGAACTGCTTCTGGGTGGTGGAAGTGAGTCCACAGTTCGCCGACGTAATCTGCAGACAAAGGCTGGAATGACATCTGCAGCAGAAAGCATTACTGAGAGCCTCAGGCGCACTCGTCAATTGATGGTCCAGGAGGTGGAGAGGAGTGCAAGCACATTATCTACATTCGAGGAATCGACTGGAGTGCTGAAAAGGGCTGAAACGGAATACAAGGGGCAGCGCTCGTTGCTGATGCGTACTCGTAACCTTCTATCCACAATGCAGCGACAAGATGTTATTGACAGGATAATAATCACAGTGGGATTTTTGATGTTTACTTGTGCCGTCCTTTATGTTGTTTCGAAGCGTATTGGGTTGTTGATGCTGCAGCGTAAGGTCACTGCGCTGTTAAAAGCTGGTATGGGTAAAAATGGTGGTGGTGGAATTGGAAACCCTGTAATTCTTCCTGTGCGTGATGAGCTCTGATACTTCATACTTGTATGGGTGGGTTTTTTTTTTGGTTTTTTGGTAGTAAAAATTAACTGCAGGGGCGACGATTTCACGTTTCTCAAGTCTCTTTTGGTTCATAAACAGGGTGTAGTGTAATCTTATTAATGAG
>comp42680_c0_seq1
CTTTATTTGAAATATCTAAATTACACATATTTAAAGATACCCGGCTAAAGAGAAGCTGATATTATACACAAATCATGTTCCAAGGAATTGTTACATGGACTTGTATCTAATTTTCACAGCAGCAGGAAAGAAGAGGAACTATCATGTACATGAAATTTTGATTCCTGAATCATGTTGAGTGAGACAAACACACATCAAGAGCAACAGCCGCCCTGAGGAGGTTGTCGTTGTTCTTGTTTCTGTTTAAGGATATTTCTCTTCCCTACATTCGATCCTTGCTCTAAAAGACCCGGAACCTCCATAATCTTTAAAGCAAGCTCTTCAAAGCATTGTTCGACATTTTCCCGAGTTTTTGCACTGCACTCGGTAAACAGGCTGCCGAGTTCCTTTGCAAGGGCAAGTCCCTCTTCCTTACTTACAACCCTTTCAGATTCTATGTCGACTTTATTTCCAACAAGCATCTTGACACAGTCTTGATTAGTGGAGTAGAGGTCCACCTCCTTGGCCCAAACATCAGACAGGTTTGTAAAAGTTTCTCTTCTTGTGACATCATAAACGAGAATGATCCCTTGAGCACCTCTATAATAGGAATTTGTTAACGTTCTGAACCTCTCCTGCCCAGCTGTGTCCCAAATTGTGAGTTTCAACCTCTTCCCTCCAACTGTAAGGGATTTGATTTTGAAATCCACTCCAATGGTGGGAGCGAGATCTTCGACGGAGTTGGAAATGAAGGTGAGGAGCAAGCTGCTCTTGCCGACGGCGGAGTCTCCGATCAGCAAGATCTTGAACGAGAGATCGTAGCTCTGACCTCCGTGATTCGAAG
>comp42682_c0_seq1
AGATTGTCATGCTGTTGGGAATGTTGACCACCTTCTCGTAGCAACTAATCTTTGTGATAAAGTTTCGTGGGTTGTTAAGGTCAGACGATATTGGCATCCTGACTCTTAGCGTGCAGACGTTATCATAATCTTTTAGCAGCTCTTCCACCATGGCCTTGGTCTTTGAGTAGAAAGATCCAACAAAGTTTGGGTTATCTTCTTCCTTGAAACCAATGCCAGAACCCAGGGGGTGTGCTGCATCATATTCAAATATGCACCCTGTTGCAAAATTCATCACGAGAAGCCCGTGCTCTCTGCAGACATCAGCTAAGGTCAATGTACCAGCAACATTGGCGCGGATTGTTTCTG
>comp42682_c1_seq1
GGAACATCTGAAGCACCATCTTTCTCCAATAAACAGTCCTTCACTGTTGTTCCGGCTTCAAAGAGCAGCACTTCTCGAAAACCCTCTTTGAAGTTCTTAATATATGGAAGGACTGGTTGGCTGGGTGGGTTACTTGGTCAGCTATGTGAGAAGCAAGGGATTCCATTTGAGTATGGAAAGGGTCGGTTGGAGGATAGATCATCCCTTGCTGCAGACATCCAAAATGTCAAGCCAACACATGTATTCAATGCTGCTGGTGTTACTGGCAGGCCCAATGTAGACTGGTGTGAATCACACAAGACAGAAACAATCCGCG
>comp42683_c0_seq1
AATTTCCCTTTGCCAATGACTCTAAATTTACTTTAGGGATTGTTGATTCTACGATTGGCTTGAATTTTTAGGGTTTTGGCGCAATTGCCTGTCAATCTGGTGGACGGCGACTTCCATTTGATTATTGGAGATTAGAGATTCTCTTTGGCAATGTGGTGGATACACAGTACGAGGAAATACTTGATTTCAGTCGATTTAGGGTTCCATAATTGAGAGGAAACCTTGGTAAAGTGGAATTCAGCATAGAGAAATATTTGTCTGCTCTCTGTGGGAAGATTTCCATTTGTTTAGCTTCTTCTTGATCTGATGGACGACGGGGAGGTTGATTTTTCGAACCAGGAACTGTTCTTGAATCCCGTGGGAGATATTCATATTCCTAGCAATGGCTCCATGGATAGTTTCTTTGATGAGCTTCTCAAGGATACACACGCCTGCACTCACACCCACACTTGTAATCCACAAGGCCCTGATTACTCTCACACCCACACCTGTTTCCATGTGCACACCAAGATCTTATCCGCACCCTCTGATCACGACGACAAGGGCGGCGACACTAACAACGACAACGACTCCGCTGAGTCTGTGGACAGGAAAAGAACCAAGAAACGGCCGCTGGGAAACCGGGAAGCCGTTCGCAAGTACCGCGAGAAGAAGAAGGCACGCACCGCTTCGCTCGAGGACGAGGTCGCAAGGCTGACGGCGATAAATCAGCAGCTGATGAAGAGGCTACAAGGTCAGGCTGCACTGGAAGCCGAGGCTGCAAGGCTAAAGTGTTTGCTGGTCGACATACGAGGAAGGATCGAAGGAGAGATCGGTTCCTTTCCGTATCAAAAGCCTTGCAATGTTCAGTGTAACGTTGAGAGCGCGTCGCTTGATCAAGGTTTCGGTGGCTGTGATTTTGATACAATGAACTGCTCCACAGATATAGGACCTTGTGACGTTGGGAGCTTGGCACTGACCGCTAATATAGCTGGTGGTAGGAGGAAAGGAGGTAACCGAGGTTCGGCAACAGCAGATCAAGGCCATTGAGCATTGAGACAATCACAACAAGCCAAAGCAGCAATAATGTAGTTTAGAGTTTAAGACTGCAGAAGAATGGTTTTGGAGTTGTGGGAAGTGCACATGATTTTGTGTTTCATGGGTAAGATATTG
>comp42685_c0_seq1
AAAAACCAAAAATTTAGGTCTTCTTCCCCAATTCATTTTCCGGTTTCGTCCTCTTGTTTCTCGTCGAAGCTATGGCAGACGTCAAGGATTCTAGTGAAGCGGCTCCGTTGGCAGCTAGGAATTTAAGGAGTTGGCTGAGCTCGAAGAACTCATCAATGGCGAACAGATCAGTGAAGGCTAGAAGCGACTATGAGGATGGACGGTGTTTGTTTTCGACAACTTGTTTTGT
>comp42688_c0_seq1
ATAATTACCAACTCTTACCTTCATTACACTTATCCTCTTCTACAATCTTCTGCTAGGGTTTTTGCATTCGTTTCTGTGACCGAGAAATCAGGAATGTCGAACTACCTCCCAATAAACGTGAAGCGCAAGGACTTGGAGTTGGATCATCTCGACGATGACGCTTTCGATTTCACTCTCTCTTCCCCTGCCCGCAAAATCCGTCGACTGGACGCTGATTTTCCGCAGATGATCGAGGTGGTGGAGACGGATAGGACTTCGCAATTTGAACACCGGCCG
>comp42693_c0_seq1
GTTTTTTTGGGTCACAACGATATTCTATCTGTTTGGTTCGCATGAGTTACCCATTAACAAAAAAACAGAGAGAATATCCGTATACAATACTAACAATAGCAGCAGCTTCCAAAGTATTACCGCTGGAATAAAACTTAGACCAGAGATAAGGTGCAAGTAAAGAAAGATTCAAGTATAAGCACATGAAGCAAGTAGAGCATGTCCTCCAGCAGGAAGGAAATCATCTTCACAGTATCTCAGAAACCTGAATAGGCATCTCAGCAATGACTAGATTACTTGTTTCTTCAACGCTCTTGAGGGCAACCACTTCACCTCCAACCACCATATTAATCACTATACCGTCTGAAGCTAAACAAGTTCCTGTCCTCCTCGAATATGTTTCCTTCTTCACTGGTAACCCATAATTTATGAGCACGCGAGCAGAGACTGGAGACTCTCCAAGAGCAACAGCAGGAAGGCAAGCATCCGTTACAACTATCATGTGAGATTTGTTTCCATCGTTTTGTAATTGAACAGGCACATTTTGGTACCACTCAGAGGTAACCTGACGAAAATTTTCCAATATTGTTGTGCGTTCAGCCTCCGAAAGATCACTGTACAACGAGGCCAAAGAAATATAAGGAAGACTAGTGACAGCGGTGCAGACACAGTCTAGCTCGTCGCGGGAACTGCAACATAATATGACTGGAAGGCCAGATCGTCGGCCCAATACTCCCAGCAAATCAACCAGCGTCTCCATTTTAAATTGGATCCTGTCGACGGCGAGGTAGAAATGGCGCTGTTGACTTGTATGAGACGGCGACGGGGAGGTGCTAGAGGCGGCTTCGACGATGTCAATCACCATGGGAGCAGAGATGGATCTGGTTGTGTAAGT
>comp42697_c0_seq1
CGTAGTCCAGCGGTGATGTTGGGAGGAGTAGATCCTGGGGTGCAAATCCCCCCGGGTTCGAAACGGGCCAGCATCACTTTGAGGATGAAACTCTCGCGATTTAACCAAGGATCATGGCGTGAAGGACTAGCGGCCATGATCCGGGATTAGTGGGTTCACTTCGGTGGCCCGACACCCGGCTCCGGAAAAAAAAATAAAAAAAATTAGTTCAATATAAAAAGAAATGAAG
>comp42698_c0_seq1
ATCCAACAGTACAGGATCCGGTTTCTGCTGGCGGCGCGGCCAATTTTGGACTTTCTGGTCGATCGCTTGACATGGATTTGTTTGGAAGAGTCGATTGGCCGGCTATAGAGGCGAGCGTACAAGTTAGTATTCTCGCGAAGAATAGCGATGACGATGAAGACTTGTCCGAAGGTTTTGATTCGGATGAGTTTGACGACGGCGAAGATTTCTCAGATGATTTTGTTGATGAAGATGAGGATGATGATGATGTCGAAGAGACAATGCCTACAAAGAGCAAG
>comp42701_c0_seq1
CTGATATTTACCATGATTTGGCTAAGAAGGATGATATCAGCTTGACAGAGAGTAAACACAACGTCAAAGAGTTCTCAATAACCAGCATGACCGGAGGCTACAGACGCGTTTTTCAAAAACCCATTGACTTTGAATGGGAGATACTAAAGTATACAGATGGAAATAAACCCTTGGCAGAGACAGATATGGACAAGATTACCATCTCCAAACCTGTGGAAAGCTCAGAGCTTCAACCCGAAAGTAAGGCTTCAGATACGAGAGAAAACCCAGATGCTCAAGAGACACAGACGGCTCTCAAGCTATGTTTTACTCTCCCGGCATCTTGCTATGCCACCATGGCCATAAGGGAGCTTCTAAAAACATCAACCTCGGTTGCATTTCACAAGGCATTAAACGGATAGGCGTGTTAGCCAGCTTGGCGTTTATACGTCTCTGAATCCAAGCCAAAGACGTCGCACAAGAAGCGTAAAATCTCCATTGCCGGACTTAGATCAGGTTCAGCAATTCCATCTACTATAAAAATGTGTTTCAGTTCCTGAAAAAG
>comp42704_c0_seq1
TGAGTGGACTGAGGTGGATTCGTTAATCAAAGAACTTGAATCTGTTGAAGGAGTGCAAAGTGTATCGAAGGGCCGGTTTTTCTTAAGCCCTGCCTTAGCTCCAACTTTCCAGGTATACATGGCGTCTGTGTTTGAAAGCCAATACAAACTACTAGCTCGGGCGGGAAACAAAGGACAAGAGGTAATTGTTGAAGCTTCCCTGGGTAAAGAAGAGATGAAGTCTGCTATCCTGACTTGCACCAACAGAGTGGGTTAAAAAAGATCAAAAGAAAAAAAGGTTTTTTTTAATTAATTTTCACTTTGATTCTTCCTCGCACATTGTACATTGTAAAGTTGGCTTTTGTTTCATTTTTGTCTTAGCTGTTGAGGGAATTCTAGTGAACATGATTCATGTAGCATCCATAGGAACTTGCTTGTGCATACAATAAAATGCATCTGTTTTATTAGG
>comp42705_c0_seq1
AAGTACCTCAAAACATTCAAGGGGTGACAGCAAGGCCTGGGAAGGTCGTTGGGTCTCTGTTGTGTTACAACAATTGTGGTTCAGCAGCAGCAGCTGAGGCTATTGAGCAGCGAAGAATGGTAAGAAATCCGGGCATGCCACCTCATCAGTTTGCAACATCCAGTTGCGCATATCCAAAACGAAGCCCTGCATGTAAGACCGAAAGGGGAGAAGATGAAGGAGTGGATGGATCTGCTGGGCTACAGCCTAAGTACTTGGCCAAGAAAGTTGCTGCTGGCCAGAATGGAAGTCAAACCAACTGGTACTGAAACCCATCCCGATGGCCCCTTTAGGCTTCAGCAAAAGCCTAGGAATTATCCGAGGAAGGATAATCAGTGAGCTGCAAATGGGTTTCACCTGTCCGAGAGGTTCAGAGTCTTCAATAGCCAGTGCTCCAACAAGTTGGGTCATCCAAGAATGGTTGCTGTGTGACCGGGGA
>comp42707_c0_seq1
GGTGTTGAGAATGTCTACACTCAGCACCAGCCGATGCTACTCCAGACCATGGAAAGTATTATCAAGGGTCGGTTGAGAGATGTTGATTACCCATTAGTTGGAAATCACTTTCAGCAGGGCAGGCCTCAGGAGGTGGTAATTTTCATCGTCGGTGGTACAACATACGAGGAGGCAAGATCTGTTGCTTTGCAAAACGCGAGCAACTCTGGGATTCGTATCCTGCTTGGTGGTACTGCTATTCTTAATTCAAAGAGGTTTATAAAGGATCTTGAAGAAGCTCACAGAATTGTTCGTTCCAGCGCTAGTGTGATTTAATGTTCACAACACCAGTTCATAAAAACAGGATACTTCAT
>comp42708_c0_seq1
TAGGACTCAAGTAGCTAATAACACCACACGAAGGAAAATCTCCATAATCTACGGAGAAGTGACTTAACCTCTTCATTTCATCTAAACGCTCGATTTGATTACTACATGATGATAGAGCTTATTTACATAGTACTACACTCCTTGTTGACATACCAGCTTGTTCTCATACTGCAGGATCAGGCACCCTACCCCCATTCTGATTACCTGATTCCACAGGCCCCGTAGACAACTGTCCCGAGGGCTGCATTTTGACATATGAAGACGACCCAGATGGCAAGGGAGGCCGTTTAATCACAGAGCTTGCGCCTGACACTTGCAAGGTTGGAAACTGGCTAGACCCTGCTGAGCTAACATCTTTCATTTCTCTGCTGATTTTTG
>comp42709_c0_seq1
TATGATGCTTTCAAGGTTTTTGTAGGGCTGCCAACAACCGGTGGTCCGGCACCTGCTGCTCCTGTGCCTGCTATTGTACCTGCGGAAGAGTAACTGGTTTGATGGCTAGGTGAACATACACTTTGAGTAGTTTGAATAGTTCTTGTTGAACCTAAAGATCAGGTATTAAATAATAACTAACGATTGGAGTCTATCACTAGCTGGAAGGTGTGGATGATATTCTTTCTAAGAATTTTGATTTTGTTACTCAGAAGTGGGGTGGATTTCAGACTTTCCATCTCACCTTTGTTTGTCGAGAGAATTATTTGACACTACGTGGTCTCTTTTACTTTGAGAGAATGGAGTTATAACGGAGGTATACCAATTTTTGTTATTGTGGTTCGTCCTTCTACAAACAGTATGAGCTTTTAAGTTTCAG
>comp42711_c0_seq1
CACCATTCTTACACTAGAAAAAAGTACTGTTCCATTTCACACATGACTTACTTTTCATAGGTGTTTACATGTTCCAAACTTCAAGATTCTACAGCCACAAACATTCTGGAGATCAAGCACATTGTCATAGAACCTCAAGAGAACGTGTCCTCGCGATCTCCCTCCACGTCACCCATTTCCGAGTTGCTGAACTCGAGGAAGTGCGTAGGCCGGTGATCCTCGTGGTAGTACTCTCGTGGCGCGCCTAGCTTCACCCCGTATCTCATGCTCGCCGTATGCTTCACCCCCATGAAGTTGTAGTTCCATGGACCGGTATCCGGGACCATGTAGAATCCCAAGAAACGATCACTGAGAAGCATTTGGACCTTTTCATAGTGAGTAGGAAGATAGCCATGAGGGTTACTTCCTGTATCCTTGTTGGCTCGCCCCCACTCGTACCCTGTTGGGGTCAGCTTGTATGCAGTCAAGGAGCAGGAACCCGGAGTGAAACTGCAGGTCAGAATGATGCATTTCTCGCCGTCCCATTGCTTGTTGTTCTCCAAGATCCGGGCATGTGACGTCACATCCTGTGGTGACAATTGTGGAAGTTCGTTTGGCTGAGTGTGCATCCACCCCAAGGGCTCCAAGTCATTCAGGAATTCATGCTCAGGGAGTGTCGAAGGAAGATGCACCTGCTGATGTGTGCCCCATTGCGGTGGCATAGCAATACAGCGGATCTCTTTAACTTGTGGATTGTCTGGTGGGCTTATACCATACAAGTAGCCTGAAATTTGAGTTCTTAGATCTGCTACGCAGATGAACTTCTTCAATATGTTCTTGGGCATGATGTAAGTATAGCCAGTTTCCTTTATGTCATCTGAATTCACATATATATGATTCACACGGAGATACAGATTGGTGGCTGAGATTGCTCTGACACGCCAATCAGTCTTAGATCCAAATGCTTGTTGCTCATATGGACTGGTTGTGGTTACAATTAATTCATCACCATGCACATTGGTTGTTTTAGTAGTGACTGCAGTCATTTGACTAGCTTCCTTTGCCTGCTTCTCAATTTCAGCAATCTGTTGTCTTTGCTGGGA
>comp42712_c0_seq1
GGTGATATTCACGTGTTTGCTGAATATCATGATTAGCTAAGTAAGCAAGATTATGTGCTCGCTCTCATAACTCTGTCAATTGATTATACTCCCTCGTCGATCGAGCCAGCTGGATCGAGAGGGAATATTGTGTTGGTGTTATCTTCTATAATTGCTTGTTGTAATTCTAGCTACTTTGTTAATTTGTATGATCCTGATGAACTTGTTG
>comp42714_c0_seq1
GTCATATTCAAACATCAAATTAACAATTACATTCAGAATCTTGGGCCAAGTAACATAGCTTCAATAACTAAGGATAAAGGGTACCTAAGTGTATAGTGACCATCTCTACTGAGATCAGTGTCACGAAGTGGGTGGATAACATGTGCTGATGGTGACACTGGAGATAAACATGAACTTGGTGAACTATATCCTGATGAAACATTGGGAGAATGACATTCTTCAGGTGAACCTATGTGCATTTGCGTCCCATTTGATATTGCATTAGATGGAAACACAGGACTTTCAGATGAACCAGGCTCCAGAGGGCTTTGCCTCTGG
>comp42716_c0_seq1
TCCCCCTTCAGCAAAGTTGTGTCTGAATTCAGAAAGATAACATATTAAAGGAATCCCAAATAAAAAAGGAAGAAATGGTCAGTTTCTTCCTACACCCAAGCTGTACATAATTTGACCCATATGCTTCCATTTCTTGCCTACTAGATTTCACCAACAGAGCCTCAAAAATTTAGCTCCCACAGAGAATTAACACAAGATTTTTACTAAGATGGTTTCCACACATCATACACAGGCACCAAGAGTTTGGTTCGTAGCAGATGAGCACCATGGCACGAGTCAACAGCAGAGGCCCAACTTCCAACTTAACCATTAGTGACCATTACTCTAGGACGAAATACTCACCGGCAAATGAACAGATATGATGATACTGGGACAGGTCTTCAAGTCATAATAGATAACCGCCATGGCATTAGTCAACAACTCATCTCTGCCACCCAACGGG
>comp42717_c0_seq1
AAAGGATTCTCCTTTTGCTTTTTATCATTCTATTCCCCTGTAATCAGCTTACCTGCACCCATGTGATGAACAACAGCTAACCACATTCATACCATCCAATCTTTCCTTCATTCTCAAGCTTCTTTGGCGCTCTTGCTTTCTATTCTTTATCAGGAACCCCGCCATTGGAGATGCAAAGAGAAGAAAAATCCCTTCTTGTAGGGGTTAGTGGTGATGATGGATCAGAAGTTTAACCCATCAAACCCACATTGCTTGTAAGTGACAGCCTTCTTCAATGGGCTGATTACTACTGCACAGTCCACTGATACCTGAACACCGGGAGAATCGAAGCTCATGATCCGGATGTTAGCGCGGACTTCGCCGAGAACCCTAAGCTCCACTCTGTCGTTGAGCGAGGCGTCCCTGACCAGATCGGTGGCGTCGGCCTGCTGGAGATTCACGCGATCGACGGCGATGATCGTCTCCACCTCCCTGACGCTGTGCGCCGGCTGGTAGAACCCCGGGACGATCCCCTCGCCGAGCGGGATCCCTCTGTACATGACGGTGAATCTGGACTCGTCGTACTTGATCCCGATCTTGTTAGGGTTCG
>comp42718_c0_seq1
AGGCCTCTATTCAAACATCAAATGACTTATGCAAGTGGGAGGTGGAACCCTCTTGTGGATCCTTCTTCGCCCATATCTGTGGCTCCGGGGGATTACCAGAGAAGAAAACTTGCAATGCGACAGCGGTCATGCAGAGAAATTCTGAGCTTTGATGGTAGCATCCTGAGGTCATATGCTTTGTCACCTATCTACGAGTGTGAATTGAGGCCAATTGACGAATCACTTCCCGTGACCACACAAAAACCGGAATCAGACGACGCTGATAGTAAAGAAGTCGTCCTGCCAGGAGTAAATCTGCTATATGATGGGTCAGAGTTGCACCCATTTGACATATGTGCTTGTCTACAGGCCCGCCAAACTGTCTCCTTGGTTGCAGAGGCCTCAGCTGCATCTGAA
>comp42720_c0_seq1
GAACAATTAACAATTACTGAAACCAAATCCCATACACGTAAAAAAAAAAACAATTCTAAATAACCTGCATCTCGTCCATGTTCATGGCACCAACTACAGAATCTCAGCGTTTTTATACATCTCCGAATAAAAAACCCCTTCTTCTAGGCCTGCTCATTCAATGAAACCCTAGTTTGCAGCAATTCTGCCTTCACACAGCAACATTTCTCAGCTAGGGTTTCAGAATATCTCCCCATATGTTCTAAACTTTGCTCCTGCAAAAGCATTAAAACTACCTCAAATTCTGTCCAGACCCACCTGGGGCGAACACCGGGAGTTGGTTAGACGTCG
>comp42722_c0_seq1
CTTGGACGGTATAGCTGGTATGCGAAGTCGACAATCTCCTGCGTCGGATTTGGGAGGTGGGTCGCTTCTTCTAGGGCGCGCTAATGTCTGGTTTAGGCGATGGTTGTTGGGGTCGATTCCCACTTTAACGAGCTTCCTCCTCAGGTGAGTGTTCCAGTAGTTCTTCACTTGGTTGTCTGTCCTTCCCGGCAGCCTTCCAGCAATTAAGGACCACCGATTGCCAAGGAGGGCGTGGAGTTTGACGATGAGATCTTCTTCGTCGTCGCTAAAGTTGCCTCTCTTAAGGCCAGGTTTGAGGTAGTTTACCCATCTCAATCTACAACTCTTACCGCACCTAAGTAGGCCTGCAGCCTGAGGAAGAGTCCTCCAACATCCCTCTCCATGTTTACGGATGTAAGAAACGAGCTTCTCGTCTTCTTGCTTCGACCATGCTCCTTTGTTAGTCTCAGCATCCATGGCCGCTGTTTCAGGGCGCCCAACATCATAATGTGGTCTCCTCATGATTCTCGACTCACACTTAATCAATACGTACGGACTATGTATCTCCTCAACACCTTCGATCCTCTTTGATCGATTAATTCTACGCAGGGTACGTAGTAGAAGGATAAGGTGTGAG
>comp42723_c0_seq1
TTTAACTAGAAAAATGCTCCCTTGAAAAACGCTTCCTTGAAAAATAAACCCTAAACCTCACCTCTTACCCAAAACTTCACCCAGCCGCCACCTTCTCCACCCAGTCACCCACCTCTCTCTTTTCTCACCCTCTCTTTCTTTGCTCGCATCAAAGCTTTGGCCCCAGCGACCATCGAGCAGATCCACGCCTACACCGACCACCGAGCAAACCTTCGGCGACAACCGACTCGACCTCCGACGACCACCGAGCAGATCCACTCTGACCACCTGTGCAGACCTCCGGTGTGGACGACAAGCTAG
>comp42724_c0_seq1
GTCTGATTTCGGTTGTGTTCAGGTCTCAGTGGCAGCCACCTCTTCTAGGTGTTTCCATGCAGCTTCCTGCTTTGCTCTGAGCTCCTGCTCCTTTGCTTCATCCTCCTCAAACTTGCGCAAGCACTCCCCGAAAAGCTCAGGATCAGAGTCAGAAAAGATCTTACGCACATTCAGTGTCAAATTCTTCACAGCTTGGTTCCAGTGACCACGCATATTCCTCTCTAATGCAGGAAAGATAACAGGTAGAATAACTTTGCGACTTTGCCTTATCAAATTGTCAATGTGGTCATTGTTCCACATATACAATGCACGCTCTGCTACCTGGAAATGGGAACTGCTTATGCAGCGAGCAATACGCTGAAATAAGGGTACCATACATCGTTGAAACTCTGGTTGCTGAGTTGCTTCCAACACTTCTTCAAGCTCAGTCAGGAACATAACCTCCTTTGAACTATTTGTGACAGGCCAGAACTTCAGCAAACCTCTTATCACAATATCTGCAAGCTTGCTATCTTTCTCAACAAACTGGGCAATACAATATGACAATTGTTGATGGTACACAGGTAAGCACTTGGGTTTGTGGAGGGGGATTAAGA
>comp42727_c0_seq1
ATCGCCCGAAAGCACGGGATGAGACTTGACTTCTCAGATGCGGATTGATTTCCTGTTGATGGCAGAGTGATCGTATCTGCAGTTCTTGTTGACGACTCCGGTCCTATAGAAGAAGCTGGTATTGGACCGCTTTCCTTGGCTAAAGTAAAGGGGATCGATCCCAGACCTAGGGCGAAAGAGGCCAGATAAAATTCCTCCTCCCCCAGACCCGGCAA
>comp42728_c0_seq1
GTCGCCTTTGGCAAGAATCAAGATCTTGCCAATTCTGATCAAGAGAAGCTTCAGCATTTGGGTTTTGACTCAGTCAACAACTCACCTTGTTTTCCTACGGAGCCTTTGAGCTTATTGTCTACTGATTACATTCACATGCCTGAGTTCAACTACGAGCTGGGGAACGACGCTGCGAGTCCTTTTCCAGTGGTTGGATCCCAGCTGGAGAGTGTAATGCTTCAAGAACAAACCGCAACTAGACCAGATTGTGAGTTCGTGCCAAGCTCGTGTCTTGATCAGGTGGTGTTCAGTGCAAGCTTGTTCTCTAAGCAAACTTCTCCTGTCAAGAGATCTTCGGCTATAGCTTCATCAATGGAGGATGGGCCAAGAAAGCACAG
>comp42731_c0_seq1
GCACTTTCAGGAAGCCGGCCAACGTCCTCTGGTGATCCTACTATTAATCCGCGCGTCAACCGGCTCACCTCAAGCACTAACCACCTTCCTACAACCACTCAGAGACTCCAACAAGGGATCGAATCCCGACCCGTATCAAGAACTCGTGCTTCGGCTACAAGAAGCAGTCGCAGTGACCACATTCGCACTTTCGAGCTGCTTTCACTTAGGAAGTGAACCAGAGGTAAAGCATCCTCTTTTTATGTCAGAACAAAATCTGGATGTTTATCCAGTTATGTATGTGGGGGAAATACTTGCCTTTTTCCCTTCATTTATATCCAGTTACCATCATTTTGTTCCTTTGGTGACTCCATCTTGCATCCAGTTACAGGTTTTTTTGACAATTGTAACTATGTTTGATGTAGTACGGTACTCATTGGGTGGAATATTCAGCTGCATACAAGTGTAGTGTAACACCAAATCTTTCACAGCTTCTAAATGGGATCAATACAGTTCAATTCCTGAG
>comp42732_c0_seq1
GGGAGGATAGAAGAGATGACAGAAAGAGGAGTGCAGATTATGATGGAGGGTATAAAAGGAAGAGTGTGGACAGGGATAGGTATGAGGATAGAGATGACCGGAGCCATAGGAGGAGAGATAAAGAACGAGAAGACGACAGTTACAGAAGCAGAAAGGAAGAGCGGGAACGTAGGAGAAGCCCAGGTGGGTACGATGAACGAGACCATGATAGAAGGCAGCGGCGCGATAGGAGGTGATGTTATAGTGTAAATGAAGAGCGATGCTTGATGATTCTCTTTGGGTTTGCATATTGAGGGAAATTTAAAAATGTACCTTCGCAGATTGCAGTTTCCCTTGCGAGCAATCGGG
>comp42734_c0_seq1
AGCTGAATCTGAAAAGATATGTTCTCCATGAAGGTATAGATGGCTAAAACCTAATATATATATATATACATTTTTCTCATATTATGAGCACTGGTGGTACTGTTTCATATGAATAGGTGGAGGAGAGGAAGCATATACTGCTTAGCACCACCACATTGACTCCCTGAAGAAACCTTGCACTTAGCTTAACACAAGAAGATCAGATTTGGACAAGTAAATATGATTTTTGGCAAGTCAACCTATCTTCTCCGTGTTCGTGTCGTCTGATGGCCATATGACAGTCTCCATAAGCCTCTCGCGCATCAGTTCCAGGTTTTCATCCGATATTTCCTTGTATATTTCGGCATGGTTGCATTTCTTAATCCATTTTCCATAAAGATGAAGACGGGTTGTCATTACTCTTTCTGCAAGTTCTTGGTGCTCCTTCACAAGGAGTTTGATGAAACGCTTCCCGTCTCCAGGATTATTTGAAACAACAAAATTGTAAAACCATGTGTATGAAGGTGG
>comp42735_c0_seq1
TCAAACCTGACAAAATTGAAATTCCAAATGACTTACTATTAACAGAATTCCAGGAAGAATCAGCTGCAGCTGCATTGGTGCTCAAAAGGCTCAACCACGATCTTCTTCTTACGCAGTGGGATTATAATAGTCGGTTTCCGAAGATCCAGAAATCGTTGCCTTTCGCTGTCTAAGAAAATATCATATTTTCATGTCCAAATTACATTATCCTGCACGAACAGGTCTTTCCTCCACCAGCGTCAACTTCATCGTCCGAATCACCAGTCTCGCTGGGCTCAAATTCCCTAATCTCAGCAAGCTCTCTCCCATATGCATCTGTCCACTGAACTTTTCTTTGTCCCGCCAAACCAAGGTTCTCACTGCACTGTTCGTCTAATGCTTCTTGTTCATCTTCATTCTTGATAGGAGCTGGAACACTATGCGGCCGTTTCTTTATGCTGCTCTTAAGAGAGACATCTCTCAAATTGTTCCCATTGTCAACATTTCTTACTACTTCTTTGTCCCTGAGAACTGCAGGATCACCTGGAAGGGTATCCTGTTGTTGCGTAGGACCAACTTTGAAGGCAGGTTGGCCATCAAGTCCTGCGGAAGCGCGACCAAAGCACACAAAGGAAGCGCACCCGCGGGAATTCTTGTTCTTCTCAGAAGCCAGCTGAAAATCGGTGTCACTTTTCTGGTCCACCAACTGATAATGATTCCACGGCGAAACTCTCATGGGTTTATCTTCACTTTTCTGACCCAGAAGAAGGGTCAGGCCCTTGCTATACCCAGAAGCCGAAGATGAGAAGAACCCTCCTCCTTCCACTGCTAATAACATCAGTTCTTCTCATTGGGGCACCCAGAACAGTCTTGTATAGAATTTCCAGACCATGAAAGAAGAATCTGAAGTGAAAGTAGCGTGCAGATCAACCAGATTTTTCCGACGAGCACGCCGTCGGCGATTTATTCGTCGGGGAACGGCGAGAGATTGAGGTTCAGAGAGAGAAGAAGAAGAGGGCAAAAGTGGGGGAG
>comp42737_c0_seq1
GGCCCGCGCATCCACAATCTGGGAATTCTTCAAGGCATCATCCTCGCTCCCCATTTCCTATCGTCACCCACTCAATTAACCCCGTTTGCCTCTAGACTATTTGGCGATGTCTGGCTGGTGGAAGAGATCAGCTGTTTTAGAGTTCGAGCAGGAGAGTATTTCAATCTTATAAGTAGCAGACTTGAATTTCCACTCATTCCAATGCG
>comp42737_c1_seq1
ATGCGCGGGCCAGGAACATCAGTCACAATGTCCGCTGCACAGAATGTGGGAGTCAGTCCATTGAAGATTCACAAGCTGACATTGCTATCCTCCTTAGAAAGCTTATTCGTGATGAGATCCATTCTGGAAAATCTGATAAAGAGATCTATAAGAAGCTTGAAGATGAATTTGGGGAGACTGTGCTTTACGCCCCAAAGTTTGACATGCAAACTGCAGCCTTGTGGCTGTCTCCTCTTCTTGTTGCAGGTGTGGCCGCTGGAGGATGGGCTTACAAGAAGCATAGGCAAAGGACTAATGTTCACGTCATGGCATTGAATCTTGTTCGAGGTGTCCCATTGACTCCAAAAGAGAAAGAAACCATGCTTGAGCTGCTCACCCCTCCTCCTAGTGCTACTATGTCTCCATGGTGGACAAGGCTGCGTGGTAGATGATCCATCTTTTCTATATTTTCAAGCATGTTTCGAGTTGATCGGTTTCGCTGAAGAAGTGGAGTCCATGGTTTCACACTTTATTCCTAAGTTTACTTGCGACCGAAGATCAGTTTGGTGAAGCTTAGCCCATAATCTCACATGTCACTTATAATTGAACTCTTATCTTGTCGTAAAATTAGTTTGATGCCGCCCATGATTAATGAGAGACAGTTGATGTATGTGAACTTATCCTATAAGATGGTATAATGCAATTCAATGGATCCAGTTTTACTGGTG
>comp42738_c0_seq1
AATGAACAATCAAAATCGATTATAAGCCATCGATTGATCAACAAATTAATTGCTACCGATCGGACAAAAGGGCCTTTGTATTCCATCCTTGTGACTCGGAATCCTAAAGTGCCTTAATCTCCCAACTTGCTTCTTCATATACCCTTCACATAAGAACACTTTGGAGAACTTATCCTCCACTTCTCTATTCACATCATGCACAAAAACATCCGTCACTCCTTCCTTTTTATTCCTCGCGATCAATCCAGCTGTGTAGATCGCTGACATCCTCCCTGGGGCCTCATCGTAGTATCCTGTGGGCGCGTCCACCATAATCAAATCCCACTCCTTCTCGTACACAAGACTGGGTAAGCCCTTGAGGGCGAGCAGGCAAGCAGAGTGCCTCGGGTCTTGGACCGACTCTGTGCACTCTGGGCCCCGCCCGACCTCCATGAGCTCTTCTGCTTGGTTCACCTTGCTTTCGTAGGTGACGTGGTGGGATTCGAGCATGG
>comp42739_c0_seq1
ACCCTGCCCCACCTCCCCACCCCCTTTGGCGTGTGGGGGCCGCCACTCAGTTCTTGCCCTCAAGACCTCCGCCCCATCCTCGAGCCTCAGCAAGTGCTGGCACTCCACGTGGCCTGAGTCCTGCAACCCGCCAACGTGAGCACCCGAAATTGCTGCGAGGGACTGCAAAACGCTGTCCTTTGCACACTCCCTCCTGTACTCGAGGG
>comp42740_c0_seq1
GCCGTTAATTAGTTAGTTCATGACGCTGAGTACGCAGAAGAAGAAGAGAGGAAGCGCCACGTGGACCACAATGCAGCTTTCGAGAAGATGGAGATGGGTGATGGCCATGGCAGCGCCTTGTACGAGGCAGAGCGTCGACACGTCATGGGTCGACGTGGAGGAGATGCTCAAGGCCAAGCTGGCTACCATAATCGAAGATCCCTGTGGCGAGGACGAGGAGACGACGTGTCCTTCGCCACCAACGTAGACCAAGTCGTCGACGACGACGACCGCGTTGGTGGCGAGAAAGAGTGGAGGGTGGAAGAAGGTGAAGGAGCTGCGGAGCAGGTTCAAGAAGACGGCGGGTGTCAAGGCTTCCTATGTTTATTTCTTCGCTGGCTTTCTTGCCAAAGGTCGTGCCTTCCACTCTCCTTCTGCCTACCTTTCTAATTAATTAGTTCCATGCACCTTTAAATCTCTTCTTATTTATTTTCTTAATTAACTGCTGTTCG
>comp42741_c0_seq1
GCTAGAGTGGGTAGATACTTCAAGAGTTTTTTACATGCCTTCCAGTTTCTACATATCATAGCAGCTAGAAAACGCTGCGTTTCAGAGACAGACTATAAAGAATCTGATAATCATTTGATTTCACAAAGATTTCCCAGACAACAGGTTACAATTTCTTACAAATACACCCCAAGTACAAAGAAAAACCGGAAAACAATTGAACAGCTAATAACCTTTGTTATTTCAGCTGGGAGTCCGCCTAATGAATACATGGTTATTGGAAGTTAGAACATCCTCTGCTTCACCCGTCTCCCGTTGAGGTCTGCGCCGTCGAGCACGCATTCGTCCCCGTATCCCAAAACCGGAATCGAGTGCTCGTTAATCTTGGCTACGCATTCCAGTAGTTCGGTCAGAACAGATGGACAACTCTCCTTCAAGTAGTCAAATCCTTCCGTTTGCATTACAGCTTTCAGATTTTCGCGTGATGCAATGAACTTAAGGCAAACTGCCTTCAATTGGAAACAATGATGCTGCTCTGCCAAGGCCAATGTAGTCG
>comp42742_c0_seq1
GCTTCTCACTCAAGATCCCAAGTTCAGCACTCTTAATCCTCTGTTGTATTCTCAACCTCCTGACCTCTTCCATGTGCAAGAAAATTTTGTTTCGGCGGCTACGAATATTATCTTCAATTTCTTTCAGCTCCATCTTTGCAAAATCCTGAACAGTTTCAGGCCCTTCTATGATACAGAAAGAGGGATTAGATTTGTCGGGGAAGTCGGAATCAACGGAGGACGAAGACGAGGAGGAGGAGA
>comp42742_c1_seq1
GAGGCGGCAGTGGCAGGGAAGGAAGGAGGCTCTGAATCGGAAGCCATGGAAGACGAAGAGGTGGAAGAAGCGAAGCAACGCCATGTCCGATTTACGGAAGAAATTGCGGTGAAATTGGAGGAGAGCTCTGAGCGTCGGTGGTAGTTGGGGATGAACAACAGCTTGTTTGGAAACGAAACCGCTAGAATCCTCCCGGAGGTGGACATTGTAGGACTCCCCGCCAAACGCG
>comp42743_c0_seq1
AGAGAGAGGAGATAGAATAGACTGGTTATAATAGATGCATATCAGTTACACATGATGATTGACAAGGAGATATTGTTGTTTCTCTCTTGGAATTTGCTTGTATTCCACAGCCTGACGTGACCCGAATTCTCGGATCGTTTGATCATATCATGGTTCTACTTTCATCGATCAAATTGATGAAATGCAACGGAGAATATATGCATGTGTAAACCTCGAGCTGTTGTATACCAATG
>comp42744_c0_seq1
GGAAGCAAGACGAAAGCCCGAAGCTGCAGATTGGAAAACTTTCTTTGGACCTTTCTCTGTCTTGGATTTCCCCGGTTGCTATTGCTGGTGCTGCTGCTGGCATTACTAGCACACTAGCTTGTCATCCTCTTGAAGTTGTGAAGGACCGTTTGACTGTAAGGCCCGATGAATATACCAATTTGACAGTCGCGCTTGCCAACATTTACAAGGACGGTGGAGTTGGTGCGCTGTACTCTGGTCTCAAACCAACTCTTATAGGGATGCTCCCTTATAGCACTTGTTACTACTTCATGTACGACACACTGAAGACTAAGTATTGTGCTGCAAAGAAGAAGAAATCTCTTAACCGTGTAGAGTTGCTTCTGTTTGGAGCCGTTTCAGGATTGACAGCGAGCACGATTAGTTTCCCCTTGGAGGTGGCGAGGAAGAGGCTTATGGTGGGAGCATTGCAAGGCAAGTGCCCACCAAACATGGTTGCAGCACTTGCAGAGGTCATCAAAGAAGAGGGTTTGAGGGGACTTTACAGGGGATGGGGAGCCAGTTGTTTAAAAGTTATGCCAAACTCCGGTATCACTTGGATGTTTTATGAAGCTTGGAAAGACATATTGCTTCTTGAGAGGCGCATGCTATAATTCACATTTTTCCCAACTTTTTTTTTGAATGGGAATAACAGTATTACACCG
>comp42745_c0_seq1
AAGGAGATTATAATGTTCTGGTAATGGACTTACTTGGGCCTAGTCTGGAAGACTTATTCAACTTTTGTAGCCGGAAGCTCTCTTTGAAGACTGTTCTAATGCTTGCAGATCAAATGATTAACCGAATTGAGTTTCTTCACTCGAAATCATTCCTGCATCGAGATATTAAACCAGACAATTTCCTTATGGGCCTTGGTAGACGTGCCAATCAGGTCTATGTCATTGATTTTGGCCTTGCCAAGAAATACAGAGATACTTCAACTCATCAGCATATCCCTTACAGAGAGAACAAAAACTTGACTGGGACTGCAAGATATGCTAGCACGAACACTCACCTTGGCATTGAGCAAAGCCGAAGGGATGATCTGGAGTCTCTTGGCTATGTTCTCATGTATTTCCTACGTGGCAGTCTCCCTTGGCAGGGCTTGAAGGCAGGAACAAAGAAGCAGAAGTATGACAAAATTAGTGAGAAAAAGGTTTCCACATCAGTAGAGGCTTTATGTCGCGGTTATCCACCAGAATTTGCATCATACTTCCATTACTGCCGCTCTCTAAGATTTGACGACAAACCAGACTATGCATATTTAAAAAGAATATTCCGTGACCTTTTCATCCGTGAAGGATTTCAATTTGATTATGTGTTTGACTGGACCATCTTGAAGTATCAGCAATCACAGGTAGCCACTCCTCCTGCACGTGCTTTGGGTGTGGGTGCTGGTGCAGGGATGCCTCCACTTCCCAATGCTGAGAAGAATCTAGGTGAGGAAGAAGGAAAAGCAGCTGTTTTGTCATCAGAGGATACATCTCGGCGAAGAATATCAGGACCTGTTACAAATTCTGGAAGCATGCTGAAGCAGAAGAGTCCAGTTGCCAGCGACCTGGCTTCATCAAACTCACATATGTTGTTGGGGCGGTCCAGCGGTTCAATAATGAGGCGATCTGCTATGTCCAGCAGTCGGGATGTAGTTGGGACTGGAAACGACTCTGATCCAGCCCAAGCACGCACAGCAGATCTGAGCCCTGGCACGTATCAGAAGATCTCAAGTGGGCAAAGAAGTTCACCAATTGGGTCCTCGGATCCAAAGCATTCATCATCCGGTAGGAACACCACTAACTTGAAAAGCTATGAATCCACTCTAAAAGGTATCCAAAGCCTTCATTTTGACGATGAGAGGGTTCATTAGCCTTACTGTTGTGTGCTTACACTCCTGTAATGATATATGAACCAATGTGCCACTTCATTGACATCAGTTTGCTTGCTTTTCTTGGTGTTGAGAGTAGCAAGTTTAAGCACTTATTTGATTGTTGATAAGAAAGTAAGAGAGATGAAACTAGGATTACTTTGCACATTCTGTCAATGTGATGCATCTTCAGTGTAGGCTTGAGCCTTGGCTGTTATATTTCCCTGGCTTCTCTTTGCTGCTTGTGTAATGTAGTCTCATTGACTTGGCAATACGAGATGGA
>comp42746_c0_seq1
GATTTACTCAAAAGATGGGAAGTACTCTACATTTCTCAACTGAAGTAGCAAGCTTTTCCCACATAAGAAGGTTACATTCACACACATAATTCAGCACAATATGTTTCCCATGGTAGGTCAAAATCACAGCTTTGAGAGCAATACAGCAAGTTCTTCATCAGGCACCTGTACTTGAACACATGTTCCTAATGATGCAGCAAGTCTAGCAGCTATCTGGTGCTTGCAACAAAGTTGCTCTCCTCTGTTTACAGTGTCGTAGAAAAACGAGTAGCACCCACAATAAGACTCCGGAAAACAGAAGTACTCTTCCTTCCTCTGGGATTCGCCCATAACCTGATATATGAAGCGACCGCTAGGCTCACCGGAGATCTTCTTGACACATCTTTGATTCACTAGCTTTGTTGCTCTTTCAATGTTCTTCCCAAACAAGAAGCGAAATACGCCAAGCTGATCTTCCGTCACTGATCGAGTGGATTCGATTGCACTCCACACAGCTTCAGCTACCAAATTACTCGCACTCATTCTATTGCGCACCTGTTCCCTCCGATCCGGCGGTGGATTTTGGGGCCGGCGGCCACCTGCCGGCGGCGAATGACGGTTGCTCTCCTGAAGTACTGATGAGTAGTGGACGCTGTTCTTCAGTTTGAAGGGACCAAATTGTGTTCTTCAGTTTTTAGTTTTGAAATTTAG
>comp42747_c0_seq1
ATTCTATTGGTTCATACATGTCAATTGAAATGTTCAAGAGAGCACCTGACAAGGTGGTCTATTGCATTGGGATATACCCATTCTTGGCCTTGAACTCAAAATCGTCACAGCAGATTGCTATTGGGAAGCTTGCAGAGTCCAAAGTTCTATCTGTGACAGTCAGCTTACTGGTGGCACTTCTGGGACAAATTCCTACTTGGGGATCAAGCTTCATTGTGAGAAGAACATTAGGCAAGTCATGGTCTGCTACTGCAGTTGGGGCTACTTGTTCTCACTTAGTAAAGTACCATACTATGCGGG
>comp42749_c0_seq1
CAGCAAGTGAATGTGTACTGTCAGTAAAGCTTAACTGAATGAACCACTTTTCCAGATTGTTTCTTGATTACCTGAGAGACTGCCTGAGCAATGTTTCTTGATTATAATTCCTTTACCGGAGGATCTGAAACACTGTTTTGGGCTTCAGGTCGCCAGAGCGTCAGAGAAGAATGGTGTTCAGGCTTCCAGTCGATGAGAGAGGAATGATGAACTGAAGAAATTTGAGGAGAGA
>comp42752_c0_seq1
GTAAAATTACATATTCCTGTCACATGTCATGTCGTGCTGGTGTCACACTATCTGTACCAGAGACCGGCGTCCAGCTCATGTCCGTACACAGGCCGGCTATGGCCACTGCCAGGGTGGTGGATCGGCTTTTGGCTCGAGCGAAGTTCCATCTCAAGAAGCCTCTGGAGCGCCTGCGGCGGTGGGTGGTTGTTTACATCTCCATGTTCAGGACCTAGACGCATTCCATGGCCACCAAGGTTCGGCTGCGGCTGC
>comp42755_c0_seq1
GATTTTGCGGTTGGTGAAGCTCCCAACTAGAATTTAGCAGTATAACTACTGCTAAATTTGCGAAGCTCTCAGCAGATGCGATTTCAACGATTCTGGCTTGCTGATTATATTTTCACCCCTTTTGCTGATTTTACTGGCTTGCTGATTTGAAGTATAACTACTGGCTTGCTGATTTTGCTGATTTTACTGGCTTTGCTGATTTGAAGTGCATCTGCTATGTGTTTCATTTTCACCCCTTTTGCCCACTGTAAATCATCTCCTAATGCATGATTAGAAGCCTTGTGTTAAGATGTGCGGTGGCTATATTGTCCATTGAAGAATATACAGAGTAAAAAATGATTATTTGAATCACCCTTTTGCACTATGTAATTGTCAGTAGAATTGTTTCAGG
>comp42759_c0_seq1
TCATCTCCAGTGTTCCAAATTTGGTGGATTTGGGGCTTTTTCAGGGTGAAATAGGAACCTATTCTCCAGTCTTACAGCCATGGCAAGTGGTTCAGGGGATGGTTCAGAGTTCCCGACGGACGATTATGAGTCTCTGTTGGGAACAACGGATGCCGATCTCTTGAAAAGAGCCTGGCGCAATGAGAAGGCCGCTCCTGAAATCCTTCAGTTTGAAACTGATTTGGTCCTGAGATCCAGAGAGCAGATCCAACTCATGGAAGATACTACCGAGGAGTATATGAGAAGTGGGTTTGATCCGCTCATTGTATCTATCTATCAGATGGATCTAGACAGAGCCCAATTTCTGCTCCGCTCATATCTTCGTATCCGACTCCAGAAGATTGAGATGAATATGATTCACATCTCTAAAACAGATCTTTGGAACCGGCTATCGAGAGAAGAGCAAAGGTTTGCAAAAAGGTATGAAGAAAACATGAACAATTATCTTGATGAATCTGTCCTGACAAAGCTTCCAACTGGTTATCAGTCTAACCTAAAGCAATCAAATGCTAGTGAAGAGGACGATATGGTGCCAGAACCCCATGTGGATACATTTGTTTTCTGCAAGAGCAAGGGTTCCATTGGTGCTGTTGCGCTTGATGAAAGTGCGGATGAGATTGTTGACCTTGTTGAAGACGATTTATACGTCCTGCGTTACAAGTCAGTTAAGCCATTTCTTGAGAATGGGCAGATTGATCTTGTCTGAAGAGCCGACAAATCCTCTGGTTTGCAGGTTATGCATTACAAGTCAATTAAGCAAACCCTTACAACTTGG
>comp42760_c0_seq1
ACCCACTCTTGAGAGTGGCTTGTGGCATTACTCGCGACATCCTAATTACTTAGGGGAGCAACTCTGGTGGTGGGGACTTGCTATTTTTGCATGGAGTCTAGGTCATGGATGGGCGTTGTTGGGTGCCCTTGTAAACAGCATGTGCTTGGCATATGTCACCATTCTTGTTGAGGAGCGAATGCTCAAGCAAGCTTATAGAGCTGAAGCATACAAGCATTATCAGAAGACAACGTCGGTTTGGATTCCTTGGTTTAAGTCTTCCTCTGAAGTGGCAAAAGAAAAGAGCAACTAATTGGACTTGTCACCCTGGAATGCTCTTCTTCTGTGTAATTTGTCTGTGTTTGTATTCTTGGCTTGTCCAGTTCTCTTTGTTTCTGCGTTCTTTTTCCACTTCATGAAGTAGACAGGTTGCAACAAAATCCTTGACAAGA
>comp42762_c0_seq1
TCCCAGAAAATAATGAATAGTTTTCGCGCAAATTCATCCAAGTTAGAGAATTTGGAAGGAATGGTAGAATTTATGGGAATTCTGAAGGTTAAAGTGGTAAAAGGCACTAATTTAGCAGTCAGAGATATGATGTCAAGTGATCCTTATGTTGTTCTCATTCTTGGCCAACAGAAAGTACAAACGATTGTGATTGCAAGCAACCTGAACCCGGTTTGGAATGAGGAACTGATGATTTCTGTTCCCCAAGAATTCGGAAGTTTAAAAGTGCAAGTGTTCGATCACGACATGTTCTCAGCAGACGACATAATGGGCGAGGCTGAGGTTGATCTCCAACCGATGATCACGTCAGCAATGGCCTACACAAACCCAGAAATGTTTGCAGACATGCAAATCGGTAAATGGCTGAAATCAAACGACAATGCCCTTATTGAAGACAGTACGATAAACATTGTCGACGGTAAAGTGAAACAACACGTGTTGCTAAAGCTTCAGAACGTGGAATCTGGAGAGCTAGAACTTGAATTACAGTGGGTGGCTCTTGATCAATAGCCTCCTTGTCTCAAACCCAAGGGTGCAAATGCAATGCAAGTTCTTGAATTTTAGCTATCAAATTGTTGGATTTTTTTGGGTTTTTGAAATTGGGAAATCTTAGCTTTGACTCTGAATTAGCTTGTGTTATGAGAAAATCAAATGGAAATATATAAACAAAGAGAAATAAACTAACGTTTTATCTGTG
>comp42763_c0_seq1
GCATATAGTTTCGTCTTTACTTGTTGCTATGAATAATTAAGTTGTGTGTGAGAGAGAGTGTCAAATCTAGAGCAAGCCAGAAAAGTAGGGGACACCGGTTTGAGGCAACCAGTCATCGACAAACAGAAAAGTGGAGGCAGTGAAGTTAGCAGCATCGGTAGCATTAATCATAATATGGTAACCCGGCCACGTCACCCTATTTGTAGTATTTGAACCCGGACCCGTATTGTTGAACTCCCCATAATACAAGGTGTCCAACGCGAACGTCCCGTTCCACGCCATCCACCCGGCCGGGTTAATAAACCCGTCCAGGTACGACTCCAGGTACACGGTCCGGGAGTACTGCTTCCAGGGGCGGCCGAGGTACGTCTGGGTGGTGGAGTTGGCGGCGGC
>comp42770_c0_seq1
AGACAACCAACAACGTTAAAATTATACCTCTTTCCTCACTCCCCACAAATCCACTACACATTATTAATGCTGCAATGAGTATCCTCCCCGGACAAGCAACCAGAGGAGCATTCCCCATGAGCACCACCAACCACTTGTTGATTAATGATTATCAGAAATGAGTAGTTTTTCTCCATCTGATTCAGATCTTGTCCAAGTCAGAAGTCATAGGATGCTGAGTAGGAATCAGAGTCAGAGGTACAAGGGAATCAAGGTTAAGCTCGGACTCCGAACATGGCTGGCGCTGGCGGTCGGTGTGTGGATGATTTACCAGCTCAGAGTCTTCCTCGATCACAAGCAATCAACTGAGAGTGAAAATGGCTTGTCTGTGAAGGAAAAGAATCAGCCTGACAAGTTGAAGCTGGGAAGGAAAGGATTGGTTCTAATGGGCAGTGAATCAAGGAAGCATAATGGGGAAGAAGAGAAGGGGAGGCGAAGCCGGGACACTCGGCAGGAGGAAGTGGAAGAGCAGAGTGGGGATGTTGATGAGGAGGAGCTAGACACGGTACGATTCGATGATCCAATGGATGAGATTGACTCTCTCAATGATGATAATGCAGACAAAGTTGGTACCAGAATTCACTCAACTCAAAAGTAGATACTAACA
>comp42770_c1_seq1
AGATACTAACAAAACTTCAGAGTTCATAGTCAGCTGATGCAATGTGAATTCAGAACCGTTATTGGACCGTGAACTAAATTGAAGCTCAAGCAGATTGAAGAGGAAACTTAATAGCTCGTTAGGTTAACTGGGTCGATGATTCCTTAGCCATAAGCTTCTTCAATGAACTACAATTTGTTTCTTACTACTTTTCTGTTTCCTTCTCCTCTCTAGTCA
>comp42774_c0_seq1
GGGTTTCATCAAGGTCCCGTATTTTTTTCATGTTTGTTCACATGTAAGGTAATACAGAGAAGGTTCAGAGAGAGATTGTTAGTGGAGTTTAAACTCCAAAAATTGTTAAAACAATTATACAACTCAAAATGTAACAAGCACTTCTCGTGCATACAAGAGGCAACTTTAAAATGCCTGTCTTTTCTTTGAAGCGATTGTTCATGGAGATGAAACTCCAAACAAGTTTGTCCGTGGGATAGTTTTTCATATCTTGCTTTGTTTTCGAGGGGAAGGTTATCCCAATTGATGTACAAATCACTGCCTTTTCAGACTCCATTTCTTGTGGAATTGGATCTTTGTAATTGGCCTCGTGCACCGGCGGGAAGGATCTCGCGACAAGAGACGAGAGGGGAACGGAGGCTCCAACGCGAGGAGTCAATCCCCTCCAAGGAAGCCCCGCAGTCCCGCGACTCTGAGGAAGCCCCGCAGTCCCGACGAGATAGACGAGCAGCGCCTTGGCCGGCGAGGGACAACCTCCACCCAAACGCCCCCTTCTCTTCCCCGCATGCCTGGAGGAAGCTCTCTCCGAGGTCCATGTCAAACACAGAGAAGGTCGAGCCAAACCAACCTTGACCGATTCCACTCCGCCCTTTGAACAGATCCGTTAGAGAACCCGGATCCCACGTGGTTTCCTGGAATCGTTGAGCGTGGTGGATACCAAGATGATCTTTGGTTCTAGCGTCGTGGTCGAGGGGAGAGAACTGAGAAGGACCGTTGATGAATGGCGGCGGCGGCCACTCGAGAGGTAGGGTTTCAGGGTTAAGGGTGGTGTTTTCAGGAGATTCATCGCGTCTGTAAGCGTTTCGGCTGGAAGCGTTTCGGCTGAGGAGATTCATCGCCATTGTGAGGAAGGAGAGTGAGGCCGGTGAGGCCGGGGTGTAGCGGCGACGGCGGGGTTTCTAGGGTTAGGTTTTCATAAATTGGGAGCGTTTTCATTCTCATTTTTCTTTTTCC
>comp42775_c0_seq1
CAACATTCACCCGAACCTTAAACCCGCCAACTCCACAAACTGGCGGTCCCGGTCCGACCATACGGCCATACGCCATTACGCCCATACCCTAACCGATTCTTTGCTTTTCTCTCAACCTCTGACCTAGACAGCCGAACCGCCGTCGCCAGCCAGCCGCCGCTTCCGCCGGGTCTCGCCGTTGCCGCAAGGGTCGATCGATTCGCACGAACCTCTGGTTGGTTTGTGCAGGTGTTCAGAAGGAGGAAGAAGAGCTCGCACTAGTTCGAAGCTCAAAGGTTCATGATAAAGCAATGGATACTGATGTGAAAACAATGGATCACTCGAAGAAATTTGGTGATAGAGCCACTAATCCTACTGCAAAGATTCAGTCTTCTGGCTTCAAAAGATTGGGGAGAAATAATCCATTCTTTAGATATGGGCTTCCTATGATTTCTTTGACTGTAATTGGGACATTTGGCATGGCACATCTCTTGCAAGGAAGTAAGGATATAGCAAAAATAAAGGATGATCAAGAGTGGGAGATCATTGAGGAAAGGAAAGCCCTTTCAAGAACAGGGCCCGTGAACGCATATAAACCTAAAAAAAATTTCAATGGAAGAGGAGCTGAAGGCAATGCAAGAGAAGTTAGACATCAATAACTACGAGTATAAGAAGATTCCTAAGCCAGAGGGTGTATCAGACTGAGTTTTTGTGTTTGGGTCATTTCTAATCCTCTCTTGGTTGCTTATAAAACTATGACCAATAAGGATCTTGGTTTGTAGCTTCTTTTTGTATGCTTTTAAGCGGTGAAGCCAATCCATACAAGTAATTCTATGTGCATGAGAGCCCTCATACGAGCATGGACATAACTCGGACGAGGGTTGGTAGACAAGTATGGAGGGAAAGGG
>comp42777_c0_seq1
AAGGAGCGCATTCAGAACAAATTGCATGTATCTGATGAGGAATTTGCTAAGTGGAAATTTGCGTTCCTGTCAATGGGTCGTCCAGAGTATTTACAAGACACTGAGATTGTGTCCAGCCGCTTCCAGCGGAGGGATGTATACGGTGCTTGGGAGCAATATCTTGGTTTGGAGCACACTGATACTACTCCGAAGAGGGCATACACTGCAAATCAGAACCGACATGCATTGGAAAGGCCGGTCAAAATATACAATTAGGAAACTGCAGTTAAAGGGACGCATCGACAAAGCCATCTCCCGGGTGTTCATATGTGAAAAAAGTTACATAGATGAGCCATAATAGACTGGAACAGCGGGATTGCCATTCTATTATAATTTGCAGTAACTATAGTCGGTTTAGTTAAAAGATCGATCTGAAGACGAGATTTCGCCCATGATTTGGCATGTTTTTCTGTCCATAATAGCTCTGCTGGAGATCATCTGCATATAGTTCATTTAAGTTGCAATTTTAGAGGTAATTCTGCCTTGTCTTGCAGAATCTGAATCCTTGCAACTTTAAATAGTGTGACAGTGTGAGATATTGTTTTTTTAGGGCTCTGTAAATTGGGG
>comp42777_c1_seq1
GTTCTGAATGCGCTCCTTAATTTCAGCCAATGTTTCTCCTTCCCGAATGACTAGGAAGAATGGGTCCCCAAAATTTTGCACTTGCATTTGGTTCTGTGAAGTCTCTTTTGTAAAATGATAAACATGGATTAGGCGATCCTGGGGTCCAAGGTTCTTCTCCTCCTCCGGAATCTCTTCTGCACGTAATGTCCAATACTGGTCATTTATGTTCTCAATTTTTTCCATTAGAGGAAAGATCTTGTAGATCTTATGGTAGAAAACTTCAAGTAATCTAAGTTCTGCATCTGGGCATGACAACTCCACCTTTGTTTTCAGCTCATTAATCACTTCTTCTACTGTACTTTGCTTGGGTAATCTTATGTTGTGTAT
>comp42779_c0_seq1
AACAGCTCTATGGTGAGCCTCTGCCTATTAACCAGTATACAGATAAGAGCCTCAACATTCCCACAGGGTGATGCAAATGCAACATATAAAAACACCTAGTTCTACAAACTCTTCAGATAATGGCCCTTCACCCATGACTAGGAGATACCTTTTTTGCAACAGCTTTGATGCCTTCAATCCTCTCTTCCACCAACTTCTCTAGCTGCTGCTCTACATCACCCTGATCTCCTTCAACCTCAGCAGCACAGCCCTCGCCGCTTTGAGGCTTGTACATGACGAACGACACGTCTTGATCGTATTCAGTGGGAACGTCAACGACCCGCTTCGCGGTGGGGCCCGCAGCGTCTTTTCCCAGCACAGATGCTTTGACGCGGTCTGCGATGAAAGTCTTGAAGCTATCCATGTGTTTCTTCTCTGACGGGTCGAGGGCGAGGTAGATGAGAATTTCCCAGCATTGGATGAG
>comp42780_c0_seq1
AGCCAAGTAGGTACATATATATATCAATCGAAAGTAAGACAACATATATATATATTTATAACGCCATATATAACATGATCGACCACGTACAAGTGGATAGATCTGTCCCTTACATGTACAGGAATCGCGCAAATGAGAGACAGAACAAACATAAACGAACCACACATGTAAATGAAACCATATACTAGCTAGCTATATATATATATGTAAAGCATACATATATGGTATACCAGTACTACTAATTAATCACACACTCGCGCGTACGCAAATAACCAAATTAAGCAAACTCCATGACATATGGCACATATATATGTATGGATCCTTCCATGCATATATGAAGGGAAGCAATCCTACTAATATATATATGTGTGTGTGTAAATTAATGTGATGGATCGATCGATCAGGTGGAAGGAGGTGGGGTCGAAAGAAACGGGATTGATGGGAATGTGGTTGGGAGATTAGGAATACTAGGCATGGTTGTGGGCAGATTCGGGAATATTGCTGGAACGTTGGCGGGAATCGGCAGATTCGGGAAGGAGCCACCCGGAAACGGAGGCAGGTTCACCCTGGGCAAACCCCCTCCACCATTCCCAATCGACGGAATGGTCGGGATTGGGACCCCTGGAACCGCCGTCCCAGTCGCCTGGAGAAGGCTTCGGCCCGATAAGCCCACATGGAAGGTCGAAAGCGACACCGCCAGGAAGAGGAACACCATCCACCAGCTGCTTTGGGAA
>comp42782_c0_seq1
TGCTTATATAAAGACAACCATGTATTGAGTCCTTTGTGAACCTAAAGCTATTTCGTATTCAAACAGAGTCTTCTCTAATTTGATCACAGTGAATTCCAGTACAGTAGACCTGAATCCAAAATCAACCAGGCACAACAGGTACACATGAGTCCTCTATTTAAGAGACTACTAAAATTCTTACCTCATATCAAGTCTATTCTGAGAAGTAGAAGGGTGAAGAAGAAGACTTCGGTTTTTTTTACTTGGAAATTGGCCTTTATCAGGACCCTGATTTCAAGATCTCACAAGAAGATGGAAATTTACCATGGAGTGTGCAGAAAAATACTGCACAAGCTTTTACTTATTACTCATCTCCACCATCAATGTTACCTTCCTTGAGATGCAGGTGCTTTTCCCGCTTCTGAAAGTCTGTCACGCCCTTTCCACTACCCGTGACTCCAACCTTGCCATGGGGATCATCAGGGGACTTGAAGATGCTCTCTCGTTTCCTCCCAGAGAAGAAACCGACCTTCTTCGCCCGGCCTTTTGCGGTCTGAAACTGCTGCCAGGCGTTTTGCCTCTTATTCTGTGCCACCTCAAGTTTTTCAAACCGTACCTTTGACTTAAAGGCGTGAATCTTCTTGCGCTTTGTAGCTTTCACATCTTCAGGGTCATCAGGATTTATTTGAAGTTTGGCCGGCAAACTTCGTTCTTGAAACTCAGAAACAGCGGCTGCTTGTGCAATCTTGCGCTTGAGAGCTAGCTTGGTAGCCTCAGCTTGCTTCTCAGCTTCAAGCAAAGTATCAACAGCTTCATCAATTGGTCTCACGTTGGCAGGATCAACCTCCTCCTTGTTTCCCCACTCAATATATGTAACATTATAGCCATTTGGAGTATGAGCCTCAACAATTGCATCATACCATTCCCCATCTTCACTGTAGACTGCCTGAACTTTTGTTCCAATAGGAAATTTCTGTTGGTGCTCTAGCATGCCTATTTGATCTCCATACTCAGATGACCCTTCTAAATTCTGCAAAGCAGAAGATGAACTAGCAAATGTGGAATTTTCACTTTGTTTTGCAGTTGCCAACAGCTCTTCTGTTAAAGCAATCACCTCTTCAAGCTCCTTGGCCATATCCACATACTCTGAGTTTCCGGGTTCGTCAACCAAGAGCATCTTAACTTGTTGGAGCTGCTCCTTGTAAGTGGAGAGGTTAGAAGCGAGCTCGTCAATGCTAAGCTCTTCGCCGCCTTGCATTGTTGATTGTTTCCGCTGCTGCTTGTTGTGGTTGCTCTGCGGAACTGCGGTTG
>comp42784_c0_seq1
GGCTTGGAAATTGATTTGAGAACTAGTTTTGTAATTGAGAGAGAAGGGCAAGGTTCTCTTGGCGTAAAAGGAGTGCCTTGTTCCTTAGCTTCGTGTTCTCCTCCAAGATGCACTTGTTCTCCAAGTAGAGCTCCACATTCTTCTCTTCTATCTCCTTGCTTTTCTTCTCCCATTTTCTCCTTGTGAATCGATGAAGTTGAATCCTTGATCTCTGCAGCCTCCGGGTTTGGTGCAACATCTTGTGAGTATTGAAATGGAGAAGACGTGATTCGGAT
>comp42787_c0_seq1
TGAGTTCGTCGAGTGCCTTCCTCTGAGGCTCAGGCAGTTCGCTCACAACGTTGGACTCCTCCTTGAAAGCGGATTCCTTCCCTTCGTCGGCCTCCGCAGTTGTCGGGGCTGGCTTCTCCGGCTCCTCCGGCGCCGGTGTTGCGGATTCAGGCTCGGGGGTTGCATCCTTGTCGGAGGCGGGTGGGACATCGGATACCACCACCTCTGGGGCGGCGGCAGGGTTCTGGGGCTCCTCTGCCATGGCTGCTCTGTTTAGAGTTTATTCTTTTCTTTGAGAGTGTGTGAGAGAGAGAGGGAGAAAAACAGAGTTGTTG
>comp42790_c0_seq1
CGGGGTGGTGGTGGGCTCCGCGTCAGGGATCGATCCGGTGGTCTTCGTCCAGAAGATCGTCGGCTGGGTCTCCGACTTCCTAGGTCACCGCCACCAAGAACAACTCCGGCGTTGTCGGCAAGACCCTCGCCTCTAACGAGACATCACAGCATCAAAACCTCACCAAAACTCTCTGTTTAACTTGGATCTATACTCCTAAAACCAGATCCATTTCCCTCGGATCTATTTCTTCCATTTTGGACAAGCTTGCTGAGCAATCTGGTTCAAAAAATGGAAAGTATAGCGTCGACGACGACCAGCTTTGAGCTTGCTCGTCGGCGGCATCGAGCTCCTCACGTTCTTCGTCCAGAAGAG
>comp42790_c1_seq1
GTTCTTCTGGACGAAGAACACCGAGCCAATCCCCAGCGCGGAGCCCACCACCACCCCGAATAACCGAAGGAAGAAGAGGAGGCTTCTCGTCGCCTTCTCCTCCGTCGTCGGCTCGCTCGGTCTGGTCGGCGGTGAACATGTGTCGACAGCTTGTGGCCGCCTTCGCCCACTGCCAAGATGTAGAGGGAGAGGTAGTTCGTTCCTTTGTTTTCAAATTGTGGGAGTTTTTTTTCCCTTGTTTTCATATATGGAAAGATCATTCCAGATCTGGTGTAGAGGGAGAGGCAGGCACATCAAATGATGTAGTCCAGTATCTACAGGGTACGAGATGTTGTATGTGCTTTTCGGGAGTGAGGATTGAGTCCAATATTTGTTGTTGATGATGATGTGCTGTTGTAGCAGCAGCAGTGTTGTTGTTTGTTTTTGTTGAGGGGGTACTCCCTTTGTTATTGAAGGAAGTTTGGTTCTTCCTTTGGGATTAAATCCTTTT
>comp42791_c0_seq1
TTGGTTTTCTTCCTGATCAATCCCCAGGAGTTCTTTGAGCTGAAAAAGGGTATGCACTTAATTTCATCAACCATTGTAAATCTACTCTCGTCAATTTGGAAGAATGAAATTATCCCTCGCTTTATAGACTTGCCATATTTGGAGCCAATGGTAGCAGTATTCCGGTTTGAAGAACTCAAACTCAGGTCATAGCCACAAGAACCACAACTGTAAGTGACATCTCTTCGACTTTGAGAGGCGAAGGAGGAATTACGAAGACTTCCATTAACAGAAGTCTCCAGCTTTGGTGCTTCCATGCAACCCTCTCTTCCCACTTTTGCGGCCAAAAACAAA
>comp42792_c0_seq1
CCAATGTCCGCCGTCCACTCCCCTCGCCGCCGCCGGATCCACTCCCTCCGCTCCAGCGTCGACCTAATTCCGACCTCCGTAGGTGCGAAGCTCCCGAATGGCGTCCCTCTTTCTTACCTGGATCGAAACGGCGTCGTTCGGAGCGTCAGCCTCGGCGGGATTTTGAAGGGGAAAAGGAGGGCGGTGGTGGTGGGAGTGTCGTCGGCGTTCTCCCCGGGGTGTGAACGGCTCGTTAGACGAGTCGAATCGGCGGACGCGTGTAAGACCGCGGATTTGATCGCCTGCGTCTCGGCCAACGACGCGTTTGTGATGGGCGCGTGGGGCGAGCATCTGGCCGTTGATCGAGCCAAGTGGAAGATGCTATCTGACGGTGGTGGTGAGCTCTGCAAGGAGCTTGGGATTTTGTCGATGAAAAGCTTTTGGTTGTCCGCTTCGAACGGGATCGTCACTCACGTGAGCTTGGACGGAGATTGGGACAGTGATCATGGCGATTATCAAGACCGTGAAAAATCCGATTATGCCATTTGAGTGCTTCTTCTTTCGAAATCAACAGCCACCGGAATTCATTTTTGTTGTACCTGCAATATGAAGATAAAAGCTTTTCCGTGAGAGGTAGGGGGATCGATACCCCGCATCTCCAATTGCTATTCAATCTTGTTTTTTTGGGGTTCCGGTTTCATTGCCATTTTGGATTTTTAATGTGTGTGGGAAACAGAACCAACAATTTCCTTGATGAAGATCTATGTGCTCGATGTGGAATTCCCTGAAGTTGTTGATGCAGATTATGGG
>comp42792_c1_seq1
GGACGGCGGACATTGGGCGGAGGGGGAGTGGGGACGGGGAGCCGTAGAGATCCAAGAGGGATGATTTGTTGGAGAAGGATAGCGAGGAGTGGGGGTTCCAGGAAAGGGAGGCGGAAGGGGAGTTAATTAGGGAGGATTTGGGGTTGGTGACAGCGGAGAAAGTGGCGGCGATGCTGTTGATCGGAGCAGCCATGGGAAGAGGGAATCGATTTGGGGTGTGAAGTGGAGTCTGATACGGAGGGTCTTATGAAGGGCTGAAT
>comp42794_c0_seq1
GAAAAATAAAAATGACAATTCTACCAAGTCCGAGTTATGTATTCTACAATGTATAGCTAGAGCAATTGGACTTACTAGCACTCTACAGTATAGAAACCCCAATGATGATAAATTACAGCCTCTTATTGCATGCAGATCCCACAGGAACCAGGCAAGAGTATTTAGCTTGAGAATGGTTGCATGGATCGAGAAGGAAAATGGTGAGCGATGAGCGATTATTACGCTTGGGTAACTAATCTATACCTTGTCAGATTGTACATTAGGCCTCAACCCCTTTGTCAGCAGGTTTTGCCTCATCCTTCTTGGTGTCCACATTGTCATCGTCTTCTTCCTCGTCGTCCGCTTCATCAGCCAGTTTATTGAGCTCATCCTGTATCATGAGCTTGATGGATGATTTCCGGGGTGTCAACTCAGTGTTGAAACGCTTGGCTAGCAGCTTCAGTATGTCCGTGAAGGTAGCCGTGTTAAAATCAACTTCTTTGAGTATTTCAGAAATGGCATTCCTCAGTTCATCATCAGAAGGCTTTGTTTTATCATCCTTCTCTTTCTCCTTTCCTTTTACAGCCTTTTTACCAGACTTCTCCTTTGACGCAGATGTCTTTGAAACTGAAAGCTTTTCTTTAGCCCCTTCGTCGTTTTTCTTCTTCCTTGAGAATACCTTTGGACTGGCACTATCATCACTAACCTTCGAAGACTTTGATGATGACTTATTTGATGTTCCTTTAGATTGTGAGGTAGACCTCTTAGAACTCACAATTTCCTTGGTGTTTTCTTTTGTAGAAGATTCTTTCCTAGAAATTTTTTTCTTAGAGCCTTTCTTAGCCTTGTCATTATCTTCT
>comp42799_c0_seq1
AGAGAAAACACTCCCAACTAGCGAAACCCTCGCCACCCTGCAAAACCAAACCACTGAAATCCTAGATCTGAAACCTCCGCCGCTGTACCAAAATCTCTCCCATCTCAATTGTCAAAGCAGATCTCTCACCCCCCAAAACATGTGAAAGCAAACCCTCAGGAGCAACCCGCCGCCGAACCACCATGCCTCCCTTCCTTATCTGCCTCTTCAAACCCTTAAAAATGATAAACCGCCTCTCATCAAAATCTGGATCTCGATCCAAATCATCTACTTTTGCTGCCCGTCGGTAGCCTCCTTCACCAGTGCCTTCAACTTGGAGATTAAATCTCCCAGAACTACTGCCAGAATCCATCAAAACATTCCTTGTCTTGCTTCTGATCGGAAACCCAATTTTAATCCAAGATCTAAAACACTTAAAAGATG
>comp42801_c0_seq1
AACAATGACGATGACCCCCCAGCCGAGCCGGGAAATCCCGAGCCGAACAACGGCGAAGCCGCTACGCCGCCTTCCAGAGTAGTCGAAGTCGTAAATTCGGGGAAACCAGGCGGCAATGTTCAGTTCAAGGAGGTCAGGGTTGAGCAGAAGAAGCCGGAGAGCCAGCCTGCGGGGGATAGTCATCCGGCGCCGGAGGGCACCGATAAAGCCACAACTAATGGGGGTAACGCCGGCGGAGGTGGTGGCGGTAAAAAGAAGAAAAAGAAAGGGAAAGGAAACAGCGGAAACGGTAACAGTAACGGAGGAGAACCAGCAAACAATGGAAATGGAAATGGAAACGGTAACGGCGATGATGCACCGCCGCCTTCTCAACCGGCGCCACAAGGCCAGGGTCCA
>comp42802_c0_seq1
GCCTGCAATTCACATTCACTCACAAGAAACTCCCGATAAGTCAGAAAAAAAACTACTTTATCCACACAACTCATTTCTATTTGGATCCCAAGTTTCATTTCTTGTCAAATCGCGACATAGCAAAAGAGGCAAACAGAGATTTATCAAGAAAGCCCTCATAGAGAAGTTACCAAGTGAAGTAATCATGTTTCATCTTCTCCATTCTGCCTGGCCAGCCTTTCCATCTCTTGCTTTTTCACTTCGGCTTCCACCTTTCCCACTACCATGGACAGGTTTCTGTGTCCTTGGTGATGATGAACTTAATTTGGCATTTGTTGATGAAGGCAATGAATGACGCCGTGTGACACTAATCTTTTCATTCCCATCTTGGCTAAACCTTGGAGAGTTTTGTCCTTTCAGCTTTGCCTTGGCAGATTGAGTTGCTGCCATGTAGCTTGGCACTTTAGGAGTGTTCTGTGGGCCATCCTCAGCTTCCTGCTTTGCTGTAAATGAAGATCTTCTATTCGATTTCTGGTTCTCATTCAGAAGACAATCATCATTCAATTTCAACTCTTCCCCATTAGGAACACGATCATTCCTATCCTTTTCACAGCTGTCCACTGGTGGTGACTCAACCATGGCATGATCAACGTTTGAGATTTCAATCATCTCGCTTGCATTCAAGTTCTCTTCACCGTTCAACACGTCAGTAGGCTGGGATATAACTACAGTTTCTTCAATAGTTTCATCAACTTCCTTTGATGTTTCTTCCTTCACCTGCATTGGTGGAACTATCTCATTAGCCCCAGAAACATCGTGTTTTGCAGAGCT
>comp42804_c0_seq1
ATTTCCTTGTACGTAGAGATGCAGCAGCTGATTAACTTAATTGGCATATCGTGGTGATGGATGGAAGTAGCTACCTCCCATCCCTTGCTCCATAGCCGTGATCTCATCTCCATCTTCCATTCCCAGTTTGGCAGGAGTAGCGTGTCGGGGGATTCGGTCGCCATTGTACAAGAAGGAGACGAGTCCGTCCATCTTGTTGTGCTTGTGGTTGTAGGAGCTGAACACCTTCATCATTCGGGTGTTACTTTGCACCCTGAAGTATGTATTGTTTCCGTCCTGATCAACCACCACCAAGTTAATCTGCTCACCATCTTCATCTGGATGCCCGCGTTTCGACATTTTAGTTTCCGTAGCCTCGATCGATCCCTTCACAAGCAAGAGTGGAGATGGTGTGCTCGTAGAGAAGAGTGGCTCTGGTGGGGTTGAAGGGAGGGG
>comp42806_c0_seq1
CGGCTACCTGAAAACGCCATTTGCTTAAAAACTTCGAAAGACCCGGCGACGTCTCCGCTTCCATCTTCCACCGCACTCGCTCCCTCTCTCTCTCTCTGGGTTAGGGTTTCGTTAAACAAGGGAAAAAATGCAGCAACAACCTTCTGTAATGCCTGTTATGCCCTCCTTCCCTCCTACCAACATCACAACGGAACAGATTCAGAAGTACCTCGATGAGAACAAAAAGTTAATACTGGGCACATTCGGCAAGTTTTCCGAGATTTTGATTGTCCAAAATAGCCAGTATTA
>comp42809_c0_seq1
ACGAATTCTCCTACGCCATCGTAGTCGTAGGGGAGCCGCCGTACGCAGAGAGCTTCGGCGACAGCTCGGATTTAGCCATCCTAGCTCCGGGTCCGAGTACCATAACGAACGTGTGCAGGGCCGTAAAGTGTGTGGTGGTAGTCGTCTCGGGACGTCCCCTTGTGCTCGAGCCTTACGTGGAGTCCGTTGACGCGGTCGTGGCGGCTTGGTTGCCCGGAACCGAGGGACAAGGGGTTGCTGACGTGTTGTTTGGAGACTATGGGTTCACTGGGAAGCTTGCTAGGACATGGTTCAAGAATGTGAGTCAGCTGCCCATGAATGTTGGTGATGCACACTATGATCCGCTGTTCCCGTTCGGGTTCGGCCTCGAAACTAGCCCTAATAAGGCGAGCTAGCTGAGGATCTGATGGGTGAGTTCATCTTAGATGAGTTCAGTGGACATTTTTCAGAGATTTGAATCAAGCTGTTGGTGCTAATGAGGATTGTTCATCATCTAATTTGCCCCGGGTTCGGCCTCGAAACTAGCCCTAATAAGGCGAGCTAGCTGAGGATCTGATGGGTGAGTTCATCTTAGATGAGTTCAGTGGACATTTTTCAGAGATTTGAATCAAGCTGTTGGTGCTAATGAGGATTGTTCATCATCTAATTTGCCCTGTTAATGAGCCAAATATGCAGTGCTGAGTTTGTGATTTGGTGATCAACTTGTTATATAAATGTTGGTGGGTGTAAGTTATGGTTGTCTCTTTGCTTTTTGGGGTCTTTACCACAG
>comp42809_c0_seq2
ACGAATTCTCCTACGCCATCGTAGTCGTAGGGGAGCCGCCGTACGCAGAGAGCTTCGGCGACAGCTCGGATTTAGCCATCCTAGCTCCGGGTCCGAGTACCATAACGAACGTGTGCAGGGCCGTAAAGTGTGTGGTGGTAGTCGTCTCGGGACGTCCCCTTGTGCTCGAGCCTTACGTGGAGTCCGTTGACGCGGTCGTGGCGGCTTGGTTGCCCGGAACCGAGGGACAAGGGGTTGCTGACGTGTTGTTTGGAGACTATGGGTTCACTGGGAAGCTTGCTAGGACATGGTTCAAGAATGTGAGTCAGCTGCCCATGAATGTTGGTGATGCACACTATGATCCGCTGTTCCCGTTCGGGTTCGGCCTCGAAACTAGCCCTAATAAGGCGAGCTAGCTGAGGATCTGATGGGTGAGTTCATCTTAGATGAGTTCAGTGGACATTTTTCAGAGATTTGAATCAAGCTGTTGGTGCTAATGAGGATTGTTCATCATCTAATTTGCCCTGTTAATGAGCCAAATATGCAGTGCTGAGTTTGTGATTTGGTGATCAACTTGTTATATAAATGTTGGTGGGTGTAAGTTATGGTTGTCTCTTTGCTTTTTGGGGTCTTTACCACAG
>comp42810_c0_seq1
GAGGGGGGGAAAACAAAGATGAGCACAAATTAAAGCATAAACTACATTCTTGTATAATGGGTACATTTACTGAATTTAGGGTTCATCTGTATGTACCACAAGTGTATTTCTGTCAAGTAGCCTGATCTGAAGCCGTCTAAGACAACAATTGCTGTTGTATCTCCTATCAGGCTTCCCAGTTTGGTATGTTACTTGTAGCTTCGTTCACCATTTTCACAAGTGTTACCACACTCTCGGGGACACCAGGTGGAGGAAGTGGGAGGTTTCTTGGAGGCTTAACATTGGTATGGGATCTCTTGTCGAACCTCCATTCCCCTATCTTTCCATATGTTAACTTCCCCTTCATGTCATAGTCACACCCATACGTATAGTGTATTATGTACTTGTTCCCAACTTCAGTGTCCCAAGGGGGCTGAATCATGAAATCCTTGTACAAGATGTTCTTCACTCCATGTAGAGCAGATGCAACAGCATAGGCATACATCTCAAGCACCCAGCCAAAGGATTTATCAGTTTCCGGGTCCTTTTTCATTGCCAAGGAAATATTCATCCAAGAAGGTG
>comp42813_c0_seq1
TACGCAACATATAAAAATTATTACTATTTGTCACCCCTCTGTAATAAATGTTACACACCAACTCTATAGATTTTCATAAAAGAGAGAGAGAAAAATAAAATAAAATTGCACAGCCATCCGCCAGCTCACAAGTCAGCGTCCGTCCACCGCCACCGACTCTCACCGTTTCCCGGGCAGTCGGGCAGCTAAGAAGTCAGCCTCACTCCTGACCGAAACTCTCACACTTGGCGCCTCCCAAATCCATCTTTCAAGCAAAACAAAAAAAAAACAGTTCTACTGATATACGCAAGCATTCTTGAGGGAGATGGGAGAATTGAGCTTCTTAGGGTCCAATGTCACAGTGCATTCGATCCTTCGGAGGAATTTCGGTTTTACAAGGCTACCGAGAACGTACGCTCTCGATCGGACCACGAAACTCAGATTCATCGTCACCGGCGCCGTCGGAACTCCCGTCGACGTCCCAACCATTGTCGAACTGCTACCGTACAGCGGGATCTTATCCCCCATCACCGACACTGTCACCAGCCTCTGGCTCTTCCTTGATTCATAGAATGTCTTCACATTTCCGTTGGCGAGTGTGATTTGAGAGTACGATAGGTCGATCGGAGATGAGGTGACGTGGACGCCGAAGAATGTGGCGGTGTTCCTGTAGAGGAATTTCAAGGTACAGTTGACGGACGCCATCTCGGTAGCGACGCCGGTGGCATCGGAGCCGGACGAGACTGCGAATCTCTCAAACTTAATGCTCTTCATTGCGACCTTCGGCTTCTGAGACCGAGCAGCACCCCACAGGATTAGGGAGAAGAAGGTGAACAAGACGAAGAACCCTAACACGAAAGCGAGGAAGTAGCAGCGACGGGGGAGAGGCTTCTGGTACTCTTCTTCTTCCAAGAGGCCTTCCTCTTCGATGACATCGCACTCCTTCCAAGGCTTCTGGCCTTTTCGACCGCCGCCATCGCCGTCG
>comp42819_c0_seq1
ATGGCGGCCTATTACTCCAACAACGTCACCACTGATCACATTCAGCAGTATCTGGATGAGAACAAGGCGCTTATTTTGAAGATTGTGGAAAGTCAGAATTCAGGGAAGATAAATGAATGTGCAGAGAACCAAGCAAGACTGCAGAGAAACCTGATGTACCTGGCTGCCATTGCTGATGCTCAGCCCCAGCCTCCTACTATGCATTCTCAGTACCCGAC
>comp42821_c0_seq1
GGAAGGTGAATTGCGTAATGGTTGTTGCCAACATTGCTGAGATATGTAAAGCTCTCAAGGCTGGTGATTCTCAGCCATTAGAGGCCACAAGAGAAGTCTTCTGCTTTCCAGCTCTCAGAAAATGCAACGAGACCCCAATCTTAATACTGACCCATGGAGACAAGCTACCTGCAGAGGAGAGGTTTGAAGGAAGGCATAAAATTTGTCGGTTCCTGGGGATATCCGAGGCCACAGGAGCATACGACGTGGTGTGCCTAACTGAGCACGGTGTGATGGCAGAGGATTCGGACCCTGTGACGGCTTATGCTGTGGCTGAAGCGGTTTACAGGGCGCTGCTAAGCTCGGACAGGGGTCACCTGCCCAAGGAGACCTTTAGGAGCAGGGTCATGGTGGTGTTGTCATGGCTCTTTTGTTTGTTCGGTGCCTTGTTTGCTTGTCTTGCTCGGATTTTCAGCCATCTTGCTCGTCTTATGAGAGCTTAGAAAATGTTTCATGGACTTGTATTGATGTAAATAAAGGTAACTTCTGTATGTGAAGCGAAGCATTGAATCTGAATTCCTTGGCTAAGGAATTGTGTCTTTAGTGTG
>comp42822_c0_seq1
AATTGGAGGAGTCAGTAACAAGTACTAAACATGTTGCGTTGGCTGTGAACGAGGAACTTGACTTGCAAACCGGACTAATTGACAACTTGGATTACGACGTGGATGCTACAGGATCCAGGCTACAGCGCGTGGCAAAGAGCCTTGCAGTTCTGAGCAGACGAGCCAAGGGTAGCTGCTCCTGCTTGTGCTTGATGCTGTCGGTTGCTGGGATAGTGCTTCTTATTCTGGTAGTATGGGTACTCATCAAGTACTTGTAGAAATATACATCAACAGGACCATGTTTGTAATGATTATTGTAGCTTCATGTTTGGTTTCTCCAAGGTCTAGTTTTGCTGCATCTTCTTCCTCTGCTTCTTATTCCTCCTGCCTTTAGCCTTATTTTCTGTCTGTATTATTATGAAAGAGT
>comp42822_c1_seq1
AATAACTGAGAAAGAATTGAACCGCCGGAAGGACATGATCTCAAATTTGAGAGCAAAAACAAATCAGATGGGTTCTGCTTTGAGCATGTCAAGTTTTGCAAGGGACAGCTTGCTTGGCTCAGAGATTAAACCAGCTGATGCCATCACAAGGACAGCTGGCATGGATAATCAAGGCATTGTTTTTTTTCAACGACAAGTTATAAAAGAACAAGACGATGGACTTGAGAAATTGGAGGAGTCAGTAACAAGT
>comp42826_c0_seq1
GCTGAAGATATGCTCAGGGTTGGAGAATCAAGCAATGCTAAAGAAGCATCCTCTGAATATTTGTACAGTCAGTGCGCTATCTATATTGCAGCTGCTTATGCACTGAAACCTAATAACTCGGTGTACCGCAGTGCATTGAGACTGGTTCGATCTATGCTACCTTTGCCGTATCTTAAGGTGGGTTATCTGACAGCTCCACCACCAGGGAAAAACATTTATGCACACAGTGAGTGGAAGCGAACTCAATTTGTTCTTAATCATGAAGGTCTCTTTCAGCTTATTGCAGATGATCAAAAGCAGATCCAGCGGAGCCTTTTAGGCAAGAATACTAATCCAGCAACTGGTAGAAGGCAACCGGTTAAAGTCGAAATACCTGATATAGTTTCAATTTCACCCTGTTCTGATTTGACGTTGCCGCCTGGTGCTGGTCTTTTTATTGACACGATCCAAGGACCAATTTACTTGGTTGCTGACTCATGGGAGTCTTTGGATGGCTGGCTGGATGCAATTCGTCTGGTTTACACAATTTTTGCAAAAGGGAAGACTGATGTGCTTTCTGGTATCATAACTGGATGATTGGTAAATGCCAGTGTATCAATTCTACATACTTTTGTCAGTTGGTCACTTCTTAATTTCTTGTTTCAGCGATTCGACATGCGTGTACATTGTAATTCTCTTTTGTTGTGACATCGGATTTGGCGTTTTTTGTGTTCATCGTGATAGAGTATGTAGCTAAACACTACATTCTAAG
>comp42827_c0_seq1
GTTCTATCCTGTAAATATATAGCATGTTTTATTTCAGTTACAATGTACATTTCTTACAATCTCCACATCTTATATTACTTATATACACAGTTTCTTATAACTCTATTGCTGGAAGAAGGAAAAAGCAAAGCAAAGCAAAAAGGTTTCTGAATTCAGATGAAGAGACCCTTCAGAAACTGTTGGAGTTTTTCCCATCTGATTTTAACTGCTGGACTCTCTGCCGCAGCCTGTGCCTGTGATCGTGAATCTTCCACAGCCCATGTCCTAGTACCACAGCAGAGTATATCCCGTGTGTCACCATCGGTGCAAGAAGGTTGTTAGTCTGGATCCATTCAAATCCTAGGTACAGCGCCAAGATAGCTTCTAGAAGGGGAGAATATATCCTTTTCATCTGCCTACGTTCGTACCAAGCAGCAAAGAGTTTCTTGAGATCTTCACGGCCAGATCGGGATGGTAAAACTGGTGCTACTACATAGGTAGGATCTTTAGGCGATGCAGCTACATAATATAAAGAGCCAGTCAGGGCTGCGGTGATCACAGCTGCAAATGCTTGAGCAAATGGCACGAATGGAGGCAGCACACCAGTAAGTGACGCCATTCCTCGCATATCTGTAACGAAGTCGTTGCCTCTAAGGAAAATGTCGGCCAGAGCTCCCTGCACTGCGGCCCTGTAGAAGAGTTCCTCGCCAACTGAGCTCGCAGCAACAATAAGCATGAACTGCCACGGTGACATTCCATAGAAGAAGCTTCGAAGCTCCTCATCCTCCACGTCTCTAATGGCACGAGCATGAGGAGACACCTTAACAACCTCATCATCTAGTATGAAGAGGAGAGCCATAATCGGGGGTGTAGCATAACCAAGTCCTTCAATAATAGCATCAAAGCACAGGTTGAAGCCTCCAGTGCTATCCACTCCTGTAAAGGAGCATATAAACCGTCCTGCTAGAGCCATTGCACCATATATACCAACTCCATAGCTAAGTCTGACCAGAGCTCCAATCTTCTCCCAAGCCGGGAAATCAGAAGCGTCTCCAAAGCTCTGATTGAATGTGGTCACCTCCATAGCCGATCCCGTGAACCCTCCCGCCCCAATCCTGCTAGCATCTCTCTCCGCTCCGCCATCCACCGTCTCGCGGCTTCTCTCTACCGTCGCCTTGACCGGAAAACACCTGACAGCGGCACCTGCGGAGCAACAGCGCCTCTTGCCCCTAGCCAACGCCGTTGACTTGAGAACTGGGTGCAGATCGCAGCATCCCGCCTTAAACGACGTCGTCGGAGCGTGCGGAGCTCGACAGGTCAACGGCAACACGTCCATATTACTCTATTAAACGACGGCG
>comp42828_c0_seq1
TTTGTTCGTTTCGTATATCTTACTCCCCATAAATCCCACTTTCCCTTCCTCTCCTGGCCTGCTTCAGTTGATCGTAACCCATCGGAGCATCCGATCATTCCGGATCTGAATTGTTTCTCTTTTATTTCGTTCTCAAGGTGTGAAAATCTTGTATTTCCAGTTTTCGATCGTCCGTCTGTGCTGTTGTTCTCAAATTTCAGCAACGCCTTCGAGGAAGACGTCGGCGTCCGCCTCACCCTGGTCTCTACCGAGGAAATCATCCTTCAACGCCCTAAGGCTCCAGGGTTGTAGGAGAAAATTCCGA
>comp42829_c0_seq1
GTGCTGTTCATACTCATCTTTGGAAAACTTCTGGGGTTCTCCAATGGAAAAAATTCCTGCATTATTAATTAGCACATGCAAAGGCCCCATCCGTGAATTCCATGCTTCTGAGAAACGAACAACTGACTCCAAGGACAGTAAATCAAGCTCCATTACCTCAATATTTAGAGGAAGGCCTATACCGGACCATTCGGCCTGCCATTTCTGAATCAACTCTTGAGCGGCTTTCGGTTTTCTCACAGCCATTACAACATGTGCACCAGACTCCGCCAATTGTCTAGCCGTCTCGAGACCTATACCGCTGGTGCAACCGGTGATGATGCAAGTGATGTCGTTGACAGGAGGCAGCGGCATGGGGCTTTGCAAATGGCTGG
>comp42829_c1_seq1
CAAAGATGAGTATGAACAGCACATGCAAGTAAATCATCTAGCTCCTGCTTTGCTCTCCATTTTGCTCTTGCCCTCGCTTATACGAGGCTCACCAAGCCGGATAATCAATGTGAATTCTGTTATGCATACTGTTGGCTTTGTGGACCCTGAAGATATGAATGTTGTCTCAGGAAAAAGAAAATACACAAGCTTAGTCGGATACGCAGGAAGCAAGCTGGCTCAGGTAATGTTTAGTAGTAACCTCCAAAAGCGGCTGCCAGCAGAAGCTGGTGTCAATGTACTCTGTGCCAACCCTGGCATTGTCCAAACCAATGTGGCAAGGGATCTTCCTGGACTTGTTCAGACTGGTTACCATCTTATACCTTACTTCATATTTAGTCCACAGGAAG
>comp42830_c0_seq1
AAAACCCACTTCTGAAATGAAATGACACAATCTACAATCACCCGCAATATAAATGTAGTAGATCATCACACGCTTAACAAGTTCCACAGTCAACTGTCAATCACAATATTACATATTTGATGTAAGCGATCAATGAGTTGGGATACTCAATTATTCAAATCCAAATAGACATGAGAGTACATGCAGCTGTTAAAAACTGAAAAGATTGAACCTTCATTTTTCTTCGTGTTATGGCGGTTGAAGCTCAAATCCATATGTCCGAGGTACAGTCACCGCCAGGGTACCTCATTTCATGGGCA
>comp42831_c0_seq1
GTCCTTTTGAATTCATCGGATATGCTTGCTTGTGGAGAAGATTTAGGATTAATACCTTCTTGTGTCCATCCTGTCATGCAGGAACTTGGTTTGATAGGCTTGCGCATCCAACGAATGCCTAATGAACCCGGTTTAGAATTCAGCATTCCATCTCAATACAGCTACATGACTGTGTGTGCTCCATCATGCCATGATTGCTCTACCTTGCGTGCTTGGTGGGAAGAAGACGAAGACAGAAGACGTCGTTATTTTAAGACCATTGTAGCATCCAACAAAGTGCCACCCAGTAAATGTGTTCCTGCAATAGCACACTTTGTTATACGTCAGCACCTTGAATCCCCATCAATGTGGGCAATCTTCCCTCTCCAGGATTTGTTGGCGCTGAAAGAAGAATACGCAAAACGCCCTGCAAATGAGGAGACCATCAACGATCCTACTAATCCAAAACACTACTGGAGATACCGTGCGCACATAACAATGGAGACGCTTCTGAAAGACCAAGAGCTTAAAACTGCGATCAAAGACATTGTACGCGGGAGTGGAAGGGCACATCCATCTGTTGTTGAGGAAGCTGGCAAGCAATCTGCAGCACAGACAAATGGAAAGTGAGGGTTAGGGCGCCATCTGCTCAAGGATGCACCAAGGTACAACTAAATCAGCATTGACGAATGATCTAGCTGATCAATAAAATCTTTGTACGGTTACTT
>comp42833_c0_seq1
CTGGGAATTAAGGGTATCTCTGTTGGTGGATCGATGCTCGGTATTCCGCCTGTGGTTTGGGATTTACGGGGCCCTGGCGGAGCAATCCTTGATTCAGGTACTAGCCTCACGGTTCTAGCCACACCCGCATACAGACCCGTGATGGACGCGCTGACGAAAGCCCTAATGCCTCGTTTTCCGAGCCTCGGTCAGCCTGGCGACCTTCAGCCCTTCAGCTACTGCTTCAACTCGAGCGGGTTCAAGCCCTCGATGGTCCCGAGGCTCGAGATCCACTTCACTGACGGGGCCCGCTTCAGGCCCCACGTTAAGAGCTACATCATCGACGACGAGCCTAGTGTCAAGTGTATCGGAATCCTGGAAGGTCTCGGGATTCCGTATTTATCCATCGTGGGCAACATTTTGCAACAAAACTACTTCTGGGAGTATGATCTGTTCAAGCAAAATATAAGGTTTGGAGCCTCTACTTGCAGATCATAATAATAATAATAATCAAATTCAATTAGCAGTTGATTGCAGTGCAAAAAACTGCAAATGTTAAAAAATCACAAGTCTTTTTAATTTGTTGCTTTGATTTATTGGAATTCGAGATTTTGTTTTATGGGTTCGTTTGTTCGTTCTCTTGTATGGCGAAATGTTTGTGTTCTAGCTCGATCGACCCGTGTCATGGTCTGATTCATTCACGTGTATATAATGTGGATCTTAAAGGTGAATTTTTACTTGTCGAGTACTCT
>comp42836_c0_seq1
AATGAACAAAAAGGCTTTATGATCATATATCATGATTAATTGCATTACATGCAATTAATGACTAATTATTATTAGGCGGGGGAGCCATGACTTGCATACCATAGATCAATTTGGCAAACTATTTCTCTAATTTAATTCCTCATGAGTACGTTGATTAATCATATATTGATCTGCGTTGGTCTCCTTGGAGAGGATCTCTCAAGCTTCCCCATGGACCCTTCAAATTGTTTATCGTCTCCTCCACTACTACTCTGTAACAATGGCTTCGACTCGTAAATATCTGAGATCGAATCGATATCATGCCCTCTATGATCAAGACTGGGCCCCATCTGAATCTGCACCTCGCCCTTGAAAGGATCGACTTCGTGATCATGGCAAGAACTCGCGAGATCTTGATGGAGACAAAGATCGTCAGGGGACCACATCAAAGGGCTCTTACCATTATTATTG
>comp42837_c0_seq1
AAATCTAGGTGGTCAAACTGCTCTAGCTTTACGTCTGTTGTTGGCAGCTATGTCGTTCAGAATCTCTTCGGGTGTTAATCGCCCATTTGGAGACGAGTTTCGAGCTGCTCGAAAGGCAGCAGAAGACGTCAGTGCTCAGATTGTGCTGGGTGATCGGCCGATCGAGATCACTCTTGAGAGGGCATGGAAATCACTGCGTTGGACTGAGAAAGTCAATTTAGTAACCTCAATCGTCAGGGGAATTATGTCTTCGTCTGATACTCCAAAAGATGAACTGAAGGATACAATATCGGATGTTAGCCCTTTTCAGCTGTATGAGAAACTTAGCTTTACATATCCTTCACTTTTGCAACCACTTATACATGAACGTGACACGTATCTTGCATGGTCTCTGAAAAGGAGCAAAGCTGTGAACAACAGCAAGAGAGTGGTTGGAGTTATTGGAAAAGGTCACTTAAATGGAGTGATTTACGCGCTTATATCCGATCAAGGGAACTTGCGGTTTAGAGATCTTGCTGGAAAAGTCCCTACTGTAAGTGGTTCCAAAACATGGGTCGCTCGTCTTGCTGATAATTTGATCCGGGATACTCTGATTGGGATTTTACTTTGGGCTTTATATGAACTGATGAAGTCTGGTTTACAGCCTTACATGTCACCTTAACTCTTCAAAAGCTCTTGAAAGGTCTGTTTATGAGATTCATTATGTAAACATATGATCAAAGGGTGATGCATTTATGGTCCATTGTATAGCTGCATTAACACGTTTGCAAGTTGCAAGTATCAAGTGTCAGGTTGTTGTTACTGGAATCTGATTCGAGGACTGCGATTTCAGAGTACCCGGATAGTAGCTTTCAGCCTAGCTAGATTATGAGAGATAAACAAG
>comp42838_c0_seq1
TGCAGATCGGCGCTATTGTGGCATTTCTTATGCTGAGAAGAAAAAAGTCCGAGGTCTCTTGAAAGAGGATCCCATGTTCTGGACCTATAGGCCCTTCAGCGAGGAGATGGTTGTTGCTGCTGCCGATGATGTCCGTTTTCTTCCTTACATTTACCACAAGATAATGGAGAAATTGAATCAGAAGTCCTTATGGCAACTTGCAGTTCGGGGTGCATTATATTGTAGGTGCTTCTGTGACAGCGAAGGATATGCTGATTGGCCAGCTGTCCCAGCTCCTCCAGATGGCCTTGTGGTAGATGGAAAAATCCCTGAGACAGAGGTTCTCTCTGTCCTCGATGTTCCGCAAGGGAAAATGGGTTCCATCATTGGCCGCAAAGGTGTAGAAATCCAATCCATCAAAGAGTGTTGCGATGCTGAAATTCTTTTTGGAGGTTCCAAAGGGCCCCTCGACAAGGTTTTTGTCATTGGACCTCCATACCAGGTGCTGAAAGCAATAGCCTTACTGAGGGGAAGGATGGTGTTCTGATATACTAGTTCAGGAAATTGATAAAACTACACATGAATTGCTCTACTTCTGTGAAAGGCAAAATGGAAATTCTGGGTTTTGCTGTTAACAAAGGACAAGGAACATACACATGTCTGAACCCGGATACTAAGTCCTATCGAGAACTAACTCACATCCTTGTAAAGATAATCGATACATTTGTAACAGAGGG
>comp42841_c0_seq1
CGTCAATGGAGTTCTGTAGAGCCACTTCCTTTTCCTCCTGGAGAAGCGCGTCCGCTGCTCCTCCTTCCCGCTATCACAGCCACGTCCAGGTGGGCAGAGCTAAACAGCTCAGAATTTGGTGTGTCCGTATGGAAAATGCATCTGACGAGGCAAAACAGATGATCGTGTCAATCACGGGAGCTACGGGGTTCGTTGGGAAACAACTGGTCGAAAGGTTACGAGCAGATAATTATGCAGTTCGTATCTTAACACGGTCGAGAGAGAGAGCTCAGCTAATATTTCCGGCCAAGGATTTTCCAGGAATTGTACTTGCGGAGGAAATAGAGTGGAAAGATGCAATCCAAGGTTCAACTGCCGTGGTAAACTTAGCAGGAATGCCTATCAGTACCAGATGGTCACCGGAGATAAAAAGAGAGATAAAGGACAGTAGAATCAGAGCCACATCCAAGGTTGTAGACATTATAAATCAACTGCAACCTAATGTTAGGCCTTCTGTCCTTGTTAGTGCAACAGCAGTTGGTTATTATGGAACTAGTAAAACAGATGTTTTCGATGAAACTAGTCCTTCGGGAAATGACTTTTTGGCTGAGGTTTGCAGAGAATGGGAAGCCACAGCGCTGAAAGTGGATAAGGGCGTGAGAGTTGCTCTTATTCGTATTGGTGTGGTTCTTGGAAAAGATGGTGGTGCTTTAGCAAAGATGATCCCATTATTCATGATGTTTGCTGGTGGACCTTTGGGTTCTGGGAAACAATGGTTTTCCTGGATCCATCTGGATGACATTGTGAACCTAATCTATGAATCTTTATCCAACCCATCATACAATGGAGTAATCAACGGAACTTCGCCCAACCCTGTTCGATTAGCCGAGCTGTGTAACCAGCTGGGAGGCGTCATGGGACGGCCTTCATGGCTCCCGGTGCCTGAATTTGCACTTAAAGCCGTCCTCGGTGAAGGTGCTTGCGTGGTGTTGGAAGGGCAAAGGGTAGTGCCAGCCAGAGCCAAAGAGCTAGGCTTCTCATTCAAATATCCCTATGTAAAGGATGCTTTACGAGCAATCTTGTCATAAGGAGCTTGAGAGTTGAATTGCAGAATCCTGGGTGATGTTTATGCTTGCAGTTGAGTCACACTTGAAGATCTTGACTTCGATAAAAAAAAAACATTGTTTTTGTTATAAACTAAGAGAAAAGAGAGAGATTTGAGAGAAGAGAAAAGAACAATGAGAGAGTAAATCTGTTTCTTATCATACCTCCGACAATGGTATATATAGGGAGTGCAATACTTGGCCCATAAACCAACTCTAGG
>comp42842_c0_seq1
CGAACACTGGTGGCGGTGCAAGCGACTAAGGCTGCTTGTGCAAACACGACCAATGAGGGAGACGACGAAGGCTGTGGACGACAACGGCGATGAACGAAGGTGGCGGTGGACGCTGCGCGTTCAGGTGCACTTTATCCTAAATTGAATTTGGTTCCTTATTTAGGGTTTGAACTGAATTGAAATTTGGGATTTTTTCCTAATTCGAATTTGGG
>comp42846_c0_seq1
ATAACAAGATTGCAGAAGCCAAAACTTATACTAAGAATTCCACTCTCCTGCACTTCTTAACAAGCAACAATCACCACACTATACTACTACCAAATCTCCAAATGGACAAAAACCAGAAGAAAATAGCAACCCAAAAAATAATACACGGTCATCATGTACAGTATAAAACTGTGTATTGATTGATTCTCCATTTCATCTTATATGCCTTCTTTGATCAATATCTCCTAAGCAAGCTCCTGGCGCGAATGAAGCACCAGAGCTTCGCGAGCGTCTTCTGCCTCCTCCAACCTTCAAACCGCTTACCAACCACCTTCTTGCAGCTCGGCCTCAGCCTAACGACGTTCCAATAATCCAAAACGTTAGGGCGACACTCGATGTACTCCTTGTCCAGCTTCAAGAGCTGAAGACGAGCCAGCACCGGGATCAGGACAACGTCTGCCATGTTGAACTCGTCTCCAGCTACGTAGGACGTTTCGTTCAGCTGAGCTTCCACCTCATCAAGAAGCCTAACTAAATGTTCTTTGCTGCGTTTTACTACATCCGGGTCCTTGAGCTTCTCTTCTGTGTCGTATGCGTGCTTTAGCCTGAGGTGGTACGCGCTTGCCAGGTCAGGAGCTTCTGACATCCTGGCAATCACCACTCGCCTCAAGAACTTGGAGACGTGGAGACGGTGTTGCTCGGGGACGTGGGAGAGGGTGAAGTACTTGGGGTTCCATGATTGTATCTTCCTCATCCATTCGGTGACGTACGTGCTACTGAGCTCGGTTTCACCTGCACCTGATGACACCAATGCTATCCTTTCTATATACTGGATGATCTCAATGGTGTCATAGATGATGTGAGAGCCGTTCTTGAAGACGGGCAACCTCCCACTCGGGTTCATCTTAAAGAACCAGGGATCCAAATTCTTGCCCGTGAGAGGATTGACATGGTACGAAGTGTAATCGATG
>comp42847_c0_seq1
AATAAATCAATTTCCAAAGCGTTTCCATCTTCACTTCCTCCTTTCAGTTTCGCTCCTCTCTCATCCGTCGTTTGATTGACAGGTTCCGGAAAGCTGGAAAACTATTAATTGCATGTATGATGGAGATCCATAGAGATCCTTTTGATTCCCTTGATCATGATGTGACAATGAAAATTCTGAAGTACCTCGCAGCTCCAGGCGATATAGCTCGTGCTAGTTCTGTTTCCCGTTCATGGCGGCATTTGATAATATCAAATGCTATATCCAAGCAACTCTGCTTAAATATGTTTCCCCAGTTATCTGCCGTTGTCAATACCGAGGAGTGTGGAAACAAAAGGGAGAAGCCTGCAGAAGTGGGATGTAGCAGTTCTAATGAGTGGGAAGATGCAGCGAGGGAGCACAGAATTTATGCTTGTTTGGCTCATACTCTTTTGTCGT
>comp42848_c0_seq1
GCAGATTTCTAACAAAGAAACTTTTCTCCCAAGCATTCATCAATCGGCAAAAGAAGAGAGATATCAATAGAGGAAGCCATGCCTGGAGCTCAGTTGCTGAAGCGAATCCCCCGTATCCAATTCCCTAAAAGGCATCCGAAACTCGCCGGCTCATCATCTCAGGGCCAGGTATCAGGAGCTGATGAAGCTTTAAGAAGATTCATATCAAGTTCTCAATCTGGATCGTCTACTTTATCTGCCTGTGGGAAGGCATCCCTACAGCCCAAAAGAACACCAATGTCGAATGAGGAGATTGAGGCTATACTGTTGGGAGGTTGCATCTAATATCACAAGCAGAAATTGACGACAGCTGCGACAATTGTGCCTTGTTACCTATGCTTCTATTGTTTTTTTTTGTTTCTTTGTCAGAAAGATTTATAAGGCTTTCCTTGCGCAAACACTGGTGGTAA
>comp42849_c0_seq1
CTAGACTTTTTCTTTCTTCTGTTTATGTTTTAGCTTGGCCTTTAAAACCAGGTTGAGTTTCTTAGACTTTGCTTTGCTAATGTTGTCAGTCTTTCAATGTCTTTCCTTTTTCGAGTCAGTCGTCGTTGTCGTCTTTTTCGTCTTTAGGTTTTGTCGTCGTCGTCATTGCTTGCGGCAGCTGATCAAGTGGCGTCTTGTTGACGGGGCGAGGCTCGGGGTCGATCATCCTCTTCATCATCCAGATCTCCATTGGAGGTGTTGGGGAGGTTGGTTGTTTTGTCAAGTCTGTTTAGGGTTTTTTCTTCACCTTGAGCCTCCTTACTTTTTCAGGCACCAAATTTGTTCTTGTATTGTCCTTTGCAATGACGCATCTTTGTAATGG
>comp42851_c0_seq1
GCCCCTTACTTAACTTAGCATAAAACACAAATACCACATAATATGGGCCAGCGCGCACAGACGCTTCCAAACCCACCTAAATTTTTTTACCGTTCAATCATATGAAAATCAATCATCAGTAACTGGCCCAATATATATAATCATACATATTATATAACCATCTAAACATGAAACACATTTGTAACCAGATTCCAGCCCATCCTAATCAGCCATTCGTCGTCAGATTACCTCCACTATCCACTCCAGCAAACATACCCAATCCTTAACACTTCCTTGGCGTATTTTAAATCTCGAGCAACGATGTAACGCCCTTGAATCGTTCAAAGCCAAATCCGAACAGCGGTATGACCCCGAATTTGAATGATGTTTTTCACTTGATTTTAGCTTGAAATCTTGCTAGAACTTGAAATTTTTGGTGTGAATTTGAGCAAGGAAATGGAGGAGAAGATGAAGAAGCTT
>comp42852_c0_seq1
GTTAACGTTATGACGGGGAAGAAGCTGGAGTGGCAGACGATGAAGCAGCTTCCTGTGCCACTCGACTTGGGTAGGGAGTTTCAGTTTCATAGCATCTTTGTTTGCCCGGTAAGCAGGGATCAGGCGACCGAGGAGAATCCTCCAATGCTGATGAGTTGTGGGCATGTGCTATGTAAGCAGTCAATCATGAAGCTGTCCAAGAGCAGCACCAAGTCGTTCAAGTGCCCGTACTGCCCGTTCGAGATAGACGCCTCACAGTGTAAACAACTCCACTTTTGATGCTTACAGAGTAAGAATAATGGGTTTTTATGCACTTTTGTGTTGTTATTATTTGCTCTTTTAATATCCCCCTCTGCTGCCACACACAAAACTAATGTGGATGAACTTTGTATCCTCCCCTTTCTATATTTCCATCTGAATGGTGTTGGTGTCTCTTTTTTTATGGTCAAGCTAGAGTGGGGGTGAGACCTGGTGGTGGTTTCCTCCCTAACTTAAGCTTAAGTAATGTAAATAGACATTCTTTGCTGTACCTTGTTTGAAATGAATGTCT
>comp42855_c0_seq1
GGGGGAAGTGGAAGCAGCAGCGGCTTGTTGATGAGAAGAAGGCGTTCGTCGGAGACTCGTCGTCGAAGGGGATTTGTGGAAAAGACTCGCACTCATCTTTCTCCATTGTCATCAATTGATAGATAATGCTGTGCAGCTTTTTTGTCCGTCACACTCAAAATCAGTCAATAAACTGATGCGTGAAAAGCGGGAAGTCTGGAGTTGGGATTG
>comp42857_c0_seq1
GCTTTCAAAACCGTGTATGAAAATTACACCATCACCTAAGTCAATCTCTATAGAATTATTCAAAATGCCTGTCGATTAAAATAAATAGTGATCATTAACAAATCTAAGATGATTAGATTTGCTTCTTGGATGAATCAATCCTCTGGTCACGCCCAGCTGAGGCCATTGTCGCTCTCATCTCGAGCATTCAAGTCCAATCCTCCACTGAAGAAGCTTGATTTGTACTTGTCAGGCTCTCCTCTTTGATGCTTGTCGTTGGGTCTATGCACAAGTGGGAAAAGGAGCCTCTCGTGCTCCTTGAGTTCATGATAAGGCCTTAGCCTCAGCTCATTATTGTTGTTGTTGTGCTCTTTGTGTGGCCCTTCACATGAGGTGAGGCAGCTGTCGATTGAGCAATCTGCTGCGGTGTGGTTCCTTGTGGGCTGCGTGAAGAGCAATCCATGATTCTGTTCCGGCTGGCCACCGGATGTGAAGTTCAAGCATTGTCTTGATACTCTGGAGACCAACTCGGAAAGCTGCAGCTTCGCGTCTTCTAATCCAACCGTCCCAACGTTTTGATTCCCTAGCGTATCCTGAGCTTTCTCCAGGATCGCGTGTAGGTACTTCCCTTGCGCCTCGATTCTCAGCTGCAAGTGCCTTTGCACCTCTAGCTGCTCATGCAGCCTTCTCTGCACTTCAATTTGCATCTGCAGCGTCTCGCTTATTTGAACCTTCTTGTTCACTTGGTGCTCAATGCCACTATCACTTGCAAGGGGTCCATTTGTTTCTGGCGTTTTCTCCCGCGGAATAGTAGCTGTCTTGCTTATTCCGCTGTTTGCCTGGCCATGAATATTCTTGCTGAGTCTGTATTTCTGCAGGTGGCTCTTCAAGTGGTATAAGGTTAGTCCTGGAATTCCCATGAGTTTCATTACTGTTTTCGGAGTAGCCTTATCTGCTCCTCCCAGCTGATTTACTGCTTCAGTAAATCTATCATGAAGTTCAGGTGTCCATTTCAGTCTGGGCTTAGCGTCGGTTGAAAGAACAAGGCTTGAGCCAGGCCCATTCCCACCTTGCAGAAACAATTGCTTTTCTGGATGGACAGGCATCCTCGGAGACGCGTACATGCTCTTAACTTGATTGTGATGATGATGATGATACATGTGGTTGATCCCCGAACCTCAAGTGTTGTTTTCCTTCCAAAGGATACTGACAAGCCTTGGATGTGGATCCTTCTGATGAGTCTCTCTATCCTGGACACTATAGGAATTATCTGCTCCTTCTGATACAAAGCTCACTCTTTTCTTT
>comp42859_c0_seq1
CTTGCTTAGGCCATCCTGTTCTATGTACACACTTGATCAACCCACGGCGAGCAAGGCGGCGCGACATCCTTGAGCAAGGAGCTCACCCACGACACGTCTGGCTCCTCCATCCTGGAACCACCACCGAACCCAACCGACCCGTATCGTGGATGACTCACATTCCCGCCCCCTCGGATCCCAAACGAAGTCGACCTCCTCAGCTTGCTCAGATCATCCCCTTGAACACTCCAATCCACCCTCCTCCCGTAATTCGGACCGTAGTTCAAACACCCGGCTCCACCAACCGGAGAGCCCATAGCCGCCCCGCGATCCACGAAGCTCTGGCTCCTCTTCGCGAAAGCCGCTGCAGCGGCGCGTGAGTTCAGCATCGCCGCTGCGACCGACTTGGGCGAGGAGTCGAATTCGGTAGGGGAAAGCTTCCGGGAATGAACAGGGTAGCTGTTCCGGAACTGGTTGAGGCTCATAGGCGACGGCGACATAGCTAATCCGAAGACGCTGTCTAGG
>comp42862_c0_seq1
AGAGGCATAACTTGGGTTCAAATTAGGATTATTTTAAGTCAAATGGGGATCAGGGTTTGTGTATTAGAGTAGGAGGTGATGGGGGAGATCAGAATTTGTGGCGGAAAAAGCTGGTGATGATGATCTCTGTTATGTGAGAAGTGTGGGAACACCGCACGCACACACCCATCATTCAGAAGAGAATCGAAATTGAACGATGAGGAACCGTTTTTCTCCTCGTGTGATGATTTTGGGGATTTGGGAAGAATAATTAGGAGACGGAGAGGAGGAGAGAAACAGAATTCCAGAAGGTGAGGCCAGATGGAGAAATTGGGGAGTGCTTGGTGTTG
>comp42864_c0_seq1
GAAAACTGAGACTGAGAGGAAGAAAACCGAGAGAAATCAATGGTGATCAGAGGAGAAAGGAAGCAATGGAGGCAGATCGGTGTGCTTCTGGGGCTTCTCTTTAGCTGCTACTCCGTTCGCGAGAGTTCGGCTCTCTCTATTACCGTCGACGATGTCGAATGCGTCTACGAGTACGCGCTCTACGATGGAGATACTATCTCCGGGAACTTCGTTGTTGATGATTCCGATAGCTACTGGACATCCGAGCATCCCGCAATTGATTTCACAGTGACATCTCCGGACCATAATGTCGTGCATAGTGTGAAGGGTTCATCTGGGGAAAAGTTTGAATTGAAGGCTCCTCGAAGTGGAATGTATCAATTCTGTTTCCAAAATCCATCTTCTTCTCCAGATACTGTCTCCTTCCATATTCATATTGGCCATATTCCCACTGAGCATGACCTTGCCAAAGATGAACATTTGGACCCAGTCAATGTTAGGATTGCACAGCTTAGAGAAGCATTGGAGTCTGTAACAGGAGAGCAGAAGTATTTGAAGGCACGTGATGTACGACATCGTCATACGAACGAGAGCACAAGAAAGAGGCTCATAGTGTACACAGTTTTAGAGTATCTGTTGCTGGTTGTTGCAAGTGGAG
>comp42865_c0_seq1
TCTGCAAACCGCTCGACCATGGTCTCATACGAAGCCTGGCGAAGTCTCACGACGTGCTGATCACGGTCGAGGAAGGCTCGATCGGAGGATTCGGGTCTCATGTAGCCCAGTTCATGGCCCTTGATGGACTCCTTGATGGAAATTTGAAATGGAGGCCGATGGTGCTCCCGGACCGATACATCGAGCACGGGTCGCCGGCCCACCAGATGGCGGAAGCGGGTCTCACGCCGGCCCATATCGCCGCCACCATATTCAACATCCTAGGCCAAACAAGGGAGGCTCTTGAAGTGCTTGCATAGCAGTTAATTTGAGAGGGAAAATAACAGTCCATTGTATGTAATTGTGGGTCTTGTTTGTTTGTTGACCTTGTATATAATATGAAGGCTTTCTTTCTTAAATAAAAAAAAGGTGAACTATAGCACG
>comp42868_c0_seq1
CTTGTACATGCTTGCTTACACGATCGTCTAAATCTGTGGATTACATCCCCAAATTGCAGAGTGTACAGTTACAAGGTCCTACTACTGATGCACAAACTAGAAAAGCACTCCAACACCAGGAACCAAATCCTACATAAAGAACGCTATACACTAATAGCACCGCTAACCACAGCAAAAGTTCAGCAGTTACAAACAACACTGGCTGCTTCGAGTCACGAGTAGTCTCAAACGTCATGCGTGAGTTGAGGAGCTATCCATTTGCAAATGAACAGCAAGGACATGGCCATCAGAAATGCAACTCCAAGCGTGTAAATAGAAGCCATGCGGCGGCACAAAACAATATACTTGATACCCTTCTTAACCTCCGTGTTTTTCTTCTTTTGCGTTTTCCTTGTCGGTACGGGAAGCACTCGGCTTTCTGTGCCTCGTACACTATTCTCTGCCTCTTTACTTGGAAGAGGTTCCACGACGTTTACTGTGGGCTTGATCTTGACTAGTGGTGGCTCGCCTTTTCCATTTTGCAGCTCGTACCCTTCTTCTGTTGGTTTCACCAAACAGAGTCTCCTGTAGGCAGTACCCTGGGACGCGTCGTTGGAAGGAAG
>comp42871_c0_seq1
CTCAATATGGAGAGCTAGTTGATGTTAATCTTGTCCGAGATAAGGCATCTGGCAAGCCTAAAGGTTTTGCATTCATTGCCTATGAGGATCAAAGGAGTACAAATCTTGCTGTAGATAACCTAAATGGTGCTCAGATTCTGGGCAGAACCATAAGAGTGGATCATGTAACTAAATACAAGAAGAAAGAAGAAGAAGATGAGGAAGAAGAGATGAAAAAGAGGGAAGAAAGGGGAGTTTGTCGTGCTTACCAGAAAGGTGAATGCACTCGTGGAGCTGGATGCAAATTTTCCCATGACGAACAGAGAGCTGCGAATACTGGCTGGGGACACGAGGAG
>comp42872_c0_seq1
GCGAGTCCTGCCATATGAAACCATATCCAATAAAAAATCTCAATCTTCATTCTCCTGCTTCGCAAACGGCGACTACAACAAGTAGCAACTTTGCGACGGCGACTCCAGCTAGGAAGGGCATCGTTTGCGTCAGTGGTCTAGTCCGGTAGGTCCGGTGTCGGGGAGCCTCGCTGTGGTCGCGTTCGTCCTCCGCTGTTGGACACGGCTTCGGTGAAATTGAACAAGCCAACATACTTGTTGGGTTTCATCTTCATCTTCTCGCCTGATGCTCACCAACAAATCAACAACCCTAGCTCTTCCTCCCAACGGCGAAGCGGCGACTCAACAGTAGCATCCGATTTACTGGTCTTCGGAGGTCGTCGTCTTCGGTGGGCTATTCCGGTAGGGCCGGTGTCGCATTCTTCCGCATCTGTTCACTTCCAGAGACATGGAGGAGGCCGACCATTTCAGTCTAGGTGATTTGTAGTTACAATGCCCAGTGTTGTACCAAGAGAAAAAT
>comp42873_c0_seq1
AAGCTTTTCTTGTGAAGCAACACGAGCACTTCTTTAGCTATGGCGGTGGGCGAAGAAGAAGAAGTAAAGGAGGAAGCTACAATTCCACAGGAAAAGGTAGAAGAAGAAGAAGCGCAAGTGGAATTGCAACCATGGGAGCAGCACTCTTCTGTGATTATCATTCCTCGATACGATTACAACGCTCCTTCCTCTCTTCTCCACCATTCCCATTCTGGTTTCCTCATCACTTGCCCTATCAAGAGGGAGAAGAGTGCAACAAAAGAAGCAATTTCCATCCTTGAAAAGTTTATTGGGTGTAACAGTTTCTTGGAAGAGGCTGATAAGGATGAAGTTACTAAGAGAAGGAAACTTTGTACTGTTAATGAAAAATCTGAGGACATTATACAAAATGAGCTTTCAAAAGATGCTGGGTTGTCTTCTGAACCGAATAAAGAGCTCGTTGGACA
>comp42875_c0_seq1
AGGTAGAGAAGTTCCTCTATACCACCCTGAAGCTGAATTCAGCAATACTACATTACTCGAGAATGGCTGCTGTAGTTCTAGTCAGCTTACCCCCTCCGCCTCAAAACCAGCCTCCATATTTCTACATGGAATACTTGGATATGCTGGTTGAAAAGGTGCCTAGGCTTCTGATTGTCAGAGGGTACCGAAAGCGTGTTGTCACGTTGTTCACGTAGGGAAGATCAGGCTTCTGGATGGTTATACGGGTGCTTGCTGTTGCACATTGATCATGGAGCTCTATTGGAGAACAAGGAATTGCTTCCTTGATATACAACCTGATTTCTGATGACTCG
>comp42876_c0_seq1
AAGAAACAGAAATATGATAAGATCAGTGAAAAGAAGATGACAACGCCCATAGAGGCTCTTTGCAAATCACACCCACCGGAGTTTGCATCATATTTTCACTATTGTCGGTCGCTGCGCTTTGAAGATAAGCCAGATTATTCATATTTAAAACGGATTTTTAGGGATCTATTCATCCGAGAAGGTCATCAATTTGATTACGTGTTTGACTGGACCGTATTGAAGTATCCTCAGGTTGGCGGCAGCTCAAGAGCACGGCTTGCTGGTGCTAAACCAGGTTTGACTTCAGGACCCACTGCAGAGAGACCAGAAAGAACCTCAGTGGGGCGAGAGCTACGAGACCGAATCTCGGGTGCAATGGAATCCATCTCTAGAAGGAATGCTTTGGCCTCTGGTGACCATATCAAGCAAAGAAGCTTGCAGGATGTATCGGCGTCTAGAGAAGTGCGTCGCGGTTCAGAGAAGGCGACTTCTTCAAGAATAAGTGGATCCTCCAAGAGAGCTGCCATGCACTCCACAACCACACAGAGATTCCAGAGTATCGAGCCCCGGCCCACATCGAGAACCCGCGCCTCAGCGACAAGGGGCGTTCGTGAGGACCACCTTCGCAGCTTTGAGTTCCTCTCGCTCCGGAAGTAGAGGCTTTCAAGTGAAGAGTTACGGGAATTAATCGAGACTTGAGAGTATTGATCTCAGTTATGTATATCAAGTGTGGTTCTGGAATTTATCATTGTTTGTGTGTGTGTGTTTATTATGTACACTTGCATCCTACTGTAACATCATATCTTCCTACAAATGTTAACAACAAAGAGGGAA
>comp42877_c0_seq1
GTCCTTCAATGGCTGATTTAGCATTTGATTGTTCATTGTCTTCGTCATACGTTGCAGAACAGAGAACGGGAGAGCAGATTCCGTTACTTCCGTCGCCGGCGCAACTCCGAATCCGCCGCCGACAACCATCGCACTGGCCGGATTGTCGTGTACATTCGGAACAATTTCCGTCGACGGATTCAGCATCTCTCTGGCGCAAAGGAGATGAGAAGGGAAGAGGTTGAGATGCCGAGCTTCAACAGCCATGAATTTGG
>comp42884_c0_seq1
GCTTATTTTTAATCTCGAATAATCAATGAAGTTACAAATACACAAATTCATCGATAATAATGTAAAGCATATAGAAAAGAAGAGACGTGTAGTTTGGAATCTTTCCCGCTGACAACAGTAGATGGACCTCATTACTAGATACTTCACAAGGATGAGCTTGCAACTCCTAGTCAACTCAGGGGGCCAACCGACGGATCTTCCATTGACGTCTCCCTTCAACCTCCACAGGATAGTACTCCAGCCTATCATGCAACCGAGATGGCTGTCCCTGCCAAAACTCGAAGAGCTCAGGCTTAAGCCGATATCCGCCCCAATGTTTGGGTTTGGGAATCATATCAATATGACAAAATTGGCCCTCCAATTCTTTGTACATCTGATGAAGAGCCTGTCGACTAGGAACAACGCTACTCTGGTTGCTAACTACTGCACCAATTTGACTTCCTCGAGGGCGGCTATGAAAATATTGTTCAGATTCCTCTTCAGAAACCTTTTGAACAGGTCCTTCAACCCTTACCTGACGATTGAGACCATCCCAGTAAAACAGAAGTGCTGCATGAGGATTCTCAGATAGTTCATGCGCTTTCCTACTTCCATAGTTAGTGTACCAGACAAATCCATCCTTATCCACACCTTTTAATAGAACCATTCTTGATGAAGGTTTTGCATCTTTTACAGCTGTTGACAATGCCATAGCATTTGGCTCTTTCAAACCAGCAGTTAATGCATCATCGAACCATTTGCTGAACTGATCAAAAGGGTCGGCTTCAGCCTGCTGCTCCACAAATTCTGGAGATATATAGTTTTCTCGTAGGGCTGAGATGTTCACTTTAGGAGGTTTGCCAATGCGCACACACATAGATGTGCAAGGATATGGTGGAAGGCAAAGCTTGTACTT
>comp42884_c1_seq1
AAAGCTTGTACTTATCTACAATAACAGCTGGAATAAATCTTCCACCTAAGAAGTGGTGTGGACCATTGAATTTCTTTGCACATAATTTGGGTGCAGTCAAGGAAACCAGCATGTGTGGTTTGATGCTGACACCATTCATATCCCCTTCCTCAACATCCCATCCAGAAGGAATGTCTACTGAGACGATAGCCAACGACTTCTTGTCTGTTTGGTCATAGTTGCTTGAAGAGACTAGCCTTTGAATTAGATCGTCAAAAGGTGGTCTTGGAGTGCCATGAAACGAGAATCCAAACATGGCATCAACCACAATGTCAAATGCACTTGACAAGTCCAAAGGAAGATCCTCTACTGATATGAAAGGGATGGAAAGTGATTCCAGCTGAGTTACAAGACCAGTATAAAGAGGCTTCGGAGTGCGTT
>comp42890_c0_seq1
GTCTGGGCAGTGATTATAATAGAGATGGTAGAGCGGGCGGATTGTGTGCGTTTCTTCCGTTTCATTCGATTTGGAGTTGGAGAAGATGGAAGATGTGGAAAGGCGAAGAAGAAATGGCGATGAATTTCGCCGCCCTCTTTTTTCTGAATTGTCGGAAACTAGGGTTTGGCTCTTCTGGTCTTTTCTTTAGCGTCTCTTCATCTTCTTCTTCTCTTGTTGAATGTGGAAGTAATTCACTGTTTCTCCTCCCGCTGTGATTTCTCATAACACTTGAACTATGAGCCCTTAAATTTCT
>comp42891_c0_seq1
GAATACTGTTATATCCTCTCTTTTTGGATGCAATGTTCTGTCATATTCTTGCTTAGAAAGGTAAGTGGAACTTTAATCACCATTGAGAAAGGAAGATTTTTCCCAAGGCACAAAAGACTTCCTTATGGAAGTAATATTCGAGAAGGCGTCAGGTGGCAGTCAAGCAATTCTCCCAAGAACCATATTTTGAGCTGAAGGTGCCTCCGCCACTCAGTTGAGCATATTCAGTGATAACCCAACGAGCACAATCATCCCATGTTCTTGCTATCTCCCTCAGAGACATAGGTTGTGAGAGGGCCCTTAGAGAAATGCTGAACCTCGATTTTACCTTCACCGAAAGATCATCATACTCCTTGCTGACTTCCACTGGAAACTTGTCCAACAGAATGGGGGAACAATTTGGGTAGTTTGCAGGAACAAGCAATCTTAGAGGCTGAATTGGTGACATTTGAGCTGAACAATATTGTGATTTCAAGTTAGGACTGAGAGACACTGCAGTAAAAGTGCACTTGACGATAGTTCCTTCACCACCTTCAGCTGCAACAGCTGAGAGAGTT
>comp42892_c0_seq1
ATTGGGCTTCAGCTCATAGGGAAGCCATGGTCTGAAGCCGCGCTGTTGAAAGCAGCTTTCGCTGTGCAGGCATTGTGTATGTCAGAGTACAAGAAGCCTCGGGTTTTCCACGATCTTCTCGCTTGAACTTCGGTTCCCTAAGATTGACTTGGTGATTGATGTTGAAGTTGATTGGGTTCGTGCTCGATTATGCTGAATGTGCAACGTAACAAGGAGATCTAATCTAGACTTATGGTTTGTTTTTCGGTGTGAATGGAATCATGTAAAATGTGGAACGAGCTCAATACACATAGTCAAGCTGTCCAGCGTTTGCCTAGCTGGATTGTGTCGACTTGAACTCCTACCTGAAAGGATGTGATTGGAAAATAAGTAAATAACAGTGAGG
>comp42892_c0_seq2
GTTATTTTTGCTGACAATAGTACCTGCTCAGGCATTGTGTATGTCAGAGTACAAGAAGCCTCGGGTTTTCCACGATCTTCTCGCTTGAACTTCGGTTCCCTAAGATTGACTTGGTGATTGATGTTGAAGTTGATTGGGTTCGTGCTCGATTATGCTGAATGTGCAACGTAACAAGGAGATCTAATCTAGACTTATGGTTTGTTTTTCGGTGTGAATGGAATCATGTAAAATGTGGAACGAGCTCAATACACATAGTCAAGCTGTCCAGCGTTTGCCTAGCTGGATTGTGTCGACTTGAACTCCTACCTGAAAGGATGTGATTGGAAAATAAGTAAATAACAGTGAGG
>comp42895_c0_seq1
GCTAGGTAAACACAAAAATGAGATAAATATGTATGAGGAATTGAGGATAGGATCGAGTAGGTATATATATAGATAGCTAGAAGGAAGAGAAGCATTCAGGGTCAGAAGAATTGGAATCGTCACAAGGGGAATGGTTGTGTCTTCCTTCGTACGTCGTTATCACCATTCGCCGATCCTCCGATAACCTCTCCACCCTCTTCTTTACTCTGCAGTTGTTGTGTGTGCACCTGTAATAACTTCTGGGATGAAGGCTGTTCTTGACGACTTTTTGGCCGTATTTCCTCCACTTATAACCATCATCAAGCAAGTCGATTTCGCTTCTTGTTTGGAAACAGAATCTGGGTTCCCTTAGCTTTCTCCGAACCTTCATCTTGTTCTTGTCCAACGACGACGAGCTTCCTCTCCACCATGAATTAGTAGTTTCACCATCTCCAACTGCATCGATTGCTTCATCCCCATTGTTATCAACCTTAGGATTCCCCGTCGTCTCCCCCTGAGAATGAATTATCCGGTGGTTGTTGGGATCTGTAGTAGTACGAACTCCGGCAGCGTTGGCACCAGCGCCACTAGAGGGAGGCGGCGGAGCAGGGCTGTGATAGGAATTAGAAGTAGAAGAACTCAAGAAGTTGAGAATCATAAGCTGCTGGTTTTGTTGATGTTGATGATGATGATCAATTTCAAAGTGGGGAAACCCTAGTTCTTGGATGGTAATTGGCGGGGGTGGGTTTAGTGATGAGAAAGGCGGGACTTCATCAAAACGACCCTCTCTTCTATCTGATCTATGCATCTTCGATCGATCGGTCAAATAATGGTAGCCAGATTATGTGATCAAATCATCATGTGTTTGTGGGGAT
>comp42897_c0_seq1
ATATTATTTGCTAATGTTTATTGCATGCCAGATCTGATTTTTTACATATTATTTCTTCCAAAAAAAAGTTTCTTCTCCGTTTTCTTGCAGGTAATTTGTTTTCGGCGCTCCTCAAGAAAGATCCAAAGGCAAGCAAGCAGATTCAGCAACTTCTACATCTTTATAGGATAATCACCCGGAGACTTTTCTTTATCACTGAAGAAAAACGTGCATATGTTTATTTGTGTTGTATTTTTTGGAATTTTAGGGGGTTTTGAACTTTCAACAGTTGAAGCTGGTGGGTTCCAAAAGTTTCTTTTGGGTGGAACCAAAATTTTAGATAATGGTTGTTGGAATAGAGCTTTTAGCATAAAAAGTGATTTGTATAGTTGACCTAAATTAGCGGATGCTTTTATTCGGGCTATAAGTGATTTGTACAGTACGTATGTATCACAACTGTCAAATGTG
>comp42898_c0_seq1
AGAGACCCTTTAAATACCAAAGTATTATTCATGCACGCCCACAACCTTATAAGGCTATGAAATTAAGATCACAATCTATTGCTCTTTTATTACATTTTGAGCTCTAAACTAGAACTTCTATCCTGTTCTGCCCAAAACGGGGCATCTTGACAGCATCTCCAAATCACCCTGATCATCTAACTTTGCACCCTTGGTTAGAGAAGCAAGCAACGCTCCTCGATCGAAGAAGAACTCCACCTTCCCCACTTTCATGTTTTCATCCACCTCATAAGTAGCCATTCCGAAAAACTCAACGAGGTCTCCAGTGGGAGCATGGCCCTTAAATGGGCCTTCCATGTAAGCCCAATGCCGAAACTTGATGGCTATGCGCGGTGGGCCAGAGTAGACGTCCAGCACCTCTAAGGCGAACCCACCTGGAAACGCCGTCCT
>comp42898_c0_seq2
GTTAGATGATCAGGGTGATTTTGAGCTCTAAACTAGAACTTCTATCCTGTTCTGCCCAAAACGGGGCATCTTGACAGCATCTCCAAATCACCCTGATCATCTAACTTTGCACCCTTGGTTAGAGAAGCAAGCAACGCTCCTCGATCGAAGAAGAACTCCACCTTCCCCACTTTCATGTTTTCATCCACCTCATAAGTAGCCATTCCGAAAAACTCAACGAGGTCTCCAGTGGGAGCATGGCCCTTAAATGGGCCTTCCATGTAAGCCCAATGCCGAAACTTGATGGCTATGCGCGGTGGGCCAGAGTAGACGTCCAGCACCTCTAAGGCGAACCCACCTGGAAACGCCGTCCT
>comp42899_c0_seq1
GGAGTTCTACTTCCTCAAAAGGTTCCCAATCCCATATGCATTGTACCTCATGTCGGTGTCAATCCTAGCCGGCTTCTGGGGACAGTTCTTCGTAAGAAAACTGGTTGCTTTCTTGAGAAGAGCTTCAATAATCGTCTTCATACTCTCTGCTGTGATCTTTTCTAGCGCGGTTACTATGGGGATCGTTGGGACCGAGAAGAGCATCAAGATGATCGAGAACAACGAGTTCATGGGGTTCTTGGACTTTTGCTCGAACCAGTAACGACTTTTCGACTCCATTTCCATAGCTAGATTGAACTGCAGATAGGTAGCAGGCCAAGAACTAAAAGGCACTTCAAAAGGAGTAAAGAAATGCTTTGGTTTTTAGTTTAAACATACACAAGCTTGTTGGTCAACGCCTTGTTGACTGACCAGAATAAAGGGGGAGTCAATGGATTTCATTCTTCACCAATTTGCACATTCTTTGCAATTAGCATTCTTCCTAGCTTGGGTTGTATCACTTCTATTTTTCAAGGCTTAGAAATAATAATGATGCTTCTAGAAGGTCATGTATGGTTTATTTATATGGAGTTGTG
>comp42901_c0_seq1
TACCCACCCGGTTAAGAGTTCAACAAATTGAATTTAAAACCCTAATTTTCGAACTGATGGGGACTTTGCTTAGGGTCCATAACAAGCTTGAGTTCTTGCAACCAATCCATGGATTTGCTGATAGTTTGAGTCATTTGGGTGTTTCAAAGTGTAAGCATCAGATTCTTACTAGAACTCCCTCAGTGAAGTGGAATACGAAGAATGGCTGTGTTAGGTCTAAAAGCAGTGCCCTTTTGGAGCTTGTTCCTGAAATTAAAAAGGAGAATCTTGAGTTTGATCTTCCCATGTTTGACCCATCAAAGAACATGGTAATTGACCTTGCTGTTGTGGGAGGTGGCCCAGCTGGGCTTGCTGTGGCCCAGCAAGTCTCCGAGGCGGGCCTCTCCGTTTGCTCAATCGACCCGTCTCCGAAGCTGATCTGGCCTAACAACTACGGGGTTTGGGTGGACGAGTTCGAGGCCATGGATTTGCTTGACTGTCTCGACACCACGTGGTCTGGGGCCGTTGTATATATTGATGAGGGTAAGAAGAAGTACCTTGATAGACCTTATGGGAGGGTCAATAGGAAGCAATTGAAGTCGAAAATGATGCAGAAATGCATCTCCAATGGGGTGAGATTCCACCAGGCTAAAGTCATCAAAGTCATCCATGA
>comp42903_c0_seq1
TCATAACCCAAGAATCAGAAGGAGGGGGCAAGCCATGCTCAACTCCGAGTTTATGGAGAGCTCTGAGAATGGAATCGCGGAGAGTGATCCAACTGGGGAGCTCCATTTGTGAGAAGATGGTCGCCATCTCTGGTTCGAAAGTGGGCCCGTTTATGAACTCTTGAAGATCTTCACCGTCTATGCGAAGTATGACAGTTGGATCTCTCTTAAGTCCAGTTGCCATGCTTACTAGGATGTCTTATCAAACCTTATGTTGAACTTTATGGTAGATACATCTATTGAGAACCTGATTTGCAGGGAGAATGGCAAACTGATAGATGGAGTGAGATGTTGAAGAAACAGCAGGAAGAAGAGTTGGTG
>comp42904_c0_seq1
AAAAAGCATCATAGAGTTTCTTTGAGAGCTAAGCTAAGGTAGCAAGCATGTCTATGGAAGAAGGGGTTGAAGGCTACACCCAAGACGGCACCGTCGATCTCAAGGGCAACCCTGTTCTCCGATCTCAACGTGGTGGCTGGAAAGCTTGCTGGTTCGTCGTTGTGTATGAGGTGTTTGAGAGGATGGCGTACTATGGGATTTCGTCGAACTTGGTAATATACTTGACGAAGAAGCTCCACCAGGGCACCGTCAGCTCCGCCAACAACGTCACCAACTGGGTGGGGACCATCTGGATGACTCCGGTGCTTGGCGCGTACATCGCAGACGCCCATCTCGGCCGTTACTGGACCTTCCTCATCTCCTGCGCTATCTATCTCTCGGTGATTAATTTATTACTCCATTATTAATTGCTTTCGTCTTAGCTTTGGATTTTTATCATCTTTTTAATAGCACTTCATAAGAAAGTGAAGATAAATATCATTTATGGAACACTAATTATACATATGGAACACTAGCTAGCTAGTTATACATGGT
>comp42908_c0_seq1
ACTTTCAGCACCAAAAGTTCTGTTTTCATCTTCATATTATCATTGCTTGAAGTCGGATGATGCAGATAAATGAGCGTAGAGGTTGTTCCATGATCTTCATCCACTAGCATGCTTTCATTGGCTCTAAAATCATGTGCTTGAGCATCCACCCATTTAAAGTATTTGCAATTCTCACCTGTCTTCCATAATGGACATCCATAGAATTATTTTCCCGAATTCCGAGTGTATTTGCAAGTATGTAATGTTGCAGGGAGGCCATGGAAGCATCGTCGACTTGATGATTCAAAGACCGACCCTCCTCTCCTCCACGAATTTGAATTCGCAGATGAGTCTCCTTGTCTCCAGCCTCCCGTCATGGCTTGGCGTTTCTTCTCTTCGAGCACTCTTCGATCCCTCCTCGAGCCTTCTTCGATTCCCTGACGACTCTCTTTGAACGAG
>comp42909_c0_seq1
CAAGAAGGAGGTGATGCAGTTCTTGACTTGTCTCCGGAGCGTCAAATTCGACTTCAATTTCCGGTGTTTCGGGTCCTTCCCGGAGCAAGCTCTGTCCTCCGACGAAGAAGGAGAAGAAGAGGAAGACGAAGAAGAGGATGAAAAGGAGGATGCGGAAGCCCAAGAAGAAGGTTCTAGAACTGTGTACTCCAAGTGGTTTATGGTGTTACAAGAAGATCAAGGGAAGACGACGGCGGCCGCGGTGGCTTCAGACGACGCTGCAATGGTGCCTCCGCCGAATGCTCTGTTACTGATGAGGTGCAGGTCCGCGCCTGCACAGAGCAGGCTGAAGCGGCGGGAAACAGAGGATGGAGAAGATGGAGATCTACAAGAACTCAAGGAGGAAGAAGAAGAAGAAGAAAAGGCGACGAAAGAAGCGGAGGAGAGTACTAAAATGAAAAAGAAAAGAGACAGCTTGGAAATGGTG
>comp42910_c0_seq1
TTTTTTCAAGCGAAGGAGAATAACAATTATAATCATTAACAGACAAAACAACTTGAAATTTTACAAAGTTAGGTAATCATAAACAACAGAGACTGACTTCCTCGGCTGAAAATGAGCACTGGAACATGCCAACTTCGCCCTCCATCACATGATATCCATGAGCAAGTCCTACCGAATATTATCCTGCAACCGGCTTTTCTTACTCAATGTCAGAAGCCAAACTATGCCCACTACCTCGATTCATCTACAGACTACACAGCATATCCTTCTTACCATATCATATCTGTGCCAATGGATGCAAAGCCATGAGTATCACTGCCATCAAATCAGTGAATAGAAG
>comp42911_c0_seq1
GGCCTAGTTTGAGCAACAGAGGAGGAAGCCACAGCCATTGCCCATGTCTTCAACTGCCTTTTCATGGCCTTCTCATCCTTCAATTCCCTGCCTCTGCAGAACTCAATTTCTCCTTCCAAATTCAAACCCCTGCAAATTCCCCTGTTGCTGTAACTCCTCTGCTGCCTCCTCATCCTTCTTCTCTCGTCTTCTTCTCTTCTTCTGGGCGACCTTGACACCTCTGAAACCACAGGATCAGTCACCAGAACTTCAACCAAGCGCTTCTCTTGGGGACTGTTTGGTGGGCTGCGGATTTCTGGGGGTTTTGGCTGGTTTTGAGGGGATTTGTTTGTGGGTTTGGTTGGCTCTGATTCTGAAGAATCTGAACTGGGTTCTTGTTTGAATTTGATATTGGCATTGTTAATGTTAG
>comp42914_c0_seq1
GCTTGTCAATTATACCAATACCCATCTCTAATTTCAATGGATTTACGCGCTAGAAAGCTACTGTTTACACCAGAACACGACCCAAGCTTATCAGTTCCTCAGTCAGGCATTTCATCAAACACTTCGTCTGCGCTAGCCAAGTGCCCAACCTTCAGCCGCCTAAACCACAGCGAAAGCAGCGAAGACTACAGCTACAGCTACAACAGCAATGGAGGATTCAGCTCCTACAGATTGAACACGCCCTTCGACTCCTCCATGGCCCTCACGGTTCTCCTCCTCCTCACCGCTCTATTTTTCATGGGATTCTTCTCG
>comp42915_c0_seq1
ATTGGTTTGAGTGAGGCCACTAAATGTGCACGCATTGTCAAGGTCTTTGAGGATGCTTACAGATCTCCTTTGAGCGTTATCGTCCTTGATGACATTGAAAGGCTTCTAGAGTATGTTGCTATTGGTCCAAGGTTTTCAAATATAATTGCTCAAACCTTGTTGGTCCTTTTGAAAAGGCTACCTCCACAGGGGAAGAATCTTCTTGTTATAGGGACCACAAGTGAAGTAAGTTTCCTGGATTCTGTTGGTGTCTGTGGTGCCTTTTCAGTCACTTACCATGTTCCTACACTGAGAACTGAAGATGCCAAAAAGGTGTTAACACAGCTTAGCGTTTTCGCTGAGGAAGACATCGATTCTGCTGCCGAGGCACTGAATGATATGCCTATCAAGAAATTGTACATGTTAACTGAAATGTCTGCACAAGGAGAATACGGTGGCAAAGCTGAGGCCATATACTCTGGCAAGGAGAAGATCAGCTTGTCTCATTTCTATGACTGTCTTCAGGATGTCGTCAGATACTAACCTAAGAGCTGTGATGATTATATTTTCCCCTACAGCTATTGGTATGCATTATTACTCCATGAGTTTGTTTGTTAATATGACTTGTGTTTTACGAATATTGAATTTCTATGCCTGTCAGAATCGAGGATTAAACTTGCTGTGTTTTTCTGTTTGAAAGGGAGCAGCACCGGGATACTTTTTTCTATTATTATCATAATTTGCTGTGGGAT
>comp42916_c0_seq1
GTCCTGTTTCATTGGGCATAATGAAACACCCTAATGAAGGGGCTTGCACAAGAACACGGTAAACAACAATGACAACAGACATACATGTTTACATGAATAGTTAGCCTGAAAAAAATCTCGAGTTGATTGTTCATGAATTCTTCTTGCCTTCTGGAGTTGCAATGAAATGAACATAAGTACCTCATATGTATCAGGCAGCAGAATCATGCTAAAGGCACGCAGAGTGTCCCTGTATTCAACAATCTTGGCAGAATCTCTCCACATCGAGCGCTGATCTTCAAGGGCACCAAGTCATCTGCCCTGGTGACTCCGATGTTGATGATGGCAGTAGCCGCCCCAGCATCATAAGCTGCTCTAACAAGTCTGAAAGCAGACATTGTCATCACAGATGACCCGACTACCAGGAATGCATCGCACTCTCTTGCAGCTTCCATTGCTTTATCAGCACTGTCCTTGGGAACATTATCTCCGAAAAACACAACATCTGGTTTGAGTACTCCACTGCATTTTGGGCAAGGAGGGATATCGAAATCCTCCTCCCAGAATTTCTCCTCAATATCAATATCTCCATCGGGTCTTATCCTCATGCCAAAGCTTTTGTCTGACCCAGGGGTATCAAATTTCAGATTATCAATTGCTTCTGCCCACTTTGTGTTTCGAGCTCTCAGTTCATCCTGAAAGGAATGACGGGATAAAGAATGGCCACAATCAATACAAACTACAATATACACAGTCCCATGTAACTCAAGTGGGTTACTTCCTGCTCGATGATGCAGCCGGTCGACATTTTGTGTGATCATGAAATGTATTCTTCCAGATTTTTCTAGAGATGCCAAAGCAGTATGACCAGCACTAGGCTTTGCTGCATTAAATCGCCTCCAGCCAGCATAGCTCCCTGCCCAGTACCTCCTACGAGCCTTGGCAGAGCGGAGAAATTCCTGATGGGTAATTGGTCTAAATCCAGAACTATAAGCACCA
>comp42917_c0_seq1
ACATACTGCACTTAGCAATTGGCATGCCTGTCACACACCCATTGTCCAGTACAATCTTACCATACTTTATTTCATAGCAACAACACTACCTTTAACATTAATGGCCATATCATTTATATGTCGGTAGACTGAAGATCAGAGAGACAGAAGAGGACTCGTCTCACTGCACGGGGGACTGAACTCGGCATCACTAACACCAGCCATGTCAAACTCATCATACCCTGCATACTGGATTGGGAAATCTCCCTGCTGCTGGTACCAACAACACACTTGTGCAGGGGATTTCATGATCATCTCCA
>comp42917_c1_seq1
AGGGGATTTCATGATCATCTCCAGTGTCATTGCCACTTCTCTCATCGTCGGCCTCATCTTACCACTCCAACTCACACACCGCTTTGCCAGCTCAACAACGGAAACCAACTCATCCTCCTTGGCCTCTTCCACAATCTTAGGATCCAAGATGCTTGACAACCTTCTAGAATCTTGTGTCAGAAACAAGAACTCCGTCACCAAGTTCTTCTGCTCCATACTACTCCCATCCCTGTAGATTGGCTTCCTGCTAGTCAGAAGCTCCAAGATGACGACACCAAAGCTGTAAACGTCACTCTTCTCTGTAAACTGGTATGATTGGAAATACTCCGGGTCTAGATATCCGATTGTGCCTTGAACAAGAGTTGTCAAGTGTGTTTGATCTATTGCAATGGTCTTGGAGGATCCGAAATCAGAGACCTTTGCTCGGTACTTTTCGTCCAGCAATATGTTTGAAGACTTGATATCTCTATGATAGATAGGG
>comp42918_c0_seq1
AGCAATGCCAGGCTTATTGACAATCAACCCGTTTGGCGCCCCCAAAGAGGCCTCCCGGAACGAGCTGTCTCCGTGTTAAGATCATGGTTGTTTGAACACTTTCTCCACCCATATCCTACGGACACAGACAAGATGATGTTGGCGAAACAAACGGGTCTTTCTCGAAGCCAGGTCTCAAACTGGTTCATAAACGCGAGGGTACGAATATGGAAGCCGATGGTGGAAGAGATTCACGCGCTGGAGACTCATCAAAAAGCCGCCTCCTCGTCGTCTCAGGCACAAGATCATACCCGTATGAACCCGTCTTCCTCGGGTCATCATCATCACGACGTCCCTCCTGAAAAACGGGTCAGAAACGAGCTCGTGGACTTGCCCTTGGCCGTTCACCACCACGAGAACCCGCAGCTGAGCATGGACTACGCCCACTTCGGGGTGAGCAACGGCGTCTCTCTTACGCTAGCCCTCCACCAGAACAGCCACAGGATGAATGGGCTGTTGGACCCGTTCCGATACGGGCTTCCGACGGACGGGGATGGGTGCGTGGTGGGCCCCGGGTTCGAAGCCCAAACCAGGCATGTGATGGGTGGGCAGCTCTTGCATGACTTTGTTGGTTAGGATATAGGGCTTGTGATCTTGGTTTTGACCAATGGTTGACTTTCGGGTCGGGTTATGGGGGGCCATTGTCACGTGGGAAAGGTCAGGGAGAATTGAAATTTGTTTGTAAGGAAGTTAGATATATGTCAAGTATCACTTTCTTGGGTGGTTTATAAAGTCTTTTGTTTTGCCAATTCAATGCAACCTAATTGTGATGCACATGCACAGCTGCAGCAGCCTATTATAGACTAGTAAGAGAGCTACGCAGAGGATGGAG
>comp42919_c0_seq1
AACTTCTCACGCTATCTACAACAATGCAATGCAATGCACACACTCATACAAATTTTCCCCATGAGGCCCAATACTTGGTCTGTTTTTTTCTGTTCTTCCACATCTTAAGTGCAAGTATACACTCAAATCAACTTTACTAGATTAAATCAGGAAGCAAATGGAAGCGCTAACTTCTTGCTGTGGTGTTTCCTTTTCCTCCATAGCAGTTTCCTCAACAGCCCACCAGTGCTCTGCTTCTTAACAGGCACAATAGCCAGAGGGCCGAATCCAGACTCCCTGAAGCTCCGCCTCATCTGGTTAGATGCAAAAGTTGGGTTTATGCTTCCCTTCTGGAAACCGGGGGGCGGTTTGAGAGGCTCAGAAGTGCATATGATTTCCTTGGTCTTGGGTGACTCCTCCGAGTCATCTTCTTCAGCAAGCATCTTGTCTA
>comp42919_c1_seq1
GTTTGACAACAAAGGATGTAGAAGCAGCAGCAGATGTTGATCAAGATGAAAAGCAACTCCAAACTGACTTGGAAATAGATGCAGCCTCAGAAAAGCTTGCAAAGTGCCAGGAAACCATTTTCAATCTAGGGAAGCAGCTGAAGGCACTAGCACCACCCCAAGACAATGCACTCTTTGACAAGGTCATTTCTTCTCCTACAAAAACGCCACCACTGCCAGCAACAATCACGGTGACCGCCCCAAGAGAGAACCAGAGATCCTTCTCCCTGCTAGACAAGATGCTTGC
>comp42920_c0_seq1
AACACCATGTAATCCGTCCAGCTATAGAAATTTCTGACGGGGAAAACCCTAACGTTGTCGGCCTTCACCTTCTTCTGTACGGCCTCCACATGCTCTATCTTCAAAATCTCCGTCTTCCCATCGATGTTTGGTGTCAGAGAGAAGCTTTGACGAAAATGATCAATTAAGCTTGTCGAAATCCACGGCGGTTGCCGAAGAGGAGTAGAATTCGACGAGGTCGAGGCCGATGGCGGTGGAGAGAGAATGAG
>comp42921_c0_seq1
GGATGAGGGAAAAAATAAAAATTTGCAAATGGCATTAATCCAAATCCTATGAGATCGATGAACTCAATTAATTCGTAGCTGCATGATCACACTGTTGGGGCTTAAACCCAAACCTCTGCTTCTTCAAATCATACTCCACATAGAAGTTCTGCTGCTGATAATTCCCCAGAATCATAGCCGGCCCACTAGGGACGCCCGGGCCAGCGGGCCCCTCCGGGTCTGTCAAAACGGTCATGCACACAATGCCAGGCCCGCCCACGAAGGTGAAGTAATCTGCCAAGGGAAGATCCATCCTTGCCCCTCCCGTGAACAAGAGCACCAGCTTGGACACCTCCACGTCATCCTGGCCCGTTATGTTGTAGCACGGGCCCAGGCCCGACTGGTCCTCCACGTCCTCCGCCCGCTTGTATTTGCTCATCTGCTTCTCCAACTCCCGGGCCACCGGGTCAAAGATTGCCCGCTCCATGTATGTGAAGGTTGAACCCGAATCCACTATCACTCCTCCATTCCCCTTTGCCGATGCCACTAGGTACCCGGATGGGATTTGAACAACCTTGCCGCCGACGATGAATTTGGAGAGAGAAATATAGTAATACTCGGAATACGGGGAAATGGCGGGGCTTCTCCTGAACGGAGCGTAGCTAACGCCATCAATAGTTCCGTTAGCGCGTCCACGACCGTTATAGAGAACCATGTCCCCACTCTGAGC
>comp42922_c0_seq1
AACCAATATAAAAGCATGTGTGTTATCTGATAGAACAAGCACCAACCAACCAAAAGAGAAACCAGCTAAAAAACAGCCTTTGGTTAAGATGTGTGGAATAACATCAGCTAGAGATGCTGCTATGGCAGCAGAAGCTGGTGCTGATTTGATTGGCATGATTCTCTGGCCAAATTCGAAACGTTCAATCCCTGTTTCCATTGCAAAGGAGATCTCTAAGGTCGCGCGGGAGTATGGTGCTGAACCTGTTGGAGTATTTGTGGATGATGGAGCCGATACAATTCTAAGAGTCTCTGAGGAATCAGATCTTGAATATGTGCAGCTTCACGGGGAAGGTTCTCGGGATGCTTTTCCAATTCTGGTGCAGGAAAAGCGGGTTATATATGTTCTTCATGCTGATAGCAATGGCTCACTTCTTAATCATATTTCTGAAGAAGAATGTTCTGTGGTTGATTGGGTTCTTGTAGATAGTGCTAAGGGAGGCAGCGGTGAAGGGTTCAACTGGTCGCGGTTCAAAGTGCCGCCTATCAGAAGTAAGAAGGGGTGGCTGCTGGCTGGAGGAATTAACCCCGAAAACGTGAAAGAAGCCCTGTCTATTCTCAAACCAAATGGTGTGGATGTTAGCAGTGGGATTTGTGGTTCAGATGGCATTGCAAAGGACACATCACGCGTTTCTTCCTTCATGGATGCAGCCACATCGGTGATATACTGAGCACTCAATCACGAGTAAGATCTTTTTATAACAGTAAACTGGTAAATTTGTATGCCTTTAAGATCTGTGCTCATCTAATTTTATGTTGAGGACCGAATTTGTGCGAGAGCATATATCTAACG
>comp42924_c0_seq1
GCCCTATGCCACTGTATATGACAACAACCCACTAACATAAAGCTAAAACCGAGCCAACACAACTGATGAGATCAAAATGAACCCCAATTAAAATCACAACGATTTATCATAGATAGAAACAGCGAAAATATTAAGAAATCATCTTAAATAATTAAAAATGTAACAGATAGCAGTCATACTGGACAACGGCATCTCCAGTCTTGAGGTCAAGACTATGAGTCCTAGCCTGCACGTAGCCCCTAGCAAACCGGAAGAGCCCGGAACCGCCCACCACGGGCATCTCGCGGACCTTGTCGAAGACCATGTTGCGTCCGAGGACGGTGAAGGAGCTGCCGTTGTACTTTCCCTCCATGAAGGCGAAGTTCATGGCCATGAGGAGGCCCATCTGCTCCTGCGAGGCGAGCCCGTAGAAGCCCTGGGCCCGGCCCACTAGCTTGGAGGTGAGGTTGGGCGTCTCCGTCACGGGGTTGTCGATCATGTTGACTCCGCCGAAGAAGGAAGGGGACGAGGAGTTGGACTTGGAAGGCAGCGGCTTCAGGATGGGGACCGAGGTCGGGTGGGGCCCGCTCTGGATGTCGTGCCAGTAGACGCGGAAGTGGCTTAGCTTCTCCGTCTTGTAGGAGGAGGCGGCGGCCGCGGTGGAGAGGAGGAGGGAGGTCAGAGCCACCAAGTGGAGCTGGGGAGCCATGATATTAATTGAGTGGAGAGTTTGGTTTAATTAGTTTGTTGGTAGAGATCTCAGGGGAGGCTTCAATACATTGGTATATATAATGCCTTCATCCCCACTTGCCAAG
>comp42925_c0_seq1
TTCTTCTCCTTCTCCTTCTCCTTCTTGTGACTCTGTTGACTTTTTCCCGCCAATCCTGCTAGCCCATCTTAACAGAAACAGCTTCTTCTTCTTGGATTGAAACACCACGGTTTTCAGCTCGCTCAACATCATTGTTCTCCCATCTATACACCTCATCCTCTCTTCACTTATATCACTGTTGTTCCTTTTAACTAATGATGATTTTTGTGATCTGAGCCTCTCATCCAACCTGTCTTTTGCTTCCTTGGCCAGTCGTCCAAGCATTTCATCCTGGCATGTCCTCTTCGTCATCCCACTCCTCTCCGCAGAGATTGCAGGGGAGGATTTGGCTTCAAAGCTGCTG
>comp42926_c0_seq1
GGATCATTGCTTTGCTGAAGTGCTTAATTGATCTCAATGGAGCAGCAACAAGCACAGATGGTGGTGATGAAGAATTCAGGGGCAATGTCAAGTCAGAATGTCAAGGATGAAGGCAAGGAAGAGCAGCTTTACAGGTCTGTGTTGTCTTCCTTCCAGCAAAAGGAAGAGGAGATTGAGAGGAAGAAGCTTATGATGAAGGAGAGAGTAGCGGCTCAGCTGGGACGCGCTCAAGAAGAGACCAAACGCCTTGCTGAAATCCGGGAGGAGCTTGAAGCTTTACAAGATCCAATGAGGAAGGAGGTTGCATTACTGAGGAAAAGGATTGACTTTGTCAATAAGGAGCTGAGGCCTCTTGGATTGCATTGTCAAAAGAAGGAGAGGGAGTACAAAGAAGCACTTGCAGACTTCAATGAGAAAAGCAGGGAAAAGGCGCAGCTAGTTGCAAAACTCCTGGAGTTTGTTGCTGAAAGTGAGAAGCTGAGGATGAAGAAGCTGGAAGAGCTAAGCAAGAACATTGAATCACAGCAGTGAATTAATAAAGTAAAAATGAC
>comp42927_c0_seq1
GGGATATTCAGTGTCTGATGACGGGGAGAGCGATGAACAAATTGTTTTGGTGAGCCAAAGTGGCACGGTCAATCGGATCAAGGTCCGGGACATCTCTATCCAATCTCGCTATGCAAGGGGAGTCATCCTGATGAGGCTTGACCATGCCGGCAAAATCCAATCAGCTTCGTTGATGTCTGCATCGGAGCCTGATACCGAACTCATGGAAGGTGCAAATATGGGTGAGCTAGTGCAAGCTACTGAACAGTGATTTGAAAGTCCACAGTAAGTCAGGAGTCTGCCATGCTTGGGTTAACCTTATGCGTCTCGGGCAAAATTTTGATGTACAACAGCTGTTCGCCTGTACAATCTTAGTTGAGTTCATATTATGATCTATTCTGTGTTTTAGATGAATAATGATGATTATCATGTATTATTCCGCGTGTAACACATTGATATATCCGGAAAAGAAAACATTAGCCTTGAGTGTTGGGTACATGTAACATTGCAAGTTATGCACACATTATAGCCCACTGTCTATTAAGCCGAAG
>comp42929_c0_seq1
GTTCAACAACTAAGGGAAAACTGGAACTTCCTGCCTCGTGTGGTGGAAGAACTAATCAAAATGGAGGACTCAGCAGTTCCCAACGACATTGTTCATAAGCAGGCTTTGTCCTTCAAGGAGATATACGAGGAGGAACTCAGTTGTGTAGATGATAATCTAACTCCAGGGAAGGGAAAACCTGAGACGAGGAAACATGGAAACGACAATAAGGGTGGAGGCAAAGAGTTAGCTAAGGACTATGCAGACTGCGATAGTGAAGAAACGATTGAAATGACTGAAGAAGAAATCGATCTTGCTTTTGAGAGTATAGCCTCAAAAAAACCGATGTGACTTGTTCTCAATGACTAGATGATAA
>comp42930_c0_seq1
ACAATACAAAGTGCAGCCCCAATACAATTCCAATAGTTTTAGACCCAGACTTATGCCAAAGGTGGACTAACATATTCCACCGTCCGGATCTGAAATACAACATATTTACACGAGAATTAGCCGTGAAAAAAGAGAGTAAAGATCATTGACCTTGTTCAGAATTCTGATTGCAGTTCGTCTGGAGGCTTCTAGCCTTGCTGATACTCGGGATTGAATGCTAGAGCTTCACGGTAGATGAGTTCCCTCATCTGCTCCTCAGACAAAGCGTGCTGCTCAAAGTCAAAGCTAAAAGGAGTCATGCAGACAGGTTCATCGCTGATGTCATGCAGCGAGTTAAGGTAAGGATGAGCGAGCGCATCTTCAACTGTTATTCGCTGTCTAGGATCAAACGTCAACATCTTTTCAACAAGATCAATAGCTAGAGGGTGAACATGTGGAAACTTTTCAGGAATTGATTGCCTTGTGTACTGAGGAAGCTGCCGGATGTATCTCTTTGCATTTTCATTTAGAAATCCCAGCTCTACTTCAGAGGGAGTGCCAATAAGCTCCATAAGTAGACGTAACTGATGGACATGGTCTCTACCAGGGAATAAAGGCTTACGATCCATCAATTCCATGAAAATGCATCCAACAGACCATACATCAATTGCTGTCGTATAATCTGAAGAATTTAGCAAAAGCTCTGGGGCACGATACCATCTTGTCACAACATATTCAGTCATAAAATCAGTTTCTGACGTGACACGAGCTAGACCAAAG
>comp42931_c0_seq1
ACCTAATCGCCGCTTTATGATTCAACCAACCAAGTTTCCACCATTGCACCATGTATATCCAAGTCGGACCAAATTCTCTTAACCCTGCAACACCACAAACAAACGCATTTTTCATCTCTGTTCATCCCGTTCCCTTCTTCCGAGTGATTTCTCGAAGAATTTCACGCAATAAAGAGCGCTGTTGGATCGATCGAGATGGTGAGGGTATTGAGGATGTCAATTTGGATGAGCAGGCTGGTTTGGATGTTCTTTGGCGGCTTCCTCTGCGTAGCGTTTGTTCTAGTAGACGAATCTGTCAGATCTTCCTGAGACCTGCAAATTTACATGGATTCTGATTCCGAATTTCAGATCAAAGAGGCGGTTTGCAGATGGAAAGCCGCTGAGGCAGAGACGTTTGCTGGAATGTTGGAGAATATTTGATTTTTTTTTTTACATAAAAGTGGAAATAGATTATTATTTTTTCTCCGTTAGGCTGAGAATTTGGGAGGAAGATTCAGATAAACTTTGAATTGTCAAATATTGTGCTTCATCATGTATGAATTGTGAGAGTTTTTTCACTCGTTGATCG
>comp42932_c0_seq1
GCCTTGTTATTTTTGTTCAAAGTTAATACATGGTTTAAAAGGGGGAAACATTTAATCTCACACAAGGAATACAATTGACATTAATAATACATTCATATTTTCACAAGGATTAGTTTTGCTTTCTTATACACCATCACTCTCTCAGCACTCATTTCCAGGGCATGTAAATTAATAAAAACCCTTTTCTGCTGATGAAAGCCTCTTCATTATAATTAGTTGAACAGACTGCAACTGAACTTGCCTTCTTCTTTGTGTAGCTTCTCTGCTTTCACGACAGCATCGTGAGGGAGAGGAGCAAAACTCCGAGATGGACCATAAAAATGAGGGAACCAGTTGTTGTCTTCGGCGAGCTCATAGATCAGCCCATCTCCTAGCTTCTTTGAGTCGATCTGGAGCAAGTACAAGTATGCTTCTGTGTTCAAGAAAAATCTCTGCAGTGTAGGTTGTACCTGATCGAGTTTGCTAAGGTGAAAACAACCAGTAGACTTGTCGAAGTCTCCACCAAAAACACATCCATTACTCTGCAATTCCTCCCACTCCTCAACTGTGCTGATTCTGTACACAAATTCTTCCTTTTCTACGCTTCCATCCATCCCTAACCCTTCACAGAAACACAGTACGGTGACCTAATTTGCGACCAAATCCCCAAATCTCAAATGCTTCTAAATAATTTTTA
>comp42932_c0_seq2
TAACTTTGAACAAAAATAACAAGGCCATGGTATGTGACTATGTGGTTAATAAGTTTGATGGGCAAGGATTACAATTGACATTAATAATACATTCATATTTTCACAAGGATTAGTTTTGCTTTCTTATACACCATCACTCTCTCAGCACTCATTTCCAGGGCATGTAAATTAATAAAAACCCTTTTCTGCTGATGAAAGCCTCTTCATTATAATTAGTTGAACAGACTGCAACTGAACTTGCCTTCTTCTTTGTGTAGCTTCTCTGCTTTCACGACAGCATCGTGAGGGAGAGGAGCAAAACTCCGAGATGGACCATAAAAATGAGGGAACCAGTTGTTGTCTTCGGCGAGCTCATAGATCAGCCCATCTCCTAGCTTCTTTGAGTCGATCTGGAGCAAGTACAAGTATGCTTCTGTGTTCAAGAAAAATCTCTGCAGTGTAGGTTGTACCTGATCGAGTTTGCTAAGGTGAAAACAACCAGTAGACTTGTCGAAGTCTCCACCAAAAACACATCCATTACTCTGCAATTCCTCCCACTCCTCAACTGTGCTGATTCTGTACACAAATTCTTCCTTTTCTACGCTTCCATCCATCCCTAACCCTTCACAGAAACACAGTACGGTGACCTAATTTGCGACCAAATCCCCAAATCTCAAATGCTTCTAAATAATTTTTA
>comp42933_c0_seq1
AAAACATTTCATCGCGCCCTTGATTGGATCTTACTTTAGAGTCTTTCCCTGAAGGCCGTAGGGAGAGATGAGTGCGGCGAAGCTGCTACAATGGCGGGCGATAGCCAAGGAAGCAGCAGAGAGAACATTGATCGTCGCCAAGTTCCTCTCCTTACTTCACGTTACCAACACCTACCTCTGTACCCCTACTCTCGTGTACGGTCCGAGCATGCTTCCTACCTTGAATTTCAGAGGAGACGTCCTCTTATCGGAGAGGATTTCTCATCGCCTGGGGCAATTGGGGCCTGGTGATGTCGTCCTAGTCAAGTCTCCTCAAAACCCTAGGAAGACTGTCACCAAGCGCATTGTCGCCATGGAAGGCGATTGTGTGAGCTTCGCTGCTGATCCCCGCAGCGAAGACACCTTCGAAACCATCCTCGTTCCGAAGGGCCATGTTTGGATTCAAGGGGACAACATTTATGCATCATATGATTCAAGGAATTTTGGTCCAGTTCCATATGGTCTTATCCAAGGGAAAGTGTTTTGCAGGGTATGGCCACTTGGTGAGTTCGGATCTCTTGACTGATGTACTGCACACTTCTTTTGTGTGACTTTCTTCAGTATGTTGATCTAAATCTTACAGCTTAGTCTTCTACCAAAACAAAGTCTTACTGCTTAGTCAGGAAATACGTGTAGTCTATGCGCGCATAAGACTGTGTAAGTGTCTCACTGAACTCTCGATTTTGTTTTCTCACATGAACTGGAGGCAATCACATTGTAATATGTTTGATATTTCCATTGGTACTTGCATCAGGAGGTGAT
>comp42934_c0_seq1
AGGCGGGTCCCATTGTTCCTGAATTGGAAACTGTTTTCGGTCCATATGAAAGTCAAGTGCCGGTCCCAGCAAGGCCTTGTCACAACATGAATGCATTCGACATCATTTCCTTCTCGGAAGGGCTTGACTTGTCGGGTTTGTTTCGTGAGAAGGTCCAAAGGGAGGAGGTGAGGTTCACTGCAAGGCGACACGCTTCTACAATCATCCTGAGGTTAGAGGACATTGCAAAGCGGCTGCGTCTCAAGGTGGGGAAGAAAGATGACGGTTTGATGAAGTTTGAAGGCACTAAAGAAGGTAGGAAGGGTGTCTTGTCTTTTGATGCTGAGATCTTTGAGGTGACACCGACGTTTCACATAGTTGAGATGAAGAAATCAAGTGGGGATACTATTGAGTATCAGAAGATACTGAAACAGGACATTAGACCCGGACTTAAGGATATCGTGTGGACATGGCAAGGTGATCAGATGCAACAGCAGCAGCTAGCGCAACCGCAGGTGGAGCCTCAAACCGTTGTTCTTCCATTGCCAGCCGCGGTTTCTGAGAGCACATAGTGACTTTCTATCAAGTTCAGTTGTTTAGAAATCGTCGTGTTTAGGTGTTAGTAAGTTGTTGTCTTAGTAATACCAGTGTCTTTATGTGTTGGTGAATTTACATTCCTAATGGAAGCCATTTGTTGAAAGTTGCTAGAGGT
>comp42935_c0_seq1
GAACATTGTTTGTGCATGCCTCCTCATACAACAACACAACACAATACAAATGCAGTGCTGCAGACAAAGACAATATATATGTATGTGTGTTGAATTCCAGTGTTTTTAAAGCTTGTTGAGCACAGCAAGGGCTAAGACAGTAGCAGAGGTGACGCCGGGGATGAAAAACTCATCGGGAATAGCCTTAGGAATGACGCGGCGCTTGATCAATAGAGCTGTCAAGGGGACTCCAAATATGTACATAAGCATGTCTTTGGCTCCAATCCCTGTAACCCCTGTCTCCATCATCACATCTCTCATTATCTTCTCAAACTCCTCCCTTGACACCGCCTTGCCTTTCCCCATATGATGTTTTTCATATGATTCCTCGAGTATTTCAGTCTTTGGAACCTTAATCTGGGTGCTGCCCATTTTCTTGTTCAGTTCTTCTACTGCCTCGCAAACTGCTTGATAGAACTCGGCTAAGGTCCAATCCTTGGATTCAACAAGATGTGAATCAAAGTACTTCTCTGCCATTTGAGCTATTTCTTGTTCCTTCTTTTCGTCGCTTCCATGAGTTATTTTCTTCAAGGCTTGGCCCATATTTCCTGTGTCTTCGATCTGGGTTGGTGTGCTCTCCAACGTTGTTGTAGAGAATTGCCTTAAATT
>comp42936_c0_seq1
ATCAAATATTCCACTCTTCGACCCCAAAAAAAAAAATTCCACTCTTCTCCTTCCCATTTAACTCCGATCCGATCCATCGCCGGCGGCCACCATGTCCAGCCCCTACCAAACCTGCCAGGCCACGGACCTGGCGGCGCTCCTGGGCGGCTCAGCCAACGCCACCGCCGCCGCCTCCTACCTCTGCAACAGCTTCACCACCGTCACCTACGCCGTCGACAGCACCTACCTCCTCTTCTCCGCCTA
>comp42939_c0_seq1
GTCAAAAGTTTTCTGATGACTGGAGCAGAAACAGTTAAATATTGAAACGGAGGAGAGAGATGACAAGTAGTAGGATGTGCTTAGCCTCCAATCTCAACACAGACCAATTGCGCTTCCAACTCGATCAACTGCACAAAGAGGCATCCGAAACTGCAACTAAAGCTAATAATGCTAGATCGAGGCTTCTAAGATTATCAGAGGCAGCGGAGAAGCTTCGGCAACAGGCATCGAAATCTCTTCGGGTGGGAAGAGATAATGAAGCAAGGGACCTACTTTTGCAGAAGAAGAAGATATTGCAAGCTATGGAGAAGTCAAAGAGTCGTGCACATTTGCTTGACGAGCTTGCAGCAAAGCTAAATGAGGTCTCATACTGTACTGCTACATTTGTGTGTTATCAGTTATCACTTGTCTATGCTTGTTTATTGTAGTAGTCTTTTGTGTTGATGAAACTGCAATTAGAGGCTTGCAATGGAGTTTTGTACATTGTCAAGCTGTGAAGGCTGGATAATCAGAATATGCTGACAGAATTACAAAGAAGGAAT
>comp42940_c0_seq1
CTCCTCTTCTTGAGGATGTCACACTACTAGACTCTGGAAGTTCAGAGTTGAGAACTAGTGCTCCAAATCTTAAGTATTTCTATTTAACAGGTGCTTTCAAAGAAATATGCTTGTATGCTCCACTTCTGACTAAATTCTGGGTCGCATTGTACAAGGATGCTTTCACAGCTGAACCTATACCACCGAGAAGTTCAGTTTGTAACTATACCCAGTTGCTTGGTGGTTTTACGAATCTTGAGAAGTTGAGGGGAGATGTCTACTTCACAAAGTTTTTGAGCATTGGAATTGAATCATGTCAACGGTGCTTGGTGTTTCAAAACCTAAAGGTTATTCGACTATATCCAGTGAGCTTTCAGGATATAAAAGAGATATCGGTTCTCGTTCGTCTCATCATGGGCGCCCCTAATCTACGCAAG
>comp42941_c0_seq1
CGCAAGCGCCGTCCTGGTACTGCTGCAAGCCCTGCACCTCCATCTCAATTCGTCAATTCACATGCTTCTTGCTGAAAAGATGCCAGAGCTGTTGGATTTACAAGATACTGTATAAGAATGTTGCACATCCGAAACTTGATGCTTATATTAAGACTCAGAGCTGGGTAGTTGAATCTGAAGAATACTTGATGTTTCCTCATAATGAATCTGTCATAAAGGGTGGCATTTCTCATTATTTAGAGTCCATTGAGGATGTAATTTTACCATGTTTGCTTTATCTTGGTTTCTGTGTGTGTATCTATAGTGTATTATTGCTTTACATCCCAACAATGTTTCAGTCAG
>comp42942_c0_seq1
TTTTTTTTTGTAGAAGCTAAAGAAGTAGAAGACGGCTCATAGGCATAGCTCATATTTACATAAGACCAACAACATAACTGTTACCTACCAACTTCCCAAAATAAATAAAAGAAAATACATACCAGCCGTAGACCTCCTAATGATGTCACAGAGAAACCAACACGTAACGCAATCAAAGGGTCTACACAGTCGATAACTGTGAAAGCGCTGCTGATCG
>comp42942_c1_seq1
GTGAAAACTGTTTTCTGTCTCCAGCAAGATCCAGACCTGGAATATTTTAATGTTGATATTAATTCCATACGGGAGTATGCTCAGACCTATGATGATATTCAACACATCCGTGCAGAAATAAGAGATTTTGATAAACATGATTTACGGATGCGGCTTCCAGCTGTTATTGCTGAACTATATAAGGCCATAAATCGCAACGGTGGTGTCGCTTACATACATTGCACAGCTGGACTTGGTAGAGCTCCTGCTGTTGCGTTGACATACATGTATTGGGTGCAAGGATATAAGCTTAGTGAAGCACATAACTTGCTCCAGAGCAAACGACCATCCTTTCCAAAGTTGGATGCAATAAAAAGTGCAACAGCTGACATTCTCACAGGATTAAAGAAGAAAACTGTCACCTTGCAATGGGCTGGAAAGAATTGCTCTACAGTTCAAATATCTGGACTTGATATAGGTTGGGGCCAGAAAGTGCCTCTGAACTTTGATAAGGGCAAAGGTGTTTGGTTTCTTGAGAGAGAATTGGCGGAAGGGCACTATGAGTACAAGTATGTGGTGGATGGTGAGTGGTTGTGCAACAATAACGAGCCTCTCACCAGTCCAAATGGTGATGGCAATGTCAACAATTTCGTTCAGGTCGTTGCTGATGATTCCGAGAGTGATAATGCAAAATTAAGGAAGAGGTTGACGGGTGAGGATCCAGATCTTAGCGAGGATGAACGAAACAAGATAAAACGTTGTCTTGAGGAATTGGCTGGCGCAGAGTGATGTGCAAAGTAAGCTAGTTCCCTAAGTAAACGATCAGCAGCGCTTTCACAG
>comp42943_c0_seq1
GTCCTTTTCAGTCAAAATACAAAGCTTCTCATGATACAAAAGCAACAACTTCTCATCTCAAGTCCCAAGATTTAAACCGAAGCAAAACAGCAACTGGTGTTTTTGAGGCCAAAATGATTTCAATTCACCCAGAGCTAGACTTTGCTGATCCAGATTTCAATCCTTTTAACTAACTAAACAAGTGAGAACAAATCGAAGTCGAAAATGAATAGTAAGTCTTTTTGAGTTAAAACCTCTTGTATTACCTTGTAAAACCCGAATGCAGACCCAAGTCAAGTCTGCATTTGCTGAACCCAACCTGCAATGACACTCTCATCATAGGACTCGGGATTCGACTCCTTTACGAGAGACTGGACCCATGACAAATCCGGCTCTTCGCCATTAGTCCCGAGCTCAAAGGACGAGGATCTCCTCATTCTACCATCTGGCTCGTCCGGCTTGTTGCTGTCGGAGTATCCTCCTCCTCCTCCTCCTCCCCAGCCGGAGTGAGAATGCACGGGGGAGCCTACGATGGACGACGTGTTGGAGAAAAGATCACGAGAGCTGAGGCTTCTGAACTGATGGAGATGCTGCTCGCGGGGGGCGAATGCTGAAGGGGACCGGGCACTCATGGGCGAGATGGGGTCCACGCTCCGTGGGGACATCCGACCCGATGAAGACGCCTGCAAGAAAGGGTGGTCCCCGTTTTTGGGAGAGAAACTCATGGTGTTGATAGGGGACAGCTGCTGAAACTGGTTGAACATGGCGGAATTGCGGGTGGGAGACGAG
>comp42946_c0_seq1
TGTGTTCAATTTTCCAAGGGTATCCTGTGCAGCAGCTTCAGCAGATGATGCAGACCTAGATCCAGACATTGGAGAGCACCCTCCTCGACCTCTATTGGAGAAACTGGCAAAGGAACTTCGTCGTCGACTGGGCCTTCGGCTGTTCAATTTAGACATCATACGGGAACATGGGAGCCCAAACAAATTTTATGTCATTGACATTAATTACTTCCCTGGCTATGGGAAAATGCCAGACTATGAGCATATATTCACAGACTTCCTGCTGAGACTGGTCGAAAGCAAGCACAAAGAGGCGCCAAGAGACCTCACAAGAACCAAATCCGAAGCAAAGATGCTGAATTCAAACATGTGGATGTCATCATCGCCATTCCATTCCATTGCTCTTGGAACGGAAAGTTGAAACTCGAGAAAGGATGTCAATAAAATTCAAAATTCGAGGGGGTGTAAACAATCTGCATGCAGTATATGAGAATGGTAATCAGGTTCAGAGCTGCTCTTGTGTATTTCGGTG
>comp42947_c0_seq1
ATCGAGGTGAGATGGAGCCTTTTGATAACCCAAGAAAGAGGAAGCCTGTGAGTATCATGTGTCGAATTTGTAATGTTGACTGTGAGACTGTAGAAGGTTTGGACTTGCATTCTCAAACAAGGGAGCACCAGAAGAAGGCTATGGATATGGTCATGAGCATCAAGCAGCAACACTCAAAGAAGCAAAAGGTGTCAAATCAACGGTCTATGCTCGAGGAGGGACGGAAAAATAGGACTGCCAGTTTTGAGGGTCAAGGCAAGAAGCATTAATGCAAAGAGGAGGCATCAGTTAATGTTGCTCTGTAGCTGATGGGATGAAAACTCTTCGGTATTTTGCATTAGTGATGTAGGTTATCCAGTCTTGCACAACTCCTTTGTCTTGCTGGTTGGTTTATGCCAGTTTTGTTAGTTAAGTCAAAGCCTCTAGTCAGTATGGATTGTTCGAACTTCAGTTTCGCCTTTATGTTTTGTTGTTTTTATGACTTTTTTCTAAGCTTGATGGG
>comp42948_c0_seq1
TTCTTGGACAAAATGATATGTGGGCTTGCATTATACGTTCTCCAGTCTTACCAAACTGATTATCGAAATGTTAAAGGATCGTCTTCACCAATCATAATCTTTTCGATTACGAGATGTGCTGTTGGTCTAGTTCCGGCTGTATCTGCTTTGGTTGGTATTGCAGTGACTTTCACGATGCAACTCGAAAAGCCTCTTCCAAAGCCGTTGATGGATCCCCTTTTGTCCTAGCATTACAGGAGTAACATACCGATTAAAATGCCTTCTTTTCGCCAGCGCTTGGTTTCTAACAGATATCAGCTGGTGTTAGTCAATGCGTCAAGGAAACGTCTAATTCTTAGGAAATTCTACAATGATATGCTTGTATTTAAG
>comp42950_c0_seq1
GCTCAAAATTGCACAATCTTTGTAGAAATTGTTCAAAGTATTAGTTTCATGTTGATTTACATACATAAAATAAGTCCTGGAAGGAGAATATAAACAGGGTTCATTTTCTTGGCAATTCACTCTAGTGAGCATCAATGGCTTTCATCTCCAAAAGTTGTATGTCCTTGTAGATCACATAAACGCTCCTCGCAATCCAATTTCCCCCACCTCGCATCCACACGTTCACAGGGAAAGATGGGCTTGCCGAGGCTTCTATTAACAACATTGTGCACATGACATAAATACTGAGATAATTCAGCCTGAGATCCAGCTTGTACGGGATTTGCTCTAAGAACTTCTTTGAAGTGATCAGCACATTCCTTGCAAGGGTACATTCGAGATAGAATTGCCATCAATTCCTTCACATCCTTCTTCTGTTGTCTAGTTGGCTTTTTTGGGTACTGAGCTCCAAGAGCGTGTAGAAAAGTCCATGTAGCCCTTCCAAGCTCTTCCTTGGTCACTGGTTGAGCAGCTTTATCCAGAGGTTGGGAAAGATTGGAGTCGCCATTGGTGCTCTTCAGAGGGCTTGGCCTTGGAGAGGAGATAGAAACCAGAGGGTTTGAATCTGGGGATGAAGGGTGAATGGATTGGTCGAATAACCGGCAGAATTGGGTCCGAATCCCAATTGCAGCATCTCCTAACTTCTGAAAGATGGGTTGCAAAGGATTGTCGGACATTGATGGAAGAAGAGAGCTCAAAGCTGG
>comp42952_c0_seq1
GATGATGTTGCTAACTTCCTCAATACCTATTCATCCCCCGATTTTGTTGGATACAGTTACACTATTCCTCACAAGCATGCTGGACTAAAATGTTGTGATGAGGTTGATCCCATTGCTCAGGCAATTGGAGCTATAAGTTGCATGATCAAGCGGCCAGCTGATGGCAAATTAATCGGTTATAATGTTGACTACCTAGGAGCTATTGCTGCTATTGAAGAAGGGCTGCGAGGTTCGAATGGTGCTGCTGCTGCAGCTGGGTCCCCCTTGGCTGGTAAACTTTTTGTTGTCGTTGGAGCTGGTGGTGCAGGAAAGGCACTTGCCTATGGTGGCAGAGCCAAAGGAGCCCGAGTTGTAGTAGCGAACCGTACATTTGAAAAAGCCGTGGACTTAGCCGGTAAAGTTGGTGGAAAAGCCATACCTTTGACTGAACTGAACGATTTCCACCCTGAAGAGGGAATGATTCTTGCAAATACCACGTCTGTTGGAATGAAACCAAACGTAGATAACGCACCCATTTCCAAGGAAGCTTTGAAGCACTACTCTTTGGTATTTGATGCCATTTACACACCAAAGCTAACAAGGCTGTTGAGGGAAGCACAAGAAACCGGGATCACCACTGTTTACGGTACAGAGATGTTCATCAATCAAGCTTTCGTGCAGTTTGAAAACTTCACTGGTTTGCCAGCCCCAAAGGCATTCATCAGGGAACTCTTGACAAAGAACACATGAGATAAAGTTGCAAGAAATCTTTTTGTCCTTATTCGACTGCCGACCATCCTCAACCCGAGATCCTCAGTTCAGTTACTTCAGTACAGTTTGATAGGTTGTTCCTAGTTCCAGAATTTCAGATTAGCATGTTTTAGCTAAAAAAAGCTCTTGTTGGAAAAATAAGATCCCCTTTTGTTGCTTAGTCTTTTAATTATTTGTGCAAAAATTTGTAGTGGGAGTGTGATTTGGCCCCAAATAGAGCTGAATGAGAGAGGGAACTATTGCCCACGTACGTTTAATATATCAAC
>comp42953_c0_seq1
AGCAGGTGTGCCCCTGCTACAACAACTGGAAGACCAAGGAGGGTGGCCCCAAATGCCCCTGATCTCTCCCACTATTTACAGCCCCTGCCACTCCCCTTCACTTCTGCTCATTTGTCATTATATTGCAGTTAGTTAGTCATTCGGAGAATTTGTCTCCACGGCTCCAATGGGGGATTCATGAGTTTGCCCCACATTTGAGAGCAATTATCTTTTATTTCCAGTTTCTCTCAAGAGTATGTTTCTGCTTGTTCCTAAATCGGCAATATCCAAACACCGAAAACAGTGACTACTCACTACAGTAGCAGCAGTAGCAGCAGCAGCAACAACAATG
>comp42956_c0_seq1
ACGTCGCCCTCAAGCAGATCTCTGCCGTCAACCTCTCCGGCGTCTCCGATTCCGTCCTCCCCCAACACCTCGAATCCCGTTTCCGCCGCCTCAAGACCTTCCCTTCTTCTCGACCGCCTCCTGACTCCGCCCCCAAACTCAGCGATTCACCTCGCAACGAGTCGGATCCCGGCTCCGGTTCCCCGAAAAACCCGGATGTGAAACCGGTTTCCAAAGAAAAGAAATCGCGGTCCGGTTCCGCACGACGCCGTCTTTCTCGCTCTCCGTCGCCGTCTTCCTCTTCGGGGTCTTCGTATTCGTGGCTGGAGAATAAGAACTCGCCCAAACTGAAGGCGGATAAGGGGGTATTCGGGTCAGGTCGACGATCCGGGTCGGTTTCGCCGCCGCCGAAGAAGACCGGGTGTCTATGGTGCTCGCCAAAGAGGGCTTTGAAAAAAATGAGCTTTAGCAAAAGGAGCGGCGGCGGCGGCGGGCTTGACTGGGGAGGAAACGACGGCGTTTTGGAGGATCTTGGAGTGGGGTCACTTTCGAGGAGGGAGCAGGAGAAGATACTGAAGAGAGCTGCGAAGGAGGAGATGAAGATCAACGAAGAAGCTGAGAAGATTGTCAAGTGGGCCAAGCACGTTTCTGCTCGAATGGAAGCTTTTGGGCTTGAAGATGATGATCATGAGCTCCATTACAAGTGAAATGTCATTCTAGGGTTTCTAAGTTATAAAATTTCAATCCCAGATTTCCATATCAAAGAAGTATAAACATGTTGATTTCAGAATTATATATATATATATACTTACAAGCGTTTAGTGTAA
>comp42957_c0_seq1
GCTGAAACCTAATATTTACAACAAACATGAAAGTAGACCAGGCAACTGAAATATTTACAATATTGATTTATCAATAAATTTAGTATACAAGTGTACAGATGGCTAGATATAAATCATATATACAGTATTCACATGAACAACCAGAGACAATTGCCCCCAGCGTCCAGGCTGAATCAGATTATTCCGATTGAAGAGATAAAATTACCAACTTCTTCTCAGCAGACGGAAGTCAACCTCATTGGAACCTTCTCCCTTCCATGATCAGCAAACCCCTGGCCGACCAATCGAACAACCTTCTTGAATGCGAAGTGAAGGCAATTGGAGAGGAGAAGCCAGCAGACGACTTCATAGACGAAATCAAAAGCCGGATCCGCCGGAGAAGAAGACAAATCGTCCCAAT
>comp42959_c0_seq1
GAGGAGTTTGTCACCATGAGAACCCCAACTAGGAAAATTCGCACTGACCCTCCTGAGGGAAGGAAGGATCCTAAGGTTCAAGATGCAGCTGGTGTTTAGGCCTTAATTATGGCTTACAGAGTACTTAACTACACATTATGGCCTTGGATCCCCTGTTGCTTCAAGTTCCACGAAAGTTCATATGGTTACCACGGGATAGATCTGATGGAAACAGTTGTAAAGCCAAGGAGGGACTTCTAGCTGCACAACCAATCTGATCTTATGTGGGAACAACGCAAATAATCACAGGACACTGCCAGATTTCATGTTCATGATTTTGTTCTTGCAAGGTACGTGTGAAAAGATGTAAACTGCAAATTCACCAGCGTTTCTATTCCGT
>comp42962_c0_seq1
GATTCTCCCTCTTCTTCGTCCGCGTCTTCTCCGGCACCGTCTGCCGAGGAGCTTCAGACGTTTGGGGTTACCGATGACTTGAGAGAGTTCGTCAAGGAGATCACATTGAATACTTTCAAAGAATTTCCCTTGCCAGATGATTCTCTAATGTCTGAAGTTCCCACTGTTTCAAATGTGCGGCAAGATCTTACAGAATGGCAAGCTAAACATGCTAATCTTGTACTATTAACTGTCAAGGAAATCTCAAAGCTTAGATATGATCTATGCCCTCGCTTTATGAAGGATAGGCAATTCTGGATAATTTACTTCATGCTTGTGAACAGCCATATAGCACCGTATGAGAAGCAGTACATAGAAAACTTGAAGCTAAAAGAAGAACAGGAAAAAGCGGACAAGCTAGCAAAGGAAGCTCTAAAGAGTGAGGCAGTGTCCAGATTAGATGAAACAGGTACGAGCCATTGCCAACAATCAAAGAATTCAAAGTCATCTGCTGAACAAGACTTGGATGTATTTCTTCTGGGAGATCTTGGGGATGATGACGATGGCCCGGATGATGAAGGATTTGATGATGAGTTCGACAAGATATCTGATATTTCGGAAGACGAGGGGCCCAAGGATTCAAAGAAGTAAAACCGAAGCTGCAGCTGGAGTTAGCTCTCAAGTCATGACTTTGTTTCTGCTCTACTCATACTCGTGTCCTTGCCTCCACAAATCGTACATGGGAAAACGAACTTTTGGGTTGGGGAATCTGTTGATATATACAAC
>comp42967_c0_seq1
CGGGTGTCTCGACAATTTGAAGCATTCTTTTAGCCATTCTTGGACAGGTTTAGGTTGGTTTGGGTTAGTTGGCGTCGTGATGCTTCCAAGAACATCTCGGGTATTTGGCTGGATGACTTGCCTTCCTAACTGGCAAATAATTGTGATGCTTTTTCTATACTGTCATATTCAGTATTGCAATTGGCATTTTGGGGTCTGAAAAGTTTGGGTAAATGTGGTAGTAGGATTTGCAAGTGTTATGGGTCTGAAAAGTTTGGGTAAATGTGGTAGTAGGATTTGCAAGTGTTAT
>comp42968_c0_seq1
CAGTTTTTTGAAAAGCTTCAAACTAATTTTGTTTACCCTTTTTCATTTTTGCCTGCACTATATAACATCCTAATCTGAACATAAACGGGAACCATCCCGGACGTATCATAAGAAACCCTGCAAATCCCCAGTTAGTCATGAACATGAATCAGCTTGAAAGACGACATTTGCTGTCACAAGTTCACAAAGCAAGCCACTCAAGATGCCACACTATCTGTACCAGAAGCCTGTGTCCAGTTCATGTCCAAACATGGGTCGGCTATGGCCACCCACACCAGGAAAAGACGGATGCCTCGGCTTTGGGATTGACCTGAGTTCCATCTCAAGAAGCCTCTGGTGCGCCTGCGGCGTT
>comp42969_c0_seq1
CGCAGTCGTTTGTAAACAGGTTTTACTGGGTCTCATGTACCTGCACAATGAGAGGCATGTGATTCATCGCGACATAAAACCATCCAATCTTCTGATGAATCGAAAAGGGGAAGTGAAGATCACAGATTTTGGTGTAAGTGCAGTGCTTGCAAGTTCTATGGGTCAACGTGATACATTTGTTGGGACATACAATTACATGTCGCCAGAGAGAATTAAGGGAAGCACCTATGATTATAGCAG
>comp42970_c0_seq1
ATGAACATTCATATATTTACCTGAGCCCAGGCTAGTTGCATTTTAACATAGGTTCTGCTCAATATCATTACGGCAAAATTAGATGTGTAAAACACACATCCAGCATCACAAGAAATGAGCCCCTTGAATCTTCATTTTTCCGTAGTCCTACTAAAAAACAAAACACAAGGTCTCCCATCCCACTTGCCCGGGGCAACAAATCTTACTGCACTATAATTTGAAGCCAGAAGGCCTAAATTCACGCTGCCACAAACCTTGCCAAGCATAGTCCAGAAGCCTGTCACACATACTAGTTGAAGTCATACGCAGCTGAAGCATCGTATTGGTGCACTCTTTAAGCATCGAAATACTCCTCCGGAACGTGGAACTTCAACCCAACAGCCTCGGCAAATTTTATATCAGCATCACTGTGATCCGACGGCCTTCCAG
>comp42971_c0_seq1
GCTTCTTTTAGATCCTTTGAGAAGGTTCCCGGCTTTATTTCCCTCAGCTTAACCTCAAATTCCTTGCCTTCATAATACAAGTCACCATAGGTGCTCAATTTTGGCTTAGTCTGGTACTTGAAAAATGCATCATGGAGAACCTGATAATCGATGTCCATTTTTCCCATTTTTGGCTGCATGCGTTCCCGTTGTTTCTGCTTTAATTTCTTGCTGTCCTCCTTTTCAATATAAGCCTGTCTAATTTTTTCAATTCCAG
>comp42975_c0_seq1
CGTCCTCTACCACCCCAAACACCCGACGTTCTCCGTCACCTCCGTCAAGATCTCCGAGTTCAACCTCTCCGTCCCCTCCGACGCCGGCGCGTTCTCGCACCTCACCTCCAAGCTCGACTTCACTCTTTCAACTAAGAACCCTAACCAGAGGATCACCTTCTTCTACGACCAATTCTCCGTCGACGTCGCCTCCTCCGGCGGGATCGACGCCGGGAACGCTACTCTCCCGGCGTTCGCTCACGCCCCCGGGAACACCACGATTCTGAGGGGCACGGTCGCCAGCGACCCGGCCCGGGACCTCGATTCGGACTCCGTGAGCGGATTGAAGTCGGATCTGGGGAAGAAAAGCGGATACCCGCTGAGCGTGACGGTGGATACCAAAGTTGAAGTGAAGATGGGGAAATTGAAGAGCAAGAAAGTTGGGATCCGAGTGAGTTGCGATGGGATCCGTGGATTCCAACCTAAACGGAACGCCACCAGCAAGAAGTTGACGCCGGCGCTCGCTTCCACTTCCGGCGCCAAGTGTAAGGTGGATCTTCGAATTAAGATCTGGAGGTTTACCTTTTAATTTCTCATTTTTTTCCTTTTTCTTTATCTTTTGCAATTTATTATTTGTGAATTGGGAAATCTGAAAAAAAAACGGAGTTTATTATTTTGTTATGATTTTGGCTTGTAACTTGTTTTATTGAAGGTG
>comp42976_c0_seq1
GTTCCTTAAAATTTGTCTTGTTTGTCTCATCTCTTTCTCCCTTTGAAGCTGCCGAAACCTCTCTTGCAACAAGGCTATGGAGGATTGGATAACGCCGTGTTTGGCTGCACCGCCGCTCTGCATCGCCATTGATTTCAAGATTGCGAAGATATAATATATGATTGATGAAATTATGTTTATATAGTATAGTTGGTAGCTTTCAAGGAGTTTTG
>comp42979_c0_seq1
GCCGGGAGGCCTTGACAAGAACTGGAAGCAGCAGCTGGTGTACAAGGGGTGGCACAGCGACGTGGCAGGGAGGGCGCACTGCACGTGGAGGTCGTACTCACACAGCCTGCACCGGTAGCACGACCCTATCCCCACCTCCTTGCACCCGTCGCACTTGAACGGCGCCTCCGTGTACTCCATCTTCAGCGTGTGTTGCGGGTGCCCCCAGTGCGCTATCTCTACGTACCTCATTATAAATTAACACTACACCAAT
>comp42980_c0_seq1
GTCAGAAGGAGAGGGAGATGGCTTCCGGGGGATGCTGCAGCGACCAGAATCCGCCGATTTTGCCGCCGTATTACCAGTACGGAACGTTTCAAGGGGTGGCGTATCACACCTCTGCGCGGCCGCCGTTGCCGCCCCATCACGTCGTCGCTATACGTCAGGCTTCTCCTCTCAACGGCCCCGATCCCTCCGTCCCTTATCACTATGCTTATGGCTATCAAGCCGTTCCAGGTTATGCTGTTGTTGAAGGAACGCCTATCAGAGACCCTAGCCTTCCGTGCCATGGCCTTGGAATTGGATGGCTCCTGTTCTTTGCTGGTTTCTTTTTCGCTGCGATTCCATGGTACGTTGGGGCAATGATTCTGCTATGTGTCAGAGTGGATTACAAAGAAAAACCAGGGCTGGTTGCGTGCATGATAGCTTCTATCCTGACCATGATTGCTGTTGTTTTCGGAGTGACCAAGGGAGCTGATGCCTGGTGATATTTATTACTACAAGATGAAGCTGTACATTCTGCGCCACAACCTTTCCTATGATCCTTTCTATGTATGAAAGCTCCTTGATCTGATCTGATCTGATCTGTCAATGGGGTTTATTTCGAGAAATCGCTTCTTCCCAAGATGGTAGGTTTGCATATACGAATAATTAGAGCAGATGTTTGCAACAAGGATTCTTCTTCAAACATGACTTCAGAC
>comp42981_c0_seq1
GCTACATTAAGCTTAATAAGTAGGATTTGTTGGACAGCAGTTATAGCCACAAGTACAAGCCCCAATTTTCAATCCGAAACACACAAGATTTGACTCGTTACACAAAGCGTGAAGGTCCGCTTCTCAGCCAACAAAACGAAAATGAAGAGCATACGAGTTTGTAAAGGAGAGTAGCACAGGACCACTACCCATCAGCAGCATTTCTGGGCATACATCAGCTTCAGGTCAAATGTTGGGAGACTGCAATTTTGACAATTTCACCTCCAGCGATCCTCACTGAAGTGAGCACGATCACGATAGATCGG
>comp42981_c1_seq1
GGGGAGTTCTCTTAGCCATAAAATGCAAGAGGTTAACCGACATGTGAAAAGAGGAAGACATGATTCCGAGGGTGACGAGTCAGATGGGAAATCAAAATCGAAAAGGTCTGAGGCTGTCAGAGTAAGATATGATGACGAGGAGCACAAGGATGACTGGAGAGGTCGAAACAGAGATGATGATTATAAAAGGAAACATGCTGCTGACAATCGTGATTATACGAGGCACAGAAGGGATACCAGTAGAAGTGATGGCAGAGAGGTTACCGGTGGCCAAGAAGAGGATGCTGATAACAGGAAGCAGGATAGAGTTGTGCATGAACACGAGCATAGGAGGCATAGACAAGATGAAAAGGAACGTGGTGATAAAGGGCTTGGAGATGACCCAAGTAGAGGCCAGAGAAGAGACGAAAAGGAGTATGAGAGGAAGCGTGAACATGAAAATGACTACAGAAGACATAGAAGAGATGAAGACCATGGAAATGAGAGGCGGGGAAGGAGGGAGGAAGACGATCATGGAAGAAGACATGACATAGATCGAGATTCTTCCAAGAGAACCAAGTACGAGGACTCTCGTACGAGTGACCGCAGGC
>comp42982_c0_seq1
GCTGGTATTCCGAAATCTTTTGCAACCTCCTCCTTGAAAAGGTTAAAAGGCATTTGCTTCTGAATCCGAAAACATTTGACTTTGTCATGATCCACTAGGTCAAAGTATATTTCCTTCCCAATCTGCTCAGCAAGGTCTTCATCTCGTGCAACCTTTATGATAGTATACAAATGCGCCTCTGCCTTTTCTTTCTTCTTATGTTCCTTCTCTTCTTGTTCCCTCTTCAAACGTTCCCTGAGATGCTCAGCAATGTCCTTCTCATCCACATTACACAAAATCTTCTCTTTGTCACTTTCACGTATGTAGACCAACATGTAGGCATTTGAAT
>comp42987_c0_seq1
CTGGGTTCTTATGGTTCTGTGTATTGCTGTCACAGCTGGGTTTCGTAACCAAAGCCAGATCGGAAATGCTTATGGGACAGCAGTAGTAGTAGTGATGTTAGCAACCACATTCCTCATGATCCTAATCATGCTACTCGTATGGCGGTGCCACTGGATCTTCGTCCTCGTGTTCACCGCCTTCTCCCTGTTCGTCGAGCTGACGTACTTCTCGGCCGTTCTCTTCAAG
>comp42990_c0_seq1
GGGCTAATAAGATATATTTTTCTTAAGCTCATAAAAAAGGTAGCCAAGTGTCTCTCTTCTGTGAGCAGGATTCTCATTTGCCATGGCACGATATTCACTGCTTTTTGGACCATATTTTGAGAAGAAAAGCATCCAATCATCACCATGAATTTGTAGATGATTCATATCTTCCCCATATTGCGCTGATAAAAACCCCGTGTAACCAAACTCAGCCAGCACCAATTCACGTCCCTGCTCACTTGACATGGAGGGAAGTACTCCCTTTTTTCCAAGGCCTTCAACTCTTGGGCAACCCTTGTCAGTAGTCACGGGATTGAACACAAGACAAATATTCTTCTTGAGAGAAGAATCTTGCATGTTGTGCAATTTTGGGTCTTTGGTATATTCCTCACCATATTTCAAGACAGTATCAATTATTTGGCTCACAGTTGGCTGAGAATAACGATTATGCTTAAACATAACCTCCGCAATTTTGGCCCACAATTGGTCATCCTTCCAACCTCCAAATATGTCATACGGCGGTTGTCCAAATCTGGCGTACACCAATTGTCGAAAAAGCTCGCTAAGATCTAG
>comp42992_c0_seq1
GTGGGCTCACCCGTCGACGCTTACTGCCAACCTTCTCTGGACTCCCAGTCCTTGGAGCTCAACGGCGCTGCGTGAGGATCTCTGGCTGGTAAATCGGTGTTGTTGGGCTCTTCGCTGGAAGAGTGGAGCTCCTGGTGGCTTCGTGATACCTGGCTGGTGTCAGATTGATAATCATCCCCTGTATACTCACTACCCCACTACAAGGTGTACCACCCCTAAACTTTACTTTCAGCACATTATCTGTTGTTACTTCAAAGGCACAAATCTATTATGGGCTTTCTCTGCACTTAAAAACCGATCT
>comp42992_c1_seq1
GAGAGGGGGATTCTCACAGGTGGAAGCCAAATGGAAAACCTGACTGGAAAACCTGAACGCTCCCAAAACTATCCAATTTTCCCAAACCCTAAAACAGGCCGCCACCTGCCCCCAAATCTCAAGCTCGACCAAGCTAGATCTAAGAATCATAATTCAAACCAAAGATCATCCTCTTCGATCCCCTTTCTCCTCTTCATTTGGAGCCTCACCCAATCTGACAGCTTGAACATCCCTCGAGTTCATGGCTTCCCTCCGGTCTTAATCAGATCTGAAAGCTGCGCCTTAATCAATGGCGATTCGTGCATAGGAGATCCTTCTCCATCCCTAATCCTGAGCTTTGATCACTCTCGTTGGTATGGTAGGCGGCCACTTATCTTCCCGTTCTCCTCTAAAACCTCTTGGCGCGAATTTGGATCCAGCCATGGTGCTCGGCTCTACGTCCTGGCTCTGTGGGCTCACCCGTCGAC
>comp42993_c0_seq1
CAGGATTGTTAGCAGTTTGGGGAACTATGTTGGCAGACTTGAAAGTGTTTCCTCAGAATTAATCAGGTCTTTGCTTGTTGATGTGGCAGACAAGTTGCAGTTTGTTCAGTGCATTTACACTCGGTTTGTGCTTCTTCCACGATCAATGGACATTACCTATATAACTAAGGATACAGCAATTCCAGAGTGGACTGATGGGTCACGGCACCGGGCTCTTTATTACATTAATCATACTGTAACCTGCATTTTAGTCTCTG
>comp42994_c0_seq1
GATAAACCGAGACCGGTTAACCACTTGACCTCATCTTCTCCGTTGAAGCTTAGAAAGCAAGATAGGCGGAGGACAAAAGCGGTCAAGCGCCGCATAGGAGGTTTGGGAGGTTGTAAGAGGTGGATAAGGGTTAGTGACAGCTCTCGCCGATAACGGAGTATGGGATACAAGTTAGCGATGGCAAACGAGCGAGAAGAGATCCGACCGAAAACGGGTTTAGGCGCAGGGATTTGGCGGCGCAAAGTCGGAGTTTGCGGGATGATGGTGTATGGGTATTCTTGGCAGTGCAAGCCAGTGGTTCAAATTTGGGAGGTGATTCAAAGG
>comp42997_c0_seq1
ATCAAAGAAATCAAAGGGAAGGGATTGAATACATCACCCTAATCGACGCCGTATTCAACTCCACTCCTTGATTGAATACGTCACTCCCCGATTCAGTGAAGGGATTGAATACGCCACTCCCCAATTCATGGATTTGTTTTTTCGTCACCCTAATCGACGTCGTATTCGTCGCCATTCCACAGCCAAGCCACCCTAGCTGCGAGGTTGCAAAATCGTGTGGGAAAGAGAGAGGAGAACCCTAATAAAGATCGCCGACCGCCAAATCTATATTACCTGGTGGTGTAGAACTCTAACTAGAGATCTTCCCCTAAAATCTCCGATGTTAAGCTCGTGCCAGTATCTCCACGCACAGGTTGGATGAACCCTCCATATGTGTTGGATTTGCTCTCCTACACAAGTCCGCA
>comp42998_c0_seq1
TGACAAACTTTGAAGATGTGTACAAGTTGTGGGCATTTGTAGCCAAGTTTCTGAATCCTGCCTTCATCAAAGAGGGAAGTCTTGCTGAAGTTCCTTAATTGGCAGGAGGAATGAGGGTCTCTTTGGAGTATAATGGTAAATACTTGATGCTTGTTATTGCTTTGGGTATGCACTGTTCTTTTTGGTGTTTCAGTTAGTAGAGATTGGGCA
>comp43000_c0_seq1
GAAATCCGAGTCGTCAGTCGTCCTCCTTTCTTATGTTTGTTTCTCTTCCCCTCTTTCATAGTTACCTTGTCTTTGCAACAATGAAGTAATAGAGAAACCTCAATGCATTGTTCATCTGGTTCCCTATTTTATGTAGCTAGACCAGTTGTTTTACAAATAGGGCACGAGTTCTTCTGCGCCAGCCATTGCTTGATGCATACGGCATGGAAGTCGTGTCCACAATCCAACACTCCCAAGTCTTCACCGTCGTTGTATTCTTCCTGACAGACACAACATGGCGCTGTCTCGGCTTGATCAACCTTCATAACCGATGAATGCTTCCTTCGTTTCAAACGGGCCGTGATTTTTTCTTCAGTTAAGCCAGTGTTGACATTCCCAATCCGTTCTTCAAGCGCCAAAAGCTCCTCGTATGACATGTTGTCAATGTCAAGCCGCATGTCCCTATGCTGATCACGAATATCAGCCATTCCAAAGAGTACAGACGGGTCAAGGATCATAACATCCTCA
>comp43001_c0_seq1
CGAGGGTATTCCTACTTGAAAACACTCTCGGATAAAAAAACCTTCAACTTTCCCCCTTTTAACCAAACCCTAGCGGCCGCCGCTGAACTTCGCCCTACCTGCACCTCCACCAACCCCTTTACCAGCTATGGTGTCCTTCTCTTCTCCTCTTTACAAGTTAAGAAGCCTAACCTCACTCACCTGCTTACCTTTCTCTACCTTCAAAATCAGATGGAGCTTCGATGTTTGCTTGCTCGATGGGACTCCAACAAAAAAAGCTTATATTCTCTAATGCAAAGGGTAAAGTTCCTTGGCCAAAATCAGCTTTACTGGAGGTGCTTTATGCGTATCCTTTATAGGATTAAGAGTGTTTATCATTCTACTTGGTATGGACGAAGTCCCCTTCTCTATGATCTTTGCCCGAGGTCAGCTAGGGTTCTTCATGCTTTTGGGGTTCCGGTCTATAATACGGCTCCTATGGAAAGCGTGGTGATTTTTCCACCTACAACGTCTAATGTTTTGTCCTCTCTATGCTACTGGTGGTTCTGGCGATACTGGACGACTTGGTGGTGTTGGCTTCAGAAATATTCCTGCCTCTATTGGTTAAAGCATCCCCTGATATTCAGGTGTAATCCTTCCTACTCTTATCTTTACAATTTCTCTCTTGACTGGACTTACCATCCTG
>comp43002_c0_seq1
CGGCTTCGCTGGGATGGAAGGCATCCCAGAAGAGATACTCGTTTCGATTTTCGCATGGACTTTGCAACGGTAAACATGTGATTTGCCCGTTGTTCTTCCCTACTCCGCAACACCCCTTGTCCACAACCTTAAACCCATAAGAATTCCCATTGGCAGCAAGATCTTGGGTGCCTTGGTAAGAGTCGAGGTACACAAACTTGGCGCCGGGAAGTTGGCCTCCATTGAAGCGGTCCACCATTCTCTTAAGCCCGACATTGAAGAGGTTGACAACCGAGTTGATCCCTTCGTTGCACCGCGACTGGCCGGTTTTGTTTTCGTACCTCGCAAG
>comp43005_c0_seq1
GGAGCATGCTAGCTATGGTGAAACTATTGAATCAAAGGCTACTCAGGGAACTGTCATCCTAAACATCCTCTCGAAATATTCAGAAGCTTTTTCTTCAATGATCGAGGGCAAGAATGAAGAGATATCTACATCTGAGCTTTCTGGTGGAGCTCGTATTCACTACATTTTCCAGTCAATTTTTGTTAAGAGTTTGGAGGAAGTGGATCCATGTGAAGATTTAAGTGATGATGATATCCGCACGGCTATTCAGAATG
>comp43007_c0_seq1
GCTCCGCTCTCTTTTCCCGATACTTCCTTCACAAGATAACCTTCACGCCAATCCAAAGCTCTCAAGCTTATCACAGTGAGGTGTTGGCATGTTCCTACTCCAATGGCGGCGCTGAAGTTCAACGTGACAGTACTGCCCAAGCACATTTTTGTAGTCCCGAATAACATTTTCCTCAAATTTGGCTCTAGATTCACTTCCAACTGGATACTTATGATCAAAATCTAGAGACTTAACAAAGAATTCCACCCCATACTTCTCAGTAATTCTGGGAATTTGAGAGCTG
>comp43009_c0_seq1
GGGCTACATCTATAATTTAGCACTGACCATTATTTTCAAGGGCAGCGGTTACTTACCAATTCCATGATGCTACAATTTGTTGACATCCTTCATTGAGTAGAGAAGGCGCTTTTGGAGGTCAATGCTTGATACCCACAAAGCACAATGCCACCTCAGCTTGTGCCTGGAGTTCTTCCAACACCTTAACAAGCTTGTCTCTGCAGAACGCGGTTTTCGAGTCCTCCTTTAGCATCTTCCTCAATCTGTGGATGGATGCAGTGTCGCCATGGCCGGTGAAGACAATAAGCATGGAATTCAATGGCAAGTGTTTGTAAATATTACCGATTCTAGCATCCAAACGACCGAGTAATTCTTCTAGTTCAGAGGCCAAACGACGCTTCATTTTTTTTCCAGTTGAAGATTTGTTTTTACATGTGATCAATGATATTAGCTCTGCTAATCTCAAGTTGAACTTCTCGGTGTCCTCGGCCTGTTTCTTGAAATAGGAGTTCAATTCGGAGAATTGCGTCCAGATGAACTGTACATTGTCATTTTTAACCTCC
>comp43010_c0_seq1
TCAGATTACACGTGTATAATTTAAAGAAAAAATTAATAATATTAAAAACAAAAATCCTCCACCTAAGTCCAGTTTACTGTTTACCCATACAAAACCCCCAAACCACCGCAAACTCCACGCTGCGCCGTCGCCGACAACCGACGAGATCATAACTTCCAAATATGAAGCATATTAGTGAAACCTGTATCAAGACGCACAAATAGCGTTCAACAGGACATGGCCCAGCATGAGATCGACAAAGTACTGATGTCCGATCTGGCCGTCGCGCCACTTGAGCTTCGCCGGGAACCTCCCATAATGGACGCCGTCGTTACAGCGGTTATCAAAATGCCACGCCCACGTCATGTCGAAGTCATCCACGACGGCGTCCACCACTCCCTTCCCCATCAACTTATCCAGCAACACCCCATTGAACGCGTCCACCTTGCTCGGATTAAACGCCAACCCCCGCGCGTACCCGCCAGTCGCCACTGTCGACCGAAACACAAACCTCGCCTTCCTCTCCCTCACCAGCCCCGCCCAGAACTCCGCCGCGTACTCCGCCGCCCCCACAAACCTCCTCAGATTCTTCCACTTCACCCCATCATGGAGCCCCGAGTTGAAAATCACCGCATCGGGCGACCCGGACCCGCTGAAGTAGCTCTG
>comp43011_c0_seq1
GAGAAAGCGAGAGAGAATTTCCCACTCCACCACCACCGCCCGCCGCCCGATTCAATATTCGCGCCCCGATTCGATTCGGATACCCCGCCGCCGCAATTGGAAGCTGCATTGCTCGCCGGTGCTTCGTCGGAATAAGAAACGAACATTCGGCTAACCATGGCTTCCATTTAGCTCTCACGAAAACACAAACCCTAGAAAGCTTATCCCTTTGTTGGTAAATCCCTAAAACCACTTGCATTCCGAGGTACAGGGAAGGGAGAAAGATAAAAAGGAG
>comp43013_c0_seq1
GTTGGGGGTAACGGAGTCGAAAGGGGGGAAATCGAAGTCCTGGAGAAGAGGATTAGGGTTAGGGTTAGGGTTAGAGGAGTCGTTGGCGGGGTCCACGGAAGCCATTGATGACGACGAGAAAGAGGCTGATAAGGACGATGAAAGACTAGGGATTCTGCAGAATTTGCCACGAGATTGGAAGCGCGAGGAGGAAGAGGATGTCCAGAGATTGAATGAAGAAGAAGGGCGAGAGAGAGCGAGAGAGCGAGTGGGAGGAGGAGTGCGCTTGGGGATG
>comp43014_c0_seq1
CTGTGATATAGCTTACGCAAAATTGTTTTTATTTGCCTATGAGAAGCCAATACAATGGTATCTGGCTTCATATATTTTGAAAAATAAGGAGTAAATATCATAATACAACATGACATCTAGGTTTCATTGAAGACGTCAGAAGTTCTTTAATATCCTGTCACTTGAGACTCCATCCTCAACCATTATTCTGGTGACTTCCTCAGTCATATGTTTCCTGCCACATAATACAACACCGGTGCGACTGGGGTGTAATATACCTTTTGCTCTACAGAATGCAGCCTGCACATAGCCGGTTTCACCGGTCCATCTCTCATCTGGGTGTGATAATACGGGGACTATTTTCATACCCGAAGATTCCCAATCTTCGAACCTATCCTGG
>comp43015_c0_seq1
GTGGGGTAGGAAAGTATTACAACAATGGATTATGAGCGGCAAATGGGGAGGTGTGGCGCTGGAGAAATTTCCCTCTACCTCGACGTTTCGACTTCCCCAAAGATTCGGCTTGGTCGAAGCTTCCTCGACGATTCTCCGTTTGAAGCCACCACCCATGTTCTTTCCCAGAACCCGTTTTCTTCGCCACCACCCTACGAATCCACCAAAACCCCTTTTCTACGCTACCAGCCCTTCAAATCGGGGCTGTTCGAAGCCACCAACCACCACCTGTATTGTTCACTGCCGCCGATTCAGGTTGAAGTTGAATGGAGTTCAACCTAAATGAAGAGCCGAACAACTCAAGTAACAATGATAATGAAACCATGGTAGATCCTTTTGTTGGGATGACTTTTGATAGTGCATTGGAATATACTGATTTCTATCATACATATGGA
>comp43016_c0_seq1
AGGAGCAAAGGGCCAACACAAAGGCTCCTAGGAGAAGCATGCTTCCAAATGACACCACCACTACTATTATCACCGTGTGGTGGTGGTGGTGGGATGGCGGCAACGGTGGCGGAAGGGCGGGAGATGGTGGCGGCAGAGGGTGTGGTTTTGGTGGTGGCACTCGAGGCGGTGGTGTGGGTACAGGGCGCGGCTTTGGTGGTGGTGGTGGAGGCAGAGTCCGAGGTGGTGGTGGCGGAGGCAGAGTCCGAGGTGGTGGCGGGGTGAAGGAGGGCACGGGGCGAGGTTGGTAAGGAGGATAGTAAGGATAGGGGAAGTAAAAGCCATTGTTGTTTTGTGGAGAGGCCATATTAATTTAGCTTACTATTGTGTTGTTAGTGTTGATTGATG
>comp43019_c0_seq1
GTTTAGGGTTTTTCATTTCCTTGTTTGTTTGGGTGTTTTTCTTTGTTCATTGATTTGGTGTTTTGGCCTTGATAATTCTGTGAAATGGATCAACACATGTCAGGAATTGAGGATCCCAAGCCCGTTGATGAGAGAGAGAGTGATAGAGAGGAGGAAGAGGTTGGTGGGGAAGAAGAGCTGGTAGATCAACAAGAGGGTAATTTTGCAAGGCGTGAGGCATTGGAGGAGGAGATTGTACGAGTTGAAATGGAATCTAAACCACCGGAGAATGGTTCCAGGAGTGCAGATTTCAGCTCTACTGATGTGCAACAGGAGAGTCCAATTGTAGTTCTTACTAGCGAGGAGAGTGTTCCTGGGAATGATGGTGTAGAAGATAAAGAGGTTGCAGTTGTAGAAGAGGAGGAACTAACGATTAACGGCCAGGATGCTAGTTCAGCTTCACCGCGCATCCCTCGGGATGAAGTACCCAGGGGTGGTGATTATACTCTGGAAGATGAAGTTGGGGTTGGATGTGATCCAGTTAAGGAACTCCACAAATTAGTTGAAGATCAAATCCGTGATGATGAATTAGTGAAGGAAGTAGTAACATTGGCTGAAGAGGTTATTCCCGGGGCTGAGAGTGCAGTGATAAGTGACGCCGTCAATTCTGAGCTGATGAAAAATGAGGACGCAATCTCACAAGTTTCTGACGACAAGGAGATGTTTGCATCAATTTCAGAATACATGCAAATTGAGAAAACTGAATCTCAAGTTGCTTCCGTGGATGAAGACAAATCTGTAGGTTCTGGTAAGCAGCTAGAGGAGGAGGCAGTTACTCCAGCTACTACCATAACTCCAGTGGTGGACAGTGTAAGAAGTGGGGAGACCCATATGCCGTCACATGCGGTTCCCAAAACTAGTCATCAGGTGGATAATGGCAAAGAATCGGAGATTCAATTGCAGTTAGAAAAGCAGCCTTTGATCGCTTCCAATCGTCCACCAGTACGAAGCACTTCCTGGATGGCTTGCTGTGGACTTTTTGAGGTGTTTTCAGGTGCCAATAGATAAATGAGAGTGGCTTTGATCAAAGGCTATGGCCTTCAACGTGAAACTTTTGGCGGACACAACAAATATATGGAGTCAACTCAGTACAAACATATTGCTTTCTCGAGTTCTCTTCTAGAGAATAATACTAAACGCGGACAACATCTAAACAACGTGTTGGAGGTTTTGATGTAGAGTGCTTTTATTGCGAATGTCTCCATAGCTATAGTGTATGTCAAGATTTGGTTCCTTCCTTGATCTTGA
>comp43022_c0_seq1
GGATTTCCAGTTTTTTCCTGTATCTGCATCTTCAAAGTGTTGGTTCTGTAACGCGGCGTGTGTAAGATACTGCTCCGTAGCCATTAAAAGGAGATTTTGTTGTTCCAAACAGTTGACAAAGAAGAAAACCAGCGATCTATGTCTGATACAAGAGATATCTTCAAAATGTGCAGGAAGTATAAATTCGTTGCCCAAAACTTGGTTGAGAGTAGTAGAGAAGAAGCGAGATCGAGAGAGATTGATTTTACGCGGAGGGGGCG
>comp43023_c0_seq1
CTCCTCTATTATCCTGCAGATGGAGGGGTTGCTCAGCCGCCTCGTCAGCAGTTGCGACGTCATCCCCTTGGCCATGGTATTGTTCTCTGCAGCCATTTGTTTTTGACCCCGAATTACAAGTGAATTGGTTTTGGAAAAGTTAATTGATAGATTTGTGTTGTGGAGGGAAGAGGGAGTTGAGAAATTGGGGGTTTTATATATATATTCAAGGAGG
>comp43024_c0_seq1
TAAACACTGAGAACTTGATTCCACATTTGATCACACCTCTACTTTTGTGTTTTGGCAAGCAATTCCAATCTCCAAATCCGGGAATTCCAAAAGTTATATCAAACAACACGACTTACTGCAAACAATAGCTATTTCCTTTTCGGTATAAATACCTCTGTATGCTTGTTTTCGTCGGGTATGAATTGCGCTTGAGAAGTTCTTTCTTGGTGGTGATTCTCAACTCTATCAGAATCCCCAGCAAATCCACACGCCTGAGAACACTCTTCTGGAGAATCAGCACCAAGAAGAACTACCCTCAACCGGTGCTCTTCAACATCAATTCCAGCCTCCCTAAACATTTCTGTTGTCACCTCGGTGAAATTCTCTCCATTCTTTGCAACTATAGTCTGAATGATACTCTTTTCTCTTAACAAACCAACAGATACTGCTACCTTCTCGTACATCCGGATTACTTCAACAACAAAGCAAGAATTAGGTGAGATGGCACCTCTATTGGGACGAAAACGGTATTTCTTCTGATGGGTAGTCAAGGCCTTGAAAGCGATACTGTTGGGAGATTTATTGGTCAGTGTTAGCCAACATTTGGAGTGCTGATTCCGCACAAAAGGGAATTTGAGGATTCTGGGTTCGACTTCTAAAAATCTCTCCGTCATATCTTCAGTACTGCTGATGGACTGGTTTCAGTGAAATGATTCAGAAATAAATGTGATAAATAAAAAACGGAATTCCGAATCATATAAAAGAGAGTTTTGGGGTGTATTGAGTGGTGCGAATTTTTCTCCTGGTATTTTGGAGCAGAAAGTGAGATGCAGGGAAAGAAAATAAA
>comp43027_c0_seq1
GTGCGTTGGGAGTCATGAGATCTTCGTCTTCTGCATCCACACCTTCTAATAACTTGGCCAACTTCCAGAACAATCAAATAGCAATGGAGCACGGGTATTCGGGTACGAATCAGTTGATGATGATGGGAAGAGCAACTCTTAATGATCAATGCAGCAACAACAACAACAACAAGATTAACACAAGTGGTGGAATGAGGGATTTTCTTGGGACACTCGGAGGAGGATCGGGCAATAACAACGATCGTAACGGAGGAGAAAGAAGAGTGATGTTGCAAGAGGAGATAGCTTATAAGCTCGCAACAATGGCGGGGGCATCGTCTCATCATGATCACCATCACCAGGAGCCATACATGGACTTAATGAG
>comp43028_c0_seq1
GTCACCAAGCGCGCCGTTGGTGTTGAAATCAACAAGCAGGTGAACTGAGCACAGAACCACACAGGATGGCGGGCACGATCACTGGCTTAAACCCTAGAAAAACCCTAAATCCTCAAATTCGTTTATTATCTCCATCTCTTCGTTATTCCCGTTCAATCCACCACTTCAACCCCAGAATCAGTCCGATTTTCAACCCAAAATGCCAA
>comp43030_c0_seq1
TCTAATGTCATTTTAAGTGCCCTACGAATTTCCTCATCGGGATTCGAAGAGGATGGGCCTAATGTGATGTCTGGATCTCGTCCATATTCTGCGAATTCCAGAGGCCATCCTTCTCTCAATAGGGATTTTCTTGCAAAGCTTTTGGTTGCTGATAAGAAAATGGAGAGGGAGATAGCGAAGAGGTGGAGGAGAAGTGTAAAGAATAGGAGAAGCATGTATAAAGCAGGTTTTGAAGGTGGATTTCAAGAAGAGAGGAGGGTGTTCAAGGAGCCACCTCTTAGTCAATCTACCATTCGTTACCTGGCTCCAG
>comp43031_c0_seq1
GGGACTTCTTTTTTTAAGAGTAACCCCATTACATTTACCAACAACAAACAAGGAACCTCCTTTTTCATGAGTAATTCCATAACATTTACCAACAATAATCGAAAAATTCTCAAAGATCAACAATATAAGCTATCAAAGCAAACCAAGAGCAATCAAGTACACGGAGAAGTGGATAATCTCCCACCTCCACCATCAATGGATAACCTCCCACCTCCACCAACACTAAGGGACAACCTCCCACCGACCACCATATCAATAACCTCTCCATTCACCTTGTGCTTTTCACATTCACTCTGCATCATCAGCCTCCTCGTTTACTCTGCATCATCAGCCTCCCCTTAACCACCAAATTAAACTACAATACTCAAACCTTGACATCTAATCGATTTGCCGTTTTCACTGTTTCGTTTCCAGCAAACCACCGACTGAACCACATGAATCT
>comp43031_c1_seq1
CACCGACTGAACCACATGAATCTAACAAACCTTCACACGCCGACAAACCCTTTCGCGGCGACCACCCATGGTTGTCTGACTGTCGTTTATTTCTTAAACCAGTACACCTCCTTGAAAAAATACCCCCAATCGACCCTTTGGCCTAGACAAATTGCCAGATATGTGAACGCACCGCCTGCTTTTTTCATGCTTGTTTGTGTTTGCAAGATTGGATTTGGG
>comp43032_c0_seq1
GCGTATTGTGAGGTTTTGTAGCATAAACCTTAGCTATCATCCACTGTTGATCATTAGCAGTGAATGCTTACAAACAAACAAATTTATCCTCCTCCGTTTTTCCTTTCAACCTTCAAACTGGAATCTTCAAGCAAGACCTGCAGCTCACGCTTCTTCCTCGCACTCTTGTTCTCGTAGATTTCCAGATCCCTTCTTCGTTCAACCACACGATTTTGCAGTCTGACCTTCTTTTTGCCTCCCTTTCTCTCTCTCTCTATAGCTTACACAAACCCGCTCTTTCTCCCTCTAGAAGAAAAAAT
>comp43034_c0_seq1
AGAAGAAGCACACAATTGGTGTTGCTATAGATGGAGAGCATCATAATAGTACTAGTACTACAAGTAGACTTGGGAAAGGCACATGGAAGCCAAGTGCTGAAGCTGAGGTGAAGGAGCAAGCTCATGGAGGCAACTTTGTCCATGGGGTTGGGAAGAGTAATGTGATTGTGAGTGGTGGTGGTGGTGGAGTGGGGAAGAAGAAGAAGGAACAACACTGCTTCAGAAGTATGGCAGATCATGTGAAGCAGAGGATTGCAATGATGAAGAACAACCATGAGGCTAGATCCAGTGATAGTAGCAGCAACAATAGTGATAGTGAGGATGAGAGAGCTCACAACAGCAAGAAGAAGGAAAAGGGGCAATTACTAGGGACTAAAATTGCAGCAAAAAATGAGAAGAGCAAGTGAAAATCTGTAATGCATATGAAGGATTGTTGAGATGATGAGGGAATTCACAAGAGGCTGAAATGGCGTTGTTTGACGAGTTTGCTGGTGTGAGAATAATCGCTATTTATAAGCCTTCCTGTGAAGCTTAATGTAGGGGTTATGAATTTAAGCGTGTTTGTTTACCAATTACAAATCTTTATTAATTCACATCAATCTGATATCACAACTT
>comp43034_c1_seq1
GCTTCTTCTTGTTCACCCCTTCACACTGGCAATTGCTGCAGTGTTGGGCTTGCTTGTGGCTGCTGAACCACCACCCATTGCTCATCTGACTCTGCTCCTTGGCTGCTGCAGATTGGTGGTGGTCATTGTTCTGTTTTTGGCCCCCAAAAACCTTGCCTCCCCAGAACTTGTGTTGCTCCTGAGGACAAGTTTCATTGGTTGGTTTTTGTTGTTTGGCTGATGCCATGGGAAAATTGTTTCTTTAGGTGCT
>comp43035_c0_seq1
GCTCCTTCAGCCATCTCTCCATGTTCTCGAACGTCACGCGCCGCGTCACGTCGTACACGACTAGCGCGCCCACCGCTCCTCGGTAGTAGGCGCTCGTGATGGCGCGGTATCTTTCTTGGCCAGCAGTGTCCCAGATTTGAGCCTTGATGATCTTATCATCGACGCGGATGCTGCGAGTGGCGAATTCGACGCCGATGGTGGAT
>comp43036_c0_seq1
GTCCATATTACATAATCTCCTTCAAATGTTCCACAAGTGATAAAAGATAAAGAAATGGGATTAGGAGACAGAATTAGGCATCAATTAGGACACAGATTTCCAGATCATATGCCATTTTCAGCTCAAGGAAGAGGAAGCTGAATCCTACCTAACAACTGATGCAGTGCTGTTGCAATCTCATCCGCCGAATTCAGCTCACTATTATCTTCTACCTTGACACTTAGAGAGTAAAGTGCAAATTGCTCTGCAGTGCTGACGTTGAGATGGAGAATGCTAAGCCTCAATCCCTGCAACCCAGATACCAAATTCAAGAGCTGCTTTGGGCGCTTTCTTGATCTGATCTTGATATTAGCATGGCTTTCCACCATTGTCACCTCCACATCCGCCACGTTGCTCGCCTCGCCCGAGTCGCCGCCGGTTGTAGAGTACTGTGGGAAGCTGAAGAACTCTGCAAATGGCAGCTGCGCCATTGAATTGTGGCTCAATT
>comp43037_c0_seq1
GTTTCTGACCAATTTCAATCTCTGCCCTCATTCTCTCTACAGCACACTTTCTCCATCGCACAGGAATCTCCGCGCCCCCTTTATTGTTTTTCGCCATGTTCTCCGTACAGTAACATTCATGGAAGGTTTGAACGGCTTGAATCAATAAAGAGATCAATCCAAAAACCATTGAAAATGGCTTGTCGTGGGTTCTTGGAGTGCATTCTGAAGCTCCTCAATTTTCTGATGACCCTTGCTGGATTAGCAATTGTGGGATTTGGGATCTACTTGTTCGTCGAATATATGCAATCGTCGTCATTGAATTCGAATTCAATGCCAATTAATGAGGAGGATCTGATTAAGCTTGGACGCGGC
>comp43038_c0_seq1
TTTTCCTATATGTTGCCTCGCTTTTATTAAGACCTAACCAGCAATCCTCCGAAGTCCATTATAATCCAATGCTCTTACGCTACTACTGCTTTGTCAAGTATGAACCAAGAAGTGAGAAAGAAACCTTTCTACAAGTGAGGTGGTGGCTGGTGAAATTCCCATCCTCCTTCTGGCTCTTTCCGCTTCCCACTAATCCCTGGAAACAAGGGCTGAAGCTGCACTTCTGATGCTGATCTGCCCTGGCCAGGGAAAAGTTGCCTGAAACCACCTGCG
>comp43039_c0_seq1
GCCCTAGTTCCTTTACATCATGCTCAACAATGAAATCATAGCGCCCCCCTGCACGAATTGATTCCACTGGTGCCTTTGATGTATCTAGGAGCGTTAACTTCTGCCTTTCTGTTTGAATTTCTGCCTTGATGACGACATCTCGGACCTCGAAATTGGAACTGTTATTGACACTGACATAACTGCGAAAGGTCTCGCCCAAGTAGATGGCGCCGAAGGACTGGGGGAGGAGGAGGAAGCCGGAAAGGCCGGAGGCGTCTTCAGAGTGGTGGAGGAGGACACGGGAGCGGTAGGAGAGATCGGAGGAGTCGGTGGAGGCGG
>comp43040_c0_seq1
GTTCGGTTTGGGGACTTTCACGTCGGAGATGGCGAAATAGACGAATGGATCGTCGATTACGAAGCTGTAGGCGCAGCTGTGTATAGTGTGGGAGAAGATTGAGTGGTGCGGCGGCGTTCGGAGGAGGCACTCGTGCGCCAGCGCCTGGAGCGACGCGTCTCCGGAGTTGTGCTCCGCCAGAATCGTCAGCGATCCACCGCTCTGGTGCGCGACGCAGGCGTAGCGAATGAGATTCGGATCCGAAATCATCTCCCGGTGCAAGGAAAAACAAATCGAATTCGCTATTCCGAAATCTTAAAGAGCATCAAATTCACGAAATCGTAAAAACGATCGATG
>comp43041_c0_seq1
GTCCTGCTGCAGCTATCAAACCTAGATCTAGCAAACTTTTCGGACTCCAGCTACAATATTATGCCTCCTCAGAAGTGCATATACCTAACGAAAGATCCCAACTGAAGAACAAAAGCTGAGGACATACAAACGAAAAACTACTATACAGTACAGAGTTTAACAAACATTTCATGGTTTCTGAAATTGTCAGAATCAGCATGTGTCCATCAACTAGTACGGTTTCCATACTGTGGCCAGGTGGCAACCTAGATCTAGCAAACTTACGCTGATTCCAATGGCAAAGTGGGGAAAATAGGATCTACGGATGCAGAATACATCTCATCCTGCCTCCATAGTGTTGCAAGATGATTGTAAGATGTTGTGCGCCTGTGAACTTCCTCAATCAGCCATACATTTGCTTCAGCTTTAGCAGGATGAATGATCGAATCCAGTGGCTGCCTCCCATCCTCCGTATCCAATCTGGCTTTGTCCCACTGTTTCAGAAGCACATTGGTGAGGTAATGTAGCGGCTGCCCATACAACTCCTTAACCGACTTGCCCAATCCCACCCATGAATTGCAGGGAATAACTGATCCTCGATTGGCTGGAACTGGAATTCGGCTCATGTAATCTTGATACATTGCTGCCCTCCTTAGTATGTCATCATCCCACACTTTCTGTTCAGCACTTCGTTTCTTTATTTTTTCATTTATAGACTTCATGATAGCCTCAATTTCTGGGCCATCATATGCTTGGACTTCTGAATCAGAGTCATCAGATGATATAAGATCAACCTGATCACTCCACGGGTTGGGCCTCTTCATGGTGCTGATTTCGTTATCACAGCAGATCACTTATTTCAGTTTTACAAAATCGGAAGCGAGAAGCGAAAGTGACGAAGGAGAGCTGAGCTCGGCTTAGCAGTAAGGCCAGACAGCCGGCTTGAAGGAGAGCTCGGCTTCGTTCAGAGAAAGTGACGAAGGAGATGGAGGATCGTCTTGCCCAACTTTAGGCCGACG
>comp43041_c0_seq2
GTCCTGCTGCAGCTATCAAACCTAGATCTAGCAAACTTTTCGGACTCCAGCTACAATATTATGCCTCCTCAGAAGTGCATATACCTAACGAAAGATCCCAACTGAAGAACAAAAGCTGAGGACATACAAACGAAAAACTACTATACAGTACAGAGTTTAACAAACATTTCATGGTTTCTGAAATTGTCAGAATCAGCATGTGTCCATCAACTAGTACGGTTTCCATACTGTGGCCAGGTGGCAACCTAGATCTAGCAAACTTACGCTGATTCCAATGGCAAAGTGGGGAAAATAGGATCTACGGATGCAGAATACATCTCATCCTGCCTCCATAGTGTTGCAAGATGATTGTAAGATGTTGTGCGCCTGTGAACTTCCTCAATCAGCCATACATTTGCTTCAGCTTTAGCAGGATGAATGATCGAATCCAGTGGCTGCCTCCCATCCTCCGTATCCAATCTGGCTTTGTCCCACTGTTTCAGAAGCACATTGGTGAGGTAATGTAGCGGCTGCCCATACAACTCCTTAACCGACTTGCCCAATCCCACCCATGAATTGCAGGGAATAACTGATCCTCGATTGGCTGGAACTGGAATTCGGCTCATGTAATCTTGATACATTGCTGCCCTCCTTAGTATGTCATCAGTTTTACAAAATCGGAAGCGAGAAGCGAAAGTGACGAAGGAGAGCTGAGCTCGGCTTAGCAGTAAGGCCAGACAGCCGGCTTGAAGGAGAGCTCGGCTTCGTTCAGAGAAAGTGACGAAGGAGATGGAGGATCGTCTTGCCCAACTTTAGGCCGACG
>comp43043_c0_seq1
GTTGGCATTGCTTGTCTGCCTCTGGGACTCATCTTTGCATTCATCCGGCGGCCAAAGGCAGTTATCACCCGTTCACAATATATAAAGGAAGCTACTGAGCTTGGTAAAAAGGCAAAGGATTTGAAGAAAGCTGCTGAGGAACTTCGTCAGGAAGAAAAAAGTGGCAACAAAGGGAGGAAATGGAAGAAGAATGTCAAAGCAGTAGAAAAGGAGTTGCTTTTATTGGAAGAAGATGTTAAGGCTTTAGAAGAAGTTTATCCTCAGGGAGAACAGGCTGAGACTTCATGGGCTTTTACTGTTCTTGGATACTTGGCAAAACTCATATTGGGACTATTAGGGTTGATTGTTTCTGTGGCCTGGATCGCTCATATTGTGATTTATTTGTTGATCACGCCTCCTCTTTCACCTTTCTTGAACTGGGTCTTCATCAAGCTGGACGACATTTGGGGTCTCCTGGGAC
>comp43043_c1_seq1
ATTTGGGGTCTCCTGGGAACTGCAGCATTTGCATTCTTCTGCTTTTATCTTTTGGTTGCTGTAGTGGCTGGTGCAATGCTGATTGGCTTGAGATTATTTTTTGTGACAATTCACCCAATGAAGTGGGGAGCTACTCTTATGAACTCGTTTCTGTTCAATGTTGGTCTCATTCTTCTTTGCTCCATAAGCGTCATCCAGTTCTGTTCCACTGCCTTTGCATATTATGCTCAAGCCACTGCTGCAGGGGAGATATTTGGCCATACACTGCAGTCCCTTAGGGGGATCAAATACTTATACAAGTACAATGTGTTCCAAATTGGGTTTGTTGCATTAGCAATAATAACCCTCATCTACTATGCTCTCTTTGGGTGGAGGAGAAAGAAACCTTCTGCCAGGTTCCAGCTTTCCACCTAAGCTTCATTCTGTGGGTGTCTCATGGAGCTATCTGAGTTGTCTCAATCTCGTGAATGCGTGATTTTCGGTTTGCGGATCGTGATTAGTATCTTGTTGGCACACGGTGAATATAGGCTTACATTATTTGGTACGAATCCGGTTGGCGTTGGCATGGTTCCGGGCTGTCTTGCTGCTGCTATTCTATTTGCTTTCATTTTGGTACCCTTTGTATGTATATCTTTTCTGGTTAAACTTTTACAACACCGTTTGTAAGGGTGAAACGATCGACAGTTTGTTCTGGCAATTCTGGGACTGGGGGCTTCAGAGTTAAGTGTGTTGTAATGTAGTTGTGAAGGTAAAAGCTTATTTGAGCAGATTTAACAAAAATCTTTCGAGG
>comp43044_c0_seq1
AATCATCAAAGAGTGTTGGAACCAGTGATGCTTCAAATACTAGTTCCAACCGTTCTGATTTTAGTATGAACCTTGATGAGGGCTCTGTTCAAGAATCTTACCCAGACAAGATAGACTTCGGACAATTTTTCCAGGAGGGCTATTGTAAAGCTTCTCCTCCTGATGAATGCCGTGACATGAGAGAGGTGGTCACTGATGCGGATAGTAGCGGCAGTCCCCATTACAAGGAGAAATCTGAGGAAGATACGGAAACTGATGAGATGCA
>comp43045_c0_seq1
ATCTTTGTCAAGCTCTTCAATTTTTGATTTTATTGCACGTGCAATCTTCTGGACTTCATCCACATCTTTTTGCATGCGCTGCTTGATAGCTTTCATAGCACCAGCCTTAGTAATAGACTTTGACTCCTCTTGCGCATCCTGAAGCTTTCTCAGTAGAATGCTTAGCTTATCATATTGTTTATCAATCTCTTGAACCTTTTTGAAAAAACCTTCCAAAGCCAATTCTCCTGAATGGGCAGCATTTCCTAGCTCAATGTCACCACTTCTTGCAGATTGATTACGGTTGATCTCAAAAGATTCCGATAGTAAATCGTTCATGGTGGATTAGCTCGACTGCAATTAGAAATCCACACTGGGAACTGGGAAGAGAAGAAGAAAATCTCAAAAACCCTGGATCTACAACGGATTAGAGAAAGTAGCTGCTCCTCTTTGTGCTGATTGTGGACTCGATCTGGACGCCGCAGTAGAAGAATTACACAGAATCCAAAAGAGGGGATTGTTTTTCCAAATTCTTCCAATCTTCTTCTGAATTCAGTTTCAATCCAAGACGCCTGAGGTAAGAGAGAGAGAGAGAGAGCTGTTGCCTGTTGGTGTGACTTGG
>comp43046_c0_seq1
GCCGTAATATCGCATTATCTATGTCAAATCAAACTACCGATAAATATGTCTATGAATATAAATGGTAGAGATCAATGAAAGCTTTGTTTACAAATGACAAGAAACCTATGATACATATCGGGTTAGATGATAAAACAAAACACATTAATTCTTCCATACTTGTTGCAAGAGTTTGTATCTAACAACACTTGTTCCCTCCTTTCCCCGGGAAATCCATTTTGCTTCGGAGGAATCCGAACAAATCTGGATGTTGATCAAAGCCGCCAAGGGCGAGTTCATCTTCTCAAGATCA
>comp43047_c0_seq1
ATGTCTCCATCAAGATCCTCTGCTGCAACAGCTCCGTCGACGCGCTCGCCTCCACCAGATCCCTAATCAGCTTCTTGTAGTACTCTTTCAATTTCTTCATCATACATAAATATTGCATTTTCATCCATCTCACTCGGATCCGCCGGAAAACTCTCCCCAGGGAGAATTTCCCCTGCCTCTGGATTTTCCGGCGGCCAAGCCGGAGCGTCGGCAGCCGCCTGCGTCTCCTCCTCGGGAGGAGGTTGCGGGCGCGTGGGGCCCACCACCGGATGGCGGAGGTGGGCGGCGCTCCTTGGTGTTGGGCTTGGAGGAGGAAGGTGTTGGAGTGTGGAGAGGCCATGTGAAGGAACAGGG
>comp43052_c0_seq1
GGCGCGTCAAAAAGAAGGTAACAACTCAACCAAATCTGCGATGGCGGAAGAAATTGGGGATCACAAAGATACAAATATTGATCTAGCTTCAGCAGAATACAAGCTTCCACTTGTTTGGATCGACTTAGAAATGACTGGGCTGAATGTTAAAGTTGATCGGATACTAGAAATAGCATGTATAGTTACAGATGGAAGTTTGACTAATCAAGTTGAGGGCCCAGATTTAGTTATTCATCAAACTCAAGAATGTTTGGACAAGATGGATGAATGGTGTCAAGATCATCATGGAGCTAGCGGTTTGACAAGAAAAGTGCTGAAAAGTAAAATTACAGAAAGAGAAGCTGAGAAGCAGGTCATGGAATTTGTAAAAGAGCATATAGGAAACTGTAAACCTCTTCTGGCAGGGAATACAGTTTACACGGATTTCATTTTTCTCAAGAAGTATATGCCAGAACTTGCCTCTCTTTTCTCTCATGTTACAGTCGATGTTAGCAGTCTCAAGTCCTTATGCGTCCGGTGGTATCCTAGAGAGCATAAAAAGGCACCCCAAAAGGAGCAGAAACACAGGGCTTTGGATGATATTAGAGAAAGCATAGCTCAACTCAAATACTACAAGGAAACTATTTTCAAAGCATAGTGATGACTTAATTGTAACTCCACAATTCTTGGATTATTTATATTGGGGCTTGTAATTCGAAACTATGGATTATGATCCTGTATAGTTATG
>comp43054_c0_seq1
GTTCAGGATCAAAGCTGAGATATGTACAAAGAATGGGGTTTCCCCTATTTATAGAATTAAATGGGAGCCTTCATTTTCTCCTTCTTCATATCATCAGGCAGAGCTGGAGCTTTGCAAATGGGGCACAAATTCTTCATTGATAGCCACTTTTTGATACACCCGACATGGTATTCATGGCTACAACTCCTCAAGCTTCCTAACTGGTCCATATCCTTGTACTCCTCCAGGCAGATAACACATCTCTCCTCCATTGTCACCTGTTCTGATGTCAAGTAGACTGTCTCTTTCAAACACTTCGATAGTTGATCATCAGACAAGCCAGTGC
>comp43056_c0_seq1
GGCTAAGGAGCTTGACTTGAAAGACTCATTCACAGGCATTGCACTCAGGACATCCAGAGGAAGAGGAGGTTATATAGAGGATTTGATCATATCAGATGTTGTGTTGGATGACGTTCGTGTTGCAATCGAGGCAACGGGTGAGTCTGGATCACACCCGGATGAAGGATTCGATCCAGACGCGCTTCCAGTTGTCAAGGACATCAGTTTTTCTAACATGGTTGGAACAAACATTACTATAAGTGGGAACTTCACCGGGATAGATGAGTCACCATTCGTCTCGGTTCTGTTGTCAAACGTTACCTTTCAGGTTAGTTCCACAGATACTTCTAGCTCATGGGTATGTTCGAATGTTTTCGGTTCCTCCTCGGATGTTTTGCCGGAATCTTG
>comp43057_c0_seq1
GTTCTAATCAAAAGCAACAAGAACAATCAAAAGGACAAAGAGGAGTAAAGCCAGAACCTGGTTTGTTGATACCCAACTCATCCGACCTAAAGATTTTAAGCCCATCATTTGTTCTCCTCCTCGAGCCTTCTTCAATTTTCTTCTTCTTCCTTTTCTTCTCCTTCTCCTTTTTAGGTGCACCAGTCACATCTACAGGCTTCTGACACTCTTCTGCTTCAGATTTCTTTCTCTTCTTACTTGCAAAAATCTCATCAATTTCATCACTTTTCTGCTTTGGAGCAATTGCTAGCTTTTCTTGTTCAGCAGTTGGTTCTTCCTTGACAACCTTTGAAGGAGTTTTCTTCTTCTTCGGCATACTTTGAAT
>comp43058_c0_seq1
AAGGCTGTACAAGAAAAAATATCAGGCCAAACAACATGGATTCATAGGATTGAATCTCTTTGTTTATCACTTTGCACCAGCAACGAATGAAACAGAGGATTTGCTTGCGGCGAAGAGAGGCAACGATTTCTTTCTCGGTTGGTTCATGGAACCGTTGTTACATGGAGATTACCCCCAAATAATGAAGGAAAACGTGGGCGAACGCCTTCCTGGACTCACTGAAGACGAATCGAAGCTAGTTCAAAGCTCATATGACTTCATTGGAATAAATCATTACTTTACAGTTTATGCCAAGAATAACCCATATAGCCTTCTAATGGAGCAAAGGGACTTTTTCGCAGATATGGCTGTATCTTTGATATATGATTACTCTGCTGCACCATCAGGAGGGATTCCTTCAGTTCCGTGGGGTTTGGAGTCAGTGTTGGAACACTTTACGGAAGCTTATGGAAACCCTCCGATCTATATTCATGAAAATGGTCAAATGACTGTTCGTAACGAGACA
>comp43059_c0_seq1
CGTTCTCCCCCCCAACAGCTGCCTACAGAAGTCAACGGTTTTACAGTGGATGAGCGGCCAGGGGAGCAGTGGGTTAGATTGGAAAAGAAGTACGAAGACAGAGAAGAAATTAAGGTGGAAGTCACAATGTTTGACGGGTCAGTGCCTGTTTCAAAATATGTGGATGGTAAAAGTGGCCAGCTTGGGGAGGAAGAGATAATGCACATAACGTTGATAGTTAGTATATTTAAAGATGATAATGACAAAGTTTTGGAGTTCATGTGTTCGGCATGGCCAGAGGAAGTAGAGATCAACAAAATCTACATGCGTTCTCGTGGTCAGATGCCAAACGAGCCATACATGGGTCCTCTATTCAAGGAGTTGGATGAACAGATGCAGGATTCACTCTATGAATTCTTGGAAACAAGAGGTATTGATGACGCCCTTTGTGATTTCTTGCATAAATATGTGCAGAACAAAGATAAATCTGAGTATCTTCGATGGATGAATAACACAGTGTCTTTCATAAAGCAAAGGGCTGCATGATTTTGATATATAATTCTCTTACTGATG
>comp43059_c0_seq2
GTTCCATACTCTTCCAAACCGAATCGAGTTCCTCTCTTCAGAGCTCCTCACGCATCCATCAATGGCTGGATTAGTTCGATCGTTTCGTAGAACGGTTCTCTCTCCTCACTCTCGAGCCCTAATTCATCTGTTACAGTCTCCACCAAATGAGATTCCCGCTCGCGAGTTCAATGCTCACTTCCAGATTCCCCAAATTCAGAGCAGAAGCTACGTGAGCGACATGAGAAGAAAAGCCTTCGACGACAACATCCTCCGCCATCTCCGCAACGAGATTCAGTTCGAACTTGATCGTTCTCCACCCCAACAGGGAGTTGGATGAACAGATGCAGGATTCACTCTATGAATTCTTGGAAACAAGAGGTATTGATGACGCCCTTTGTGATTTCTTGCATAAATATGTGCAGAACAAAGATAAATCTGAGTATCTTCGATGGATGAATAACACAGTGTCTTTCATAAAGCAAAGGGCTGCATGATTTTGATATATAATTCTCTTACTGATG
>comp43065_c0_seq1
GGCTATACAACAGGCTTGTTTTTTGTACACCAAAGCTCAAATGAAGAAAGGCATAACATCAAGTATATCTTAATCATGGCTTTCAAGATCTTAGTTTATGACCCTTCTATACATGTAGCACAATTGGACCTTGATCTAGTGTGAAGCTTGGCCGTAGCTTCTTGGGAAAGGTATGACGTTATCGACGTTGGTGATTCCGGTGGCCAAAAGAACCATAGTGTCGAACCCGAGGCTGAACCCAGCATGCTTAACGGTTCCATGGCGACAAAGGTCCATATAC
>comp43074_c0_seq1
GGCGTGTTCAACTGCCAGGGCGCGGGGTGGTGCAGAGTAGCCAAGAAGAACCTCATCCACAACGCCTCCCCGGCAACGCTAACCGCGACGGTTCGCGCCACCGACGTCGAGGGCATCGCGGAAGTCGCCGGGGGCGGAGAAGTGGTCGTCTACATGTACAGAGCAGGGGAGCTGGTGCGGATGCCCAAGCAAGGCTCCCTGGAGGTGAGACTTAGGATTTTGGAGTACGAGCTCTTTCACATCTGTCCCGTTGAGGAAATTGGGGAAGGAGTCGCGTTTGCGCCGATCGGGCTGCTCGATATGTTCAACACCGGCGGCGCGGTGGATGAATTGGTCGTCGATGGCGAATCCGGTGTGGTCAGGATGAAGGTGAGAGGGTGCGGGAGATTTGGGGTTTATTGTTCTCGGCGACCTGTCAAGTGCAGAGTGGAGGGTTTGGAGAGTGAGTTTGAGTATGAGTTTGAGAGCGGGCTTGTCACGGTGAGGCTCCCGGTTCCGGCGGAGGAGATGTACGGATGGCCGATTGAGTTTGAGGTTTAAGGTGACGGTGATGGTGATGGTGACTGGATATTGTTCGGTTCAAATTCTTGATTATCTATAGAGATTAGTGGGTGATTGGGGATTAGTTCGAGGGCATAGAAGAGAG
>comp43076_c0_seq1
GGTTACCAGACCTTGCGACGTGACGAAGTCTGACTGTCTGGCCTAAAGAATGCAGCAGTACTTTCCACAAATCACCCTGGACCATAGTGTTTTTGGCTCCTTAGGCAGGCGTCACCCCATCTTGGCCATGAACGCAGTATTCACTTGTCTCATATTTATCACACCAAGGTCGTTTGCTTCTCTTGGTTTCCTCACCTCATCCCATTTCAAAAGATGAATTCTCCTCAATCGATCCCCAAACAAATCCATGCATCATTTTAT
>comp43084_c0_seq1
CGCTCGACTTTTACAGCCTTGATTTTCGAAAGACAAAACTGGAAGCTATGATCAGAAAATTGGAAGCATGACCTTTCATCTTTGCAGGGTACCATTGTCACAGCTTCTATGGTACAGTGCTCACCTATTGTATGTTAACTTCATCGTCTTTCCCAACTTTCTTGGGCTCGGGAATAGTGAGGATGCCATTTTCCACCAGAGGCTGCAACTCTGGTTTTGCTAGCTCGCGAGTGCTGGCATCTGCCGATTCCATGAAGGCCGAAATCACTTTAGAACTGTGACCCTTGGCCCATTCTTCGCACTTCCCTTCTAGTGCTGCCTTCCACAAAACGGAAGCAAAAGCAGGACAGTCTAATACAAGCCTTCTAATGGTTCTGCTAGAATGGAAATTTTCAAGAAGATGTTCCGAGTCATCTGATTTTGGCTTAGCAACAAGGG
>comp43085_c0_seq1
TGGCAGCCACCTCAGTCGACGGCCAAGTCCACATCCACCAGGCTCGGTGGCTGCCAGACTTCCGGCGGAGTGTAAAGCTGAAATACGTGAAGCTCGGGTATCACTACTTGATAACGCACCTCTTCACCCTCTCCGTACTCCCTCTAATGTGGTTCATTCTCCTCCAAGCTTCCCATACCCAATACGACGACGTTTACCAGCTGGGGCTCCGCCTCCAG
>comp43089_c0_seq1
TCGGGGAAATTCCAAGTCAAGTACATGCAATGTCCAAAATTTACATGCAACAATATACACCAAATAGAGTATCATCCAAGGAAACATGACATGATCTCGTCCAACATCCAGATTATGAATTGTCATGGGTAGGAAGAGCGAAGCAAGCATCTTGAATACCTCATCTACTTTGCAGCAGCAACGAGAGCTGACCGAGCACTTGTGAAAGACGCGATAAGAGATCCAAGCTGCAGTTTGTCATTGCACCCAAAAGTAAGTCTATACTCAATGTCAGCCAAATCATTAACCAACTTTGCACGAACATCTGCTGGCATCTTGATCTTGAAAACAAACATTGTCACCTCCCTTGTGATATCCACCAAGGCCAAACCTTTTCGTGTTTTCATTTCAGAAATTTGGCTAAAACTAGA
>comp43091_c0_seq1
GGGAGTCAATTTCCTGTGTATGATCCTATAATTGTCATTTCAACCCAGAATGAACTTGTATACTGCCTTGCGGTGGTCAAGAGTACAGAACTGAACATAATTGGACAGAACTTCATGACCGGCTACCGTGTTGTCTTTGACAGAGAGAAGCTCATTCTTGGCTGGGAGCAGTCAAACTGTTACAACATTCAGTTGTTTGCCACTTCTGAAGAAGCAGGCAACACCACCCATGAGCTACCTGCAGCTGCTGTTGAACCGACAAGAAGTACTACAAATTCAGCCCAGGGGACGGAAAATTCATCTAATGGTTCTAATCATCAGGATATCAATTGCCTAGTCATCAGGATTCTTCTTCTCATGTTATTCCC
>comp43091_c1_seq1
AACGTAACTGTGACACAGATGCGAGTGGGAGCCTCGCTGATTGACTTGAATTTCACTGCTCTATTTGATTCTGGAACATCTTTTACCTACCTAATAGACCCAGCTTACTCTAAGCTTGTGGGAAGTTTCCACTCGCAAGCAAAAGATATGAGGCGTCCGCCTGATTCGAGGATCCCTTTTGAGTACTGCTATGATATGAGTCCTGAAGCAAATACAAGCCTAATTCCAAGCCTAAATTTAACTATGAATGGAGGGAGTCAATTTCCTGTGT
>comp43092_c0_seq1
AATCCACCCTTCTCCCCCCTTTACCCCACCCGCCCCCCCCGCCGCAACGCTCTATCTCTCGAATTCTTCACCGAATTCCCCAAAGCCCTCGCGTTACTCGACTCCAATCCCGGTGTCGCCGTCATCGTACTCGCCGGTCAAGGCAACGGTTTCTGCTCCGGCATCGACCTCGACGCACTCGGCTCAATTTCAACGAAATTCAAATCCGTCGAACGCGGACGCGCCGGCGAGCAGTTCAGGAGGGACATCAAGCATATGCAGGCAGCTATCACGGCGATCGAGCAGTGCCGGAAGCCGGTTATTGCCGCCGTCCACGGAGTTTGTATTGGCGGTGCAATCGACATTATCAGCGCCTGTGATATAAGGTATTGCTCGGAGGATGCGTTCTTCTCGGTGAAGGAGGTCGATCTGGCTATAACGGCGGATTTGGGGACGCTCCAGCGGTTGCCGGCGATCGTGGGGTATGGTAACGCTATGGAGTTGGCCCTTACTGGTCGGAGGTTCTCTGCTTCGAAGG
>comp43093_c0_seq1
GCCATTTTGGGTAACTCCTGGCTTGCTTTACTTTCCTTAGCTTGTGTGGGGTTTTGTGTTTGTCTTGTGGTGATTTGGATGGAAAGGTAAGTCTTGTGTGGCAAAGTATTCCCTCTCTTTTTCTAGTCAAACAAAGAGCTTGCTAACATCTAGAGTTAGTCTCTAAGTCTTCAATTTCACCTTGGGTGCCTCCCCTATTGTCATTTTCGAATTGCTGCCCAAGTAAAAAAAAAGGTAAAAAAAAACAGAAGTAAAAAAAAA
>comp43094_c0_seq1
CTCTCTCCTCCAAAAATTCGATGGATTTAGTGAGTGCGGTGGCCGCCGCTGGTTGATGCGCCGTTTTCCGGCTAATGTGCGCCGTTCCGATAAACGAGGCTCACGAATTCAAAGTTAATCAGCATTGTGACGAAATTAAATCTCTAGTCAATTTTGTGGATGGTTGCACCTGCACATTCTACAAAAATAATGCGGTGGGGGATTGAATTGATTATTTATACTATATACTTGTCTTTTAGGTTTCAGTTTCATTCTTCAGTTTAGGAATTCATATACAGGAAAGGGG
>comp43095_c0_seq1
GGGTTTGGGTTTGTCACATTTGATTCTGAAGCAGAAGCTCAGAAGGCAATGAAGGCTTTAAATGGCACGATTGTACGTGGGCGTCTGATCTTTGTGGAACCTGTGAAGGCAAAGGCAGACGCAGGAGATTCTGGGTGCGACTAGATCCGCAAAGGTGGTCGAATAGTTCTTCATCTACTTGAAAGCTGAGGTACACCTTATCAGAAAACAATTACAAAGGGATAAACACGACAGTCACACTCGCTGTCTATTATTTCAGGTATGGAGCTTGCTTAGCTATATTTTATTCTATTGATTCTGGAGTTGGTGGATGATGCTGTATTTAAATTTGTAAGCTGGTGTCATAAAGATAGCGAGTGTGACTGTCGTG
>comp43097_c0_seq1
GGGTCCGGATCTTGACGTCATCCGAGCTCAGGAGCCCGAGAATCTTGGGGATTTCGTGGTTGGACTCGATTTCGTCGACCAGCGGGCTCTTGATGGACCTGATCAGGGAGCAGAGAACTCGGAGGGCCCAGAACGAGCTCATGGAGATGAGGGCGTGGACGGTTTGGCCCATCAGGACCAGCCCGACGAACACGTTCTTGTTGAACCGAATTAGGGATTCGATGACGGAGGCGGATCGCTCGCGGAGCGTGAGCGAGCAATTAGGGTTACAGAGGACCGATTCGAGGCAGGCGTACACCTTCGACTTGAGCAGCAAGTCCTGGAGCTCGCGATTGAACCCCTGGGAGACGCGGCTCTCGAATTGAGCGAGGAGATCCACCAACGCGCTTTCTTCTTCTTCTTCTTCATCGTCGTCTTCGGATACGGATCCGGGGCCCGGGGAGAAGGATTCGAGTGCTCTGACGAGATTATCGAGGCTCTCGCGGTCGATCCAGGCCTGGATCTCGGACTCGATGTGGCCGGC
>comp43100_c0_seq1
GCACATGCCACCTCTGCTGGTGTCGTCCATCCCTCTTCCATTGTGCCGACCTCTCATTGATTCCGGCTGCGAAGTTAATTCTGGCCCGCCGACCCTGCCGAAAACAAGGTTGATGAGCTCACTCCCATTGATTCCGACAGAGACGTTGAAGAAGACGGCTGTTCAATTACATAAGTCAGAAGAACGACAGGAAGGAGAAGATAGAGATTACGGCGTCAACGTTCATGGAA
>comp43102_c0_seq1
GGCGGTGGGTACTTCGTCGCCTCCATCCGACCTCTTTCCCCCTCTCTCTCTCCTAGGGTTTTCCGCTCCCATATCCCCGTTTGAGTAATCAGGGAGCCAAATTGGCGAAATTATTACTCATCTGATTTTGATTTGAGTTAACATGGGTAAAGAAATCGAACCTACGAATGCGGAGACCAAGGAAATTACGCCTGTACATTGTGATGAATCGGAGGACGAGAACATATCTGAATCCTTCATTTGCTGCGTCTGTCTGGATCTCTTATACAAGCCCATTGTGCTAGCTTGTGGACACGTTTCCTGTTTCTGGTGTGTACATATATCAATGAATGGTTT
>comp43106_c0_seq1
GGACTGCATCTCCGGTCGACGATGACGAGTAGTTACACATCGATGACGGTGAGCAACAGTCCCGACTACTATGTTAGTTTGTGGAATTTGACGAGAAATGTCTTGTTTCATTTTAGCAAGCTTGCCTTGTTTGTGTAGAATTTTGCATCTGTTTCATTTTAGCCTTGACTACTAGATTTGTTTGTGGAATTTGATGTTATATAATGGTTGTATAATGTTTGTTTAATTACCAGCTGAG
>comp43108_c0_seq1
TGCTTATGCTGATGCGATTGAACGCTATACATGTGCTATTGCATTATGTGAAAACAATGCAGTTTACTACTGTAACAGAGCAGCTGCATATACTCAAATTGGAAAATATGATGAAGCTATTACGGACTCTCTTAGGGCAATAGATATAGATCCAACCTATAGCAAGGCATACAGTCGTCTGGGATTTGCTTACTATTCACAAGGAAACTACAGTGATGCTATCAATAAAGGGG
>comp43109_c0_seq1
TACCCAAAGGTTACACTCTTTTACCACCCAGTGTTAGAATTCAGACGTACTATATCATGAATCAACAATCTCAACTATCATGACCTTGTCAAAAGCATTGAAAGTATGCTTTTTCGCACACACGGTTGTATAACAAAGACACATTCCATGAGAAACAGTATCTAGCTCGCTTGAAAACTGAGGAAGAATTGTAGTTTCTGAACGAGCAGATCCCTAGATCCATACGTCGGCTTTGTGTTGATTACCCAATCCTTGTCCAAGGCACCTGCTTTGGCGCTTGCAATCATCTCCTCATGAAACTCGGAG
>comp43110_c0_seq1
ACAAAATCCAGATTTTCGTAAACAAGAGGCTATACTTGTAAATTATGCTGAGAACATTTTAAAGTTGGAGAGCAGTTCTCTTGGGCAGCTTGTTGGGAGCACCATGCTTATTAAGTTAGTGGTTGACCGCCTTATAGATTTGGATTTGGAGCTTGGGTGGGATGTCATTCTTTCAGATGATCCAACTAAAGGCATATTTGAGATGGAATTAGAAGGTGAGGACCTTGCAGACATTGAATACGATGGAGTTGAGTTCCACAGGGAATACTTGTTGACTGGAGATGTAGTGGCTGACAAGTTGGATAGCTTAATGGTGCTTACCTTTGAGTATCTGAAGTCTTCTTCTGATAATGGACGTCTGGTTGAGG
>comp43115_c0_seq1
AAGGACACGCTAGAACGCGCCAGGGATCCGAAGTTCAACATTAGGGCGTTTCTGGAGAAGGCTTACATTCACCCGGTTTTTAAAGAAGAGTTTGAAGACGACGATGGATCCGGTTCGGAGCTGGGTGGAGGCTCGGAGCACGGTTCGGGGTTGCTCCCAACCAAAAGGCAGTCCCGAAGGAACACCCCTGCACCCAGCAAAGTCAGTGGCGGCGAATCTCCCACGCTGCTGCTCGAGCCCTGAGCTTTGGATAGAGTACAGATCAGTTCTACTTCTCCAGTGTATAAATCTCTTCTTCTTTTGTGTTGTCTGAATTGGCTTGTTCCGACGTTCAATGCAATATCAATTTTTAGAGTAATGACA
>comp43120_c0_seq1
GAACTGAAAAACGAAGTGAAAGCTTTGACGAAGTATCCCATGTACCTGAGTTTGTCTCTAGACCAGAGAATTCGCCCTAGACATAGGTTTTTGGTCTTCTTGAAGAAAGCACCAAAAGGACCCTTTCCTCTTAGCTCCCTGGTCCCTACTGATGAATCTTTCTGCCAGCAATGGGCTAAAACCAGCGTGGATAAGTATCTGGCCTTTCGTCAGAGATTGATGCTGAAAGAGTTCGCACAAAAATATGAAAAGCAATGATAATTTATTGCTATGAAGTTTTATTCTTGTCCTGTATACGAGTGCAGAAGTGTAAAGGTTTTCTAGCCTTAGGAGATTACACACCAG
>comp43121_c0_seq1
ATCTTTTCAATTCCCCTCTTTTAATTTCCCCCCTACCGTAATTCATCAAAATACCCTGAATCCATCACCCTCCATAAAACCGATTAATTAATTATTCAAGGTTCTTGAATCTCGATCTTGATGCTGAAACGGCCGGGTGGGCGCTAACGTACGCCATGGAGGGGTATCAGACTAATCCGTATCACCACCCACAGCATATGCAGCCGCAGCCGCAGCCGCAGCAGCAGCAGATGATGGGCATGGGCAGCGCGGGTGTAGCGGCTACGGTGAGCGTCGACGCAGGGGATCGGTTCCCGCAGTGGAGCGCGCAGGAAACGAAAGAGTTCCTCGTGATCCGCGCTGAGCTGGACCGAAGCTTCATGGAAACGAAGCGCAACAAGCTTCTCTGGGAAGCCATCGCTACAAAGATGAAGGACAAAGGCTTCTCGAGAAGCTCCGATCAGTGCAAGTGCAAGTGGAAAAACCTCGTCACCCGCTACAAGGTAATAATTTATTTATCAAATTACTTTTTTGCATCAGAT
>comp43125_c0_seq1
TTCCGCTACAGTTTGCACTCAATTTATAGTAGGGAAGGGGGGCAATTCAACATGTGACAAGCATCACTTGCGAACAGGTCTTGGCTCACACTTGACACTCTATACTACATGTTGTGTAACAATATTACACATACTATGCTTCAACTGTAATTTGATCTTTGATTTCCTTAGTGCCCCAAGCCATCTTATAGTGGAGGTACTTGTCAACAATGTCAAGTCCACATAACTCCTTCACAACAGGCATGGTTGCAGGCACACTTAACTGGAAAATGTCATCAGAATCAGACAATTCCACTCCCCAAGATCTCACCTGCCTTCTTGCTTCTTTGATCGCCGCTCTCGTGGCACAGTGAACGGTTGCTGCCAACAACAATGGTGGCTCTCCGGAAGCTTTTGATGATAGGACACGCTTCTGGTG
>comp43126_c0_seq1
CTTGCACAAAAGAGGAAGCCCTCGAATTGCCTGAACCCTTACCCCAAGTTCTTCGTGTTCACATAGATCAAAGAGTGCGTCAATTGCCTGGTTCCAAAGGTCCGGGAAGTACTTGAAGAACCTGGGAATGAGCTGCGCAGCCAATTGTTTGGCCTTAATACTACCTTGAGTTGCATTTATGATGCCTTGGAAATCCGAAGCATGCTGGGACTTGTCCTTGGATTCATTAAGGCGCTCGCCATACTGGTAGAGGTTCTCGATAGCCTTGGTCTCGTCTGAATCGTCAGCCATTGGGAGGTACAGTGAACAGAGGTTGGAGAAGAAGGAAAGGGTTTCAGGGGCGGAGAGAGTGTGAGAGCGAG
>comp43127_c0_seq1
TGGAGGTGGGAGCCATTTAGGCGGCAGCAGCAATCAGTCGAGGTCCAATTTTGACCATCCACGCGCTGTTCAGAGGTTGGAATCGAGCTCTCTTGTCTCTATGGCTCCTAATTTGGCTTGGAGGCTCGTGACGCTACCCGTTACGGTGATCTCTGGTGGTCTAGGGTTGGTATCGGGAGCTGTGGGGCTTGGACTATGGGCTGCTGGTGGTGTTCTATCGTATTCGCTTGGTATGCTAGGGTTAGGGTCGGTGCAATCCGGCGATTCGTCGGCGAGCCCGCTGGTGTCAGCGTCGCCGGCCGCGTCGGAGGCTACGGAGTTTGTTGCGGTGTTCGAGAGAGAGTTCGCTGGGAGGACGAGGCCGAACTTCGTGTCGGAAGGGTTTATGGACGCTTTGCAGCGGTCAAGGCATGCTTACAAGCTATTGTTTGTTTACCTGCACTCTCCGGATCATCCGGATACATCCTTTTTCTGCGAGAGGACGCTTTGCAACGAGGTTTTGTCTGCATTTGTAAATGAGAACTTTGTGTCTTGGGGTGA
>comp43128_c0_seq1
GAAGCAAAATGCCGTCACCACTACAAAAATGGAGCTCTCTTCTTCTCATCCTCCTAATTTCCTTTAGCTCTCAAACCCCCTTAAGCCTCGCTGAATTCCCCGATCCGAGCGTAAAATGTGACGACTGTCCCTGTGACACTTGCCAGCTACCACCACCACCGATTCCACCCCCATCACCACCACCACCGCCGCCACCCGAAGTCTGCCCTCCACCACCTGCGCCGCCACCAGACATTTGCCCGCCTCCACCTCCAAGCCCACCGCCACCTCCTCCGCCGCCAGTAGAGACACCGTGCACGCAGTGTTCAACTCCCGTAGTGAGTCGGCCGCAGCCCAAGTATAACAGCCCCGGGAACGTGTACGTGATCAATCAGAATAATCCGGTTGTCTATTCGGGTCAGGAGAGATATCCGGTTTTGGGTCTAACCGCTCTGGTTTTCGGGTGTGCTTTGTGGCGAATTCTGATATGGATGTGATCATGTGATTGTAATTAGAGCGGACGTGGG
>comp43130_c0_seq1
CTACCAAAACAATGAAACAAGTGTTGCCTTATTCATCTCTACCAAAACGATGCCATGTATATACAGTTCTATGAACAAACGCTGAGTGTTATGCGCGCACTTGATGATCTGGAGAAGAATTTCAACTTCCCTTGGCTCCAGAATCAGATCATGCTGGCCTAATCTCAATCCCTTCAACAATAAGACCCGTCTTCCAATTCCCAGTCTTGGTCTCAAGCACAGACAATTCAACTTCATCTTCCTGCCCAGGATGGGTGAAG
>comp43131_c0_seq1
TGGCACACCGTAATTTAGCGACAACGGAAAATCAATCCAACATTCAGGCCGTTCAGAAATCTCGGTCACGAAATGGATAACTGAATCGGTAATCCCAACTCCACGATCATCCTGCTCCTCCTCCTCATCTACTTCATCCAAATGCAAATAATTCGAAGCCATCTTCGAAAACTCAGAAACAGCCTTGTTGTGGGAAATGAGGGAGAGAGACGACTTGAAGCTACCACCTAACTCCGCGAGATCGCTCCGGATTCTGGCGAACGTCGGTGGCATAGAGTCGCAGGAGTCATCGGCGGAGGAGGAGCATGGCGTGGCTGGTGAG
>comp43132_c0_seq1
AGGTGAGGAAAAGATACAAAACTGTCATATGGTCTGTCGGGATCTTGGAAAAGGTCATTCTTCGGTGGAGACGCAAAGGCACTGGTCTGCGTGGATTTCGTTCTGGCACACAAATAAAGGAACCCAGCACAAGCACGCAATGCATACCCCCAGAAGATGACGACTATGATTACCTCAAGGAAGGTAAAAAACAAACTGAAGAGAGGTTGCAAAAAGCTCTTGTTAGAGTCAAGTCCATGGTTCAGTACCCTGATGCACGAGCACAATATAGAAGGCTGCTTACCGCAGTTGAGGATTTCCAAAAGAACCAGCAGCAGCAGGTGTACAATAGGATAGTAGGTGCTCCAGTGGAAGGTGAGGATGACATGATCGACGTTGAGAGTCTACTTGACGACGAGAGTTTCATGGCTATAGCATTTGATTGAGGCATGAACATCACTACTCTTCCGTTAATCGCGTTGAATAGTGGCTTGAAGTGATCCATGGTTTATACTTGTTTGCATATCTGCTGTAAATATGGAG
>comp43133_c0_seq1
GGGGTGTGAACATTAATTCTTCAAATCCCAACGATTTGTTTACTTTGTCACTGATGAAACCCCCATCTGACCAGCCAGATTACATACTCGAGGAAGATTTTATGGGTTAATTTTCTATGGAGGACCGAACGTTGAAGCTACATGGTAGCCTGACTATGTGGTTGTCTTATGTGTGCAAGGAGATTGACGTTTTCACATCTATTGTGCATATCAACATTGGGGATGATAGAATTACGTATTGTCTTCCTCTTGGGTGAAGATAAAGGCTTTAAAGCTTTGGCATCTGAGAAACCATATGACATACCACCAAAAATAAGGAAATCGATTGAGTTTGAGCAAATCTCTGATGTTGTCTTACAAGGCTTCACAAAAAAAAAATATGCATAGTATTTCAATGCGTTGTTAGGGAGGGAAGAACTTCTCATTATGATAATTGTTATATTTTCTCTGTATGGAT
>comp43133_c1_seq1
AAGAATTAATGTTCACACCCCCAAAGTACCACATCTTCTAAAGTGGTGTTTTCTATGGTAAATAACTCGGCGGCAACCTCGTTGACATGTACCGATTGAGGCTTTCCTCCAACATATGAAAAGGGCATAGAGATAATGATAGGACTCCCCTAAGTAGGAGTGTAAGTAGTGACAGACATATCATCCATGAAGTCAATGAAGCCAACCTCTCCCTTCTCTCCAATGGTGGAGTATTCATCAGTCATACCTAGATTTACAACTTGAAGACAAGCTTGGTGTCTTCACAAAGAGGTAGAAG
>comp43134_c0_seq1
CAGTAATGCAAGGAGGAATGATAAAATGTTCAGTAAAAGGAACATGATTGGTGACTGGTGAGAGCCCAATTTGTCAACGCGTCGGCGACCCTGTTGAAAGCACGGTGGATACGAGTGACTTGAACCTCCCATGAAGCGTACTCTTGAATCAACTTTGGGCTCAAGCGGCGATGCGCTTAATGGCCCAGCTAGCGACGCCCAACGGAGGCGTCAATGCCCAGACGAGGCGAGGGAGGAGGAGGAGGAGGAGGAGACGGAGAGCAGGATAACGCGAGCGGACGAGCGGCGCTTGGGAGGAGGCTGGATGCGGCGCTTAGGATCTTAGGGTTAGGGAGCAGCCATGGATGAAGAAAATCTGAAGAAGCTTCCTCTAAAGGAGTAAGGACGGCTGGTGCTGATAGAGAAGGG
>comp43136_c0_seq1
TCGCAGAATCATCACCACTTCCACCACCAAGGGTATCTCCAGCACCACCACAACCGCCACCAGGAGATGCCGGAGCTGTACGGCGTGCCGCAGAATTTGGTGGGTGGCGGATTACAAGCTGCGGAGTTCTACCCGTGGGCCCCAACTGCGCGAGCACTGACAAAGATCTAATCAAGTTAAAGGAGACACGTGACAGATCAAGTATGGCAGAAGCATAGAG
>comp43137_c0_seq1
CGTGGTCATGAAGGCAGGGGAATCGGTTTAGGCCACAAGCTCCGTGCTTACAACTTGCAGGATGCTGGAAGGGACACTGTGGAAGCCAATGAAGAACTCGGGTTACCTGTTGACTCAAGAGAGTATGGAATCGGCGCGCAGATTCTTAGAGATCTAGGCGTTCGAACTATGAAGCTAATGACAAACAACCCCGCCAAGTACATTGGTCTTAAAGGCTACGGTCTTGCCATATCTGGCCGCGTGCCTCTGATAACGCCAATAACAAAAGAGAACAAGAGATACCTCGAAACAAAGAGAGCCAAAATGGGCCACGTCTATGGTCTACCAATTCGTCGCGATACTAGCAGTAACATCAATGGCAACCAAGATCTGGAGAAAGAACAGGCTTGATACATGAAGCAACTTCTGAGCTGAGGTTGATACTACATCACTTGATGAAGATTTAGTTTAATTCTTTCTCGGAATTTACAGTCATG
>comp43138_c0_seq1
CCCCAAACATGCACAGTGAGGAACAAAAATTTTTTTGGTTAGCCACTACAATAGACGAGTCATCTTCCAAGAATGCAACTGATATTGGATGTCCTCCAGCTGGGACATTAATTCTCAGGAATTTGAAACTTTTGCTTGAAACATCCTCCAGCCTAAACACACGCACCACCCCATCAGCACAGGCAGTTGCCAAATTCCGTCCATCAGGTGAAAAACACAACCCTCCAACAGCATCGCCGTGACCCTTCAAAGTGTTCAAATCCAACGGATGATGTTTCTTGTTATGGTCCTTATCAGCGGCGTGCGCATGGTGCTTCGACTGAGACTTCTTCGGTGCAGATTGCTGAGCCCTGGATGGCTTCTTCTGTTTATGATTCGGATCATTGACCTCCGCTTTGATCAGCGATTCCACCTCAGATTTCTGCTTCCTGAAATAGTTTCCGAAGATGAGGAAAGCGATGACTCCTCCCAGAATCAACGACAATGCTAAAATGGGGAGGATTGGATCCATCTGTAGCATAAATTCCTGTAACGCTGGTTGACGATTGGTTGCCTCAACAAGTGATCACGAAAATTGGGTTCTCGAGAGCGTTTTTGGGGATTCCGATTTCGGAATGAATG
>comp43140_c0_seq1
CTTGCCCACTACAAAATTAATTAATTACAATATAATAATATCACAAGAAGGATCTAACGGATCAAGGAACCGAATGATTCGGCTTCCCCTCAGGTGGGCCTTCCCACGACTTCCCCCCTCCAAAAGAGCCCATATCCAGCCCATCACCGAACGGCGTTAGCAGCCCAGAGAGCCCATTAGAAGAACCGTTACTGGGCCCAATCCCTAGCCCAAGAAGACCAAGCGTGGTGGGCCTCGCTGCGAATAACCCGCCCGGCCCATTCATTAATTGTCCTGTCGACATGTAACTCCCAAGCCCACCACCACCATTCTCATTCTTCACCGCCCCCTGGTTCCCGCCACCGCCGTCGTGCTGACCGGCAGAGGAAG
>comp43142_c0_seq1
GGAAAGCGAATCGGTTGCACTAGAAGCCTTTCTAACCTTCCCAGTGATTCTTGAAGAAGGAATACATTGGATTTGGTCCTTCTGCCATCGCTCTGTCAATCCTCCAATTTGAGCCTTGTCGCTCCTCGATATATAAACTCACCCTAATTTGCACTAGGCATGGTTTGATAGAAAATTTAGTGCAAATAATCAGTCGAATGGAGAGGAGAACGAAGAGATGGAAGGGAGAAGAGACCAAAGATAGGGTTTGTCACAGGAGAATGCG
>comp43143_c0_seq1
AGCTGCTTTGCTCAGAAAGGCTTACCCAAGCTGGAGCCCAGCTGCTATCAAGTCTGCATTGATGACCACTGCTTACAACGTCGACAATTCTGGGAATAACATCACAGATCTTGCAACCAAGAAGCAATCCACACCCTTTATCCATGGATCAGGTCATGTTGAACCCAATAGAGCACTTGATCCTGGGCTTGTCTATGACATTGATGTAACTGATTACGTTTCATTCCTCTGCTCCATTGGCTATGACTCTAAGAAGATCTCCATCTTCCTCAGAGAGGCTGCTCCTGTTAATTGCACCGCCCAGAAGAAGCTTTCGAGCCCCGGGAACCTGAACTACCCGTCCTTTTCGGTTGTGTTTCAGCCTGGAAACGGCGTTGTCCAGTACACTCGGGTGGTGAAGAACGTTGGGAGCTCGGATAATGTCGTGTATGAAGTTAAAGTGTCGTCTCCATCGAACGTGGATGTCGTCGTTTCCCCGAGTAAGCTTGTGTTCAGTGCAGAGAACCGAACACTGGCTTATGATGTCTCCTTCACCAGCCTTGCTTCTTCTGATGATATGTCAGTTGTGGGTTCGTCGAGTTTCGGATCAATCCAGTGGAGTGATGGGGTTCATCTTGTGAGGAGTCCGATTGCAGTTCGGTGGATTCAGGGATCTGAACCGCAGTTGGTGGCTTCTTCCTGAGATGCTGTGGCTCTTTGCTGTCTCATTTGCTTGTATATTCATCTTTTATTTGCATGTATAATGGGAGGATCATTGCTGTGACTGTTCTAAATTCTTGTTAATATGCTCTTCCCTGACTTTAAGCTTCAATTCGTTGGTGCATTCTCTCTTAAACAGTTTTTTAGTACACTTCCTGCACAGATTTGAAGTCTTCGTTGTAAGTATTGGCATTTCCAGATTCAAGTGGTG
>comp43143_c1_seq1
TAAAGTTTCAAGGGACAATAATCGGTTCATCTCCATCAGCACCTATGGTGGCAGCCTTCTCTAGCCGGGGTCCAAACCATCTCACTGCAGACATCCTTAAACCTGACGTCATTGCTCCTGGGGTCAATATCCTAGCCGGGTGGACTGGCTTTGTGGGCCCAACTACTCTTGAGATTGACCCAAGAAGAGTGGAGTTCAACATCATCTCGGGCACTTCAATGTCGTGCCCACATGTAAGCGGGTTAGCTGCTTTGCTCAGAA
>comp43144_c0_seq1
GTTATTTTCCGGGTTCAATCAACCGCATAATCCAGCAATCATGTTTAATGAAACTATATTATCTACTGAAGAGGAGATAAAAGTGAGTTTCGGTTACAAATGCAATGGGAAGGAAGGTGTTGATAAGGTTTCTGTAGGAATAGAAACCTTACCTGGATTTAGACTGCAGAGGACGAGCCGCTCCTTCTCCTGTCTTTCTGGGGCCGCCTTAAGTGCCAACACGACGTTGGCAAACACGAATATGTGCAATGGTTTAATATGTGCCGAAATACTTCCAAGCTGGGACTCCCCGAAATCATTCCAAAGG
>comp43145_c0_seq1
GGGGAAGGTGAGGGCAACGACGTCGCCGGGGGAGATGCCGGAGGAGGAGAGCTGGGAGGAGGCGCGGCAGACGAGGCGGTGGAGGAGGGAGTGGGTGAGGTGGAGCTTGCCGGAGGAGGCGGAGATGGCGCGGCGGGAGGGGAACTTGTCGGCGACGTGGGAGAGGAGGCCGGAGAGAGTGTGTGGGGATGAGTTCTCCATGGCTTTCTTTGTTGAGTGGTGCTGATTCTTTCTGATTTTGGATTGGTTGAGTGGGATTTGATTTGGGATGAAAGTAGCGGGGAGAGAGGACGGGCAATTTATAAG
>comp43147_c0_seq1
TTAACCCCTCAAACAAACATCAATATACATCAAATTGGTAGCCAACTTGCATTTCTTTCTAAAAAATTCTCAATCCTACCTTATAATCCTAACATTTTTGCATAGGAAATTAAGTAAAAAGACTGAAATTAATAAGCATACAACTCCGCCAGGTCATCAAGGGGAGAGGTGTGAGGATCAGAGTTTTGAATCATCCAACGGAGGTGATCAAACAACACCACCTCACACCCAACCGTGATTTGATCCGAGCCGTCCGATCTACCCACCAACTCCTGCACTACCGGATGCTCCAACAAATCCGGGTCGACCCGATACTCCCCCCGCGACCCCCCCACGCAAA
>comp43148_c0_seq1
GGGGTTTTCTATCGGAAAAGACTAAATTTCAGCAAGACAGTAAAATCGAATCTGACTAGAGCACAGTTCACAGAATCTCCCTTATTGCTTTGTTGAAGAAGCCAAAATCATGGGTGGAGTTGGTGCCTTCGATGTCTATTTTGGGGGTGAGGCCAAAATCATGGGTGGAGTTAGTTGTCAGGAAGAGTGTTCCACCGTCGATAAAATGAAAGAGGTATGTCTGCCATTGAACCACCGTTTGCAGCTAGAGGGAGGATAATAAAGCCTAATACAGAGCGGCTGGCGGTGGCGGTGGCGGCAGGGCCAAGGAGCAGCCGCTCTGTATTAGGGTTTTTTTTCC
>comp43149_c0_seq1
CTTGCAAATCCGTGTTGCTCAAGTAACCCTCGGCTTCCAAACTGAGGAAAACATATGGGAATTCCTCCTCGCACAGCCATTGGTGGCTTGAAATTCGCCTTGCTACTTGTGAATAGTAATTCTTCTCCTTGCTCGGTCTTCCATGACAAAACCTGCCCTCCATACAAGCTTATGCGAACTGAAGCACCTCTTGAGTTTCTAAGGGTCACTTGAGAAATCCCATTCTTGTCATTTGATACTTCACTTGTGGGTCTCTTATCCAAGGCTACGGCCTCAGATTGATTCATTTCAAACAAGGGCAAAATCATGTAAAGGCTATCAATTCCACAAACACCCTCCCCCTCTAAGGATTATGACTGGCCAACTCTTTTTAGGTATGACTTCT
>comp43151_c0_seq1
TGTGTGCAATCGAAAGGAAAAAACAAAAGAAAAATTACTCCTATGACAGAACGTGAGAAGAGAAGGACGGCCGGATCGAGAAATTTCCCATCGAATGAGATGGAAACCCCTAGACGTGAGAGCAATAAATCGGAGAAGTGTATAAATTTCAATCGATTCGATTCCTTTATGCGATCACTTAGCCTTAGAAAGAAAGTAATCTGATGTGAGGCCTTGGATCTGAATCTTCGTCTCTCGCATCAAATAGGAAAGATG
>comp43154_c0_seq1
TTCAATTGGCAATTTCTAAACAAACGGCAGTGGAGCAAACTTCAGGGAGGAAGCGAAGAGAGAGAGAGAGAGAAATGGCGTGTTCGTCGTCGTCGTCTTCTTTGTTGCCGTGTTCATCTCCATCGCGATGTTCGTCTCTTCGTCCGAAATCTTTTAACAGGTGCTTTTTTCGAGAGGTTAACTACGTCGGAAATGGAAGCTTGGATCTCCATTTGCGCCTTTCATCACGGATCCTACCTTTCTCTACTCGGATCTCTTGCCTTCGGGATTACAAAGCTAACACAGTAACCTGGAAGTCATGGGACAATCTGGTGCTCAAGAGTGAAGGTCCAGTGCTCGTGGAATTCTACGCGAGCTGGTGTG
>comp43154_c1_seq1
GAATTCTACGCGAGCTGGTGTGGGCCGTGTCAGATGGTCCACCGCGTGATCGATGAAATTGCTGCAGAGTACAAGGGCAGAATTCAATGCTTAGTGTTGAACACCGATGACGATCTGAAAGTTGCTGAGAAATATGATATCAAGGCTGTGCCTGTGGTCTTGATCTTCAAGGATGGAAAGAAACAAGGCTCCGTGGTGGGGACCATGCCAAAGGAATTCTATGTGGCTGCCATTGACAAGGCACTGGCCTCATAATTGCAAGTTTGGAAGACTGGAACTGCAACTTCATGTATAGCAACTCTTACTCCTTAAATCTGACAGGGAATGAGACAAATGTTGTCTTTGCTTTGTTCTGTTGCTTCTCTTGGGAAACCATTACAGTCATGCTGACAGAGATTTGAATGTCTTTTGTGTTTGTAGTTAGCATGGCATGGATGTCCTTGACAATTAGCTGTTGCTTGTTGAGAATCCTGTAAATCAATGCAAACTTGCTCGGTA
>comp43156_c0_seq1
ACTCCGGCACTATCAGTCACCTGGGGTTCCGCGGAAAAACTTGCGTCCTCTGTCAGAGACTTAGCAGCATCTGAAAAACTCCGAAACTGAGACAAGGTATTGTTGATTCGAGGATAGATAGTATGGCGAGAAGAGATGTCGCGAATTCCTGCAGATCGGAATCGGTTGAGTACTCTGTAAGCCATCGTTAGTTGTTCGATTGATTTCTGCCTTCTCCTTTATGATACTATGAAACCCGTACGCTTCACCTTCGGTTCTCAATAGACGTCTTCGGAAGTG
>comp43158_c0_seq1
GCCTTGTATGTGGCTGGGGGGCCAACATTTTTAACGGTTCGAGAGATGGTGATGGAGCTACTAAGGTTAGGAACCGAGATTGAAGGATAGTTAAGGTTGGTGATGCTGAAGTTATTCGGGCAGTGATAGGGCTTTACTGAGAACAGTGTTATAGATGTATCGTTGTATCCAATGGAGCAGAGGAAATTTAGGTAGTCTTTATTACGTAGGTCGTAGACCAAACCTGGGTCCATTGCACGGTTTGGTTGAATATGTCCAGCTCCATAGCTGAAAGGATCAGCCTTGATGTTTGAAGCATTCAGGATCGGTTCCATA
>comp43161_c0_seq1
GCCTCTTATCTTCCTTTTCCTCTTGCTCTTTTTTCAATCTTGTCCTTAGGTGCTCAGCGATGTCTTTCTCATCCACATCACAAATAATTTTCTCCATGTCACTTTCACGAATGTATACCAGCATGTAGGCGTTTGAATACTTTGTGAACTTGAACGGAGTATTGTTAAACCCTGGGTTTGTCTCTTCCTCACCACCATATTGCTCTTCTAGTGCCCTCTTCACATCTTCTTTTGTTACTCGCTCATCATCAAATTTGA
>comp43163_c0_seq1
GGCGACGCTTTCGATATGCTCAACAGGAGGCCACCATGGTGCTGCTACGACCCTACGCCATCGTCGCCGGCACTATCACCGCCACCATGCATTCCATACAAACCCCGCTCCCTCCGGCCTTCGCCGCTCGATCCAATCTGCAAATTACCCCCATTCCTTACCTCCGCTGCAAAACCTTCAAAGCCCAAGAACATCTCTTATGTCTCCGCCTCCACCACCTTGAACCACACCGCATCGGCTCCGAAGCGCGAGATGGATCCGACAAAG
>comp43167_c0_seq1
GTCAAGTGCCCGCGCTCGTATCCGACGGTGGCAATGATGATGGAGAGGAGGCCCTTGCAGTTGAGTAGCACAGAGATGGCGAGCCCATCACGGAAAGGCACGCCACAGACGACGGAGACCAAGAAGACACAAATGGGCTTGACCAAGGTGGCCACGACGATCAGGGCTATGTTTATAGCCAGGGCGTGGGGCGAGAACTGGGCTCCCTGGATCATGATCCCGACGGACACGAAGTACAAGGGCATGAGGATGGCGGAGACGCAGTCCTCCATCTTGTCGGCGAGCGTCTGGGGCAGGGAGGCGC
>comp43168_c0_seq1
AATTGAAGCATTGAAGCGATAGCTCTCGTTTGACTGATGGATCGCTGCAGACGATAAAAGGTATGGATTTCTCATGTGAAACATCTTTGCCTTCTCCATCTTTTGTGCTCCACAAAACAAGCTTCTCTAGGAATGTCAAAGTGGAGATGACTGATGCTCCTCCAAGAACTCCCACTGTTTTTTTATGAAAAATTGATGATCTTGTTGATGTTTTCTTGGAAACAACTGGTGTGCTCCTCTCTTCATCTTCAGACTGCACAAAGATAGACCTCTGCACAGAGGCAGAAGAAGACGATGATGATTTGGATGAGGTTGGCTTTCTAGTCCTCTTCTGAACCCCTTGATTCTTCACACTACTTGCAAATAATGCAACTGTTTGGTGATGATGGTTTAGGGCTTGAATTGACATTGTTGCTCCTCCATCAAAGTTCCCAATTGACTGAAATTGTATCTGAAGCTTCATTGTAACTCCCTTGCAGGAGAACCCATCAAGATTTCAGCACCTAATTGATGAGGAAACAGCATCAATTGATGAGAGCTAGGGTTTCAATCAATGTAGAGAGAGAAGTAGAGGAGCTGGATTTTGAAACAGAGGATGTG
>comp43169_c0_seq1
GAATTTAGGGCTGCAGAAATGGGAGATCGATCTGGCTGTGCAGCTGATGATGGTTTTTCTATGCATGTGAGATTCGAAGAAGACGACGACGACTTCCGGAGCTGTTGCAAAGATGACGAGAGCTATAGCGATAGCGATTGTGCCTGCGAGTGCGAGTGCGGGGAGAATGAGACGGATGATGAAGATGACAAGGTACATGAGCATGAGGATGATTTTGTTCTTGATGAATCTTCTGTGAAGTTATACTTCAAAGGTGTATCAGTTGAAAGAATTAGCGAATCCAGC
>comp43172_c0_seq1
GAAAGCTCCCCTAATTGGCCGCTCGTGCCTGAGCTAAGTGAAACATGAATCGAGGTGGATCCAGGTCTGTCAAAGTTGGGAGTATAGGAACTATAAGTTCCTTGATGAACAGGGAGTTGGAATCTTCAAGTTCTTCATCCATCACACCTTCCTCATCCCAGAGAAATCCTCAGTCAGCGCCTGTTTCCGTGTCTTGCAGCGAGCGTGCTTTCAAGCTAAGGAAACCGTTGGATAAACCTCAGACAACCGTCACAAGAACCAACAACATCAAACAAAGTAGCCAGGAAAACATCAGGCCAACAAGGGGCCAACATCAAGACCGGATTTCGGTTATGGGCCTTGCCACTGCAAACCGACAAAGGCAAAAGGGTTCAGTGGAGGAATCAAGAGGTCCTGATTTGCAGTGGAAATCAAGGAGTCACAAAATAAGTCATCATATTCCAATGCTTGGATCAGAAGATAAGACGACGCCCAAGAGAGATAAGCGGGCTTGGAGAGTGAATTTGGTTGAAGTTGTGGACACAAATTGTGGGATTCCTGCTGGTCCGCTGTCTAGCCGACTTAAGAAGCTCAGCTTTGCTAAGCTATCACAGAGCATTATCTAGTAGGCTTATTAAGGCATGAGTTCTGCAGCTACACTGTAATTTTCGGATGGAGACTCAGACTGCACACAGCCATTGCTCATATTCCAAGTAGGTGTTTCCTGATGTTCCTTTGGGATGCATTTAGTTGAAGGTGTGGTGGGTGATCCTCTTTTCTAACCTCATACACTGGAAATATTATTATTTGTATAGTGCTGTAATCTGGATACTTGAATCAACCAATTTTCTT
>comp43175_c0_seq1
AAGATAAGTATGGATCAAAATCAAATCCAAACTTCCTACGAACTTTTGTCCAAACTCCAACGTGACAAACATCTGTATTTACCTTATTATCCCTGATCAGAATCACCGCGGCGAGGCTCGTCGTCTCTATCCTCCAGTCGTGTGACCCGCGCCCGATTCTCTCCTTCCCTTTAAAGCCTGCCTCAATTGCCAATTTCCTCTGCACCACTCGTCCGATTCTCTCCTTCCTCACTGCATTGGCAATTTCTTCTTCTTCAACCATGGATTCCGTCTCATCCTGGGGAAACACCTCACTGGTGGAAGTGGACCCG
>comp43177_c0_seq1
GGTTGTTGAAAGTGGCCCATGCATTCCAGGTGAACTGGATTCTTCTAATGTGCAGGACAGTGCTTCCTTAAGTTCTATGGTTGACGAAGTTTCACTAGAAGCAAGTAGTTTCCTTCAACTTCAACATGTCTTAGAGAAGTTAGATGTGAAGACAAAGTTATGTATACGGGACAGTCTGTATCGTCTTGCTAAGAGTGCTGAACAAAGACACAAATGTGCAAAACTTACAACCGGTGGCCAAGGGGATGGGGATGAGAGTAGAGTTTTGGCATCTGATGACACTGATAAGTGTACGGGATTTATGGAAATAGAAACAGATACTAATCCAATTGATCGGTCTGTGGCCCATCTGCTGTTCCACAGACCTTCGGACCTCTCTGTTGTGGCTGCTATTGACACAATACCTGTTTCCACGGATCAATATCCTTGTGTGGAGAAGCCTGTTTCTGAAGAAAGTAGCAATGACGCTGGGGCTGGCGCAGCCACTGTTGAATAATGAAGTATCCAGAACCCAGAAGACTTGGGAGGGAAACCGCCTTTGTTGAAACGATGATAGCTGGAATGCTAATAATGATAATGGTAGCGGTGTTATGATACCAGAGGGTATGTGTCAATGGTGATGGCGACCTCCTTGTTTGTAATATACTTCCAC
>comp43179_c0_seq1
AATCATCCATGGCTTCCTCTCTCTCCATGTACGTGGATGTTCATTTCTCCGCTGCAAAATCCCCAAATTTCGCCTACTCTCGCCCTTCTAAAAGGTTTGTCATCTGCTGCAACTCCTCCCCATCTTCTTCCACTGCAAATTTGGAAGAAATCCAGCAGAACCCATCTCCAATTTCCACCCAAAACGATGACTCCAAAGACCCAATTCAGCTCCTCACTAGGCCTCCCATTGCCAAGTGGGTCAATCCCGCCAAGCCCAAGAACGGAGTTCTTG
>comp43180_c0_seq1
ACTGGTATTCCAGTGATGCGCCCGCTTTGGATGGAATTCCCTGCTGATAAAACCACTTTCAGTAATGACGAGGCATTTATGGTTGGAAGCAGTCTTTTAGTCCAAGGGATATACACTGAGCGAGCAAAGCACGTGTCAGTTTACTTGCCTGGACAAGAATCCTGGTATGATCTCAGAAGCGGCGCTGCATACAAAGGAGGGGCAACACACG
>comp43183_c0_seq1
TTCCATCTTCCCATTCTCTCTCTATTTGAAACTTGGCTATCACTCTGTTTTCTTCTCGCCCGACTTCCAATGGCGCCACAAAAGGAAACAATTATGATTCTCAAGGTGGACCTAGATTGCCCTCGTTGCTACAAGAAAGTCAAGAAACTCCTCTGTTCAATTCCGCAAATTCAAGATCAAGTGTACAAAGAGAAGCAGAACACTGTAATGATCAAAGTGGTGTGTTGCAGTCCTGAGAAAATCAGGGACAAAATCTGCTGCAAAGGCGGCAAATCCATCACAGACATCCAGATCGTCGAGCCGCCCAAGCCACCACCACCCAAACCGGATCCTCCCAA
>comp43184_c0_seq1
TTCCTTTGGTCTCTCCCTCAATCTCTCTGAAAAAAAGTTCAAATCTTTCCCCCCCAAAAAACAATGTCAAGAACAGGTTCAATTCTGAGGCAGCTAAGCCTGAAAGAAGGCTGGAGATCAACGTCAAAGAAGTGGACACGCAGCAGAAGCTTCAGCTACCAAAGCTATGGCGAAGGAGGAAGCTGGAGTGGGTCTACTCAGAGAAGCACTTGGAGGCAGATGGGAGGATTGAATGGGATGATGATGAATGGCTACTCTGACAACAGTCAGATGCTTGAGAAGAAGAGGGTTATGGTGGTGGTTGACCAGTCTCCAAGGTCAAAGCATGCTATGATGTGGGCACTAACTCATGTTGCTAATAAGGGG
>comp43185_c0_seq1
CGTTTTGAATCTCCCAGTATTTTTTTTCTTTTGTGTACCTTTCCTCTTTTGAAAAATCTATCGCTTTTCCGCCTGGACCCTTTAGATGATGGATTTGATCTCTTTGATACGATACTCGTCCTCGAATCTTCATGAGATTCTGTGGTTTGTTCACGTATTCATTTGATTTATGTGATTGGAGGGGGTCTTAAGGAAGATTTTTAATCCCAGCTCCACGAATTCTCGAAAAAGGCCGGTCCTTGTGCCTTTTTTTTATTATTATTTCGATCCCCAATATGCACCTTGGTTTCTCTTGTTACTTTTCGCTTCTGGGGTTCCTCTACCGATTTTAGGGTTTTCTCCTATTTCTCAATCTGTAACACGATTTGTGGCTTAGAATTTTCATTTGGGGTAGACTTGCATTCGGTTGTTGACATAGACAGAGATTGTTGATTTGGGATTTTGGAAAAACCCTAGAGTTTTAAGAAAGGGGGGAAAACAGGCAGAGAGAGAAGATGAACGACACCCTTCTAACGACCCTCACGATTGATAACTATCATCCTTCTACAATGTTGTCCATGGACTCCAGCTCCTCTTCTCATGAAGATTCCGATAGGGATGGGAACCGGCGG
>comp43186_c0_seq1
GAGTTATTTGTGTTGTACGGGCATGGAGGCGCGGTGTAGTGTTGTTGCGAAAGAAGAAAGTGTACGTGAAAAATACAAAGAAATCCTCAAACACTACAACCGTTCAACGTTTCATCTACGAGAGGAGGAGATTTGGAGCATCCTACACAAAGGAGTCGTCCTCAATAATAACAAGTTATTTTGGCTTGATGAAGAGGGTCGTGTTTGCATCGAGTTGTTTGCAAGAGCTCTTGCAATTGCTTGGGCTAATGGGCACTGTACGTACATCAAGGAAAGTTTGAGGGATGGCGATCCATGGGTAGAACTGGC
>comp43186_c1_seq1
GGAATACAAGTACACTAGTATATGACCCCATGTCAATCGTTTATTGTCATACATCTCAAAGATGTTCCATTTTATGTGAAACGATACGTTTCATAATTTTTAAAGAGCTTGAATAATTACACCACGTATAACAAGCCCTTTCTTCCAATATGCACCGTGTTCATACATCTTAAACACCACAAACTTTTCACTTGCACTAGGAATCGCCGGAGCTTGAAATTTTCCTACCGTTACTTTCGTTTGTCCCCTCCCGATCAACTCATCCAACTTCTTTTCACTCTCTATTTTGTTCCCGCTTGGCGTTATCAAGAAAAATTTCACCGGAAAATCCCATCTACAAGAAGCTAAGCCAGTATGTTTTATTTGAATGTCGAACAAAATTTTGTACTCCGCCCCCGGCGACAAATCTCCAACATCGAAACGACCTTCAATGTCTAAATAAAACACAAATGGCTCAGCCAGTTCTACCCAT
>comp43189_c0_seq1
GTGCTCAAACCTCCAAAAATCACAACAAGATATGACACTCACCCATGTGAATATCAAGCCCAAGAACAACTCAGAGATGAAGAAGTTGAGTTCTCAGATGACATTTGATATAGAACTTCATGGGCTTCTACTCTGGGCTTCTCTGGGTTTCCTAATGCCTCTAGGAGTTCTCATTCTAAGAATGTCAAACACAAACATCAGAAGATCAGGGGAAATCTCTGCTACCAAGCAAAGGCTCTTTTACTACTTCCACCTTATTTTGCAGATACTATCAGTGCTTTTGTCAACAGCAGGAGCAGTTATGTCCATCAAAAGCTTTGAGAATTCCTTCAGCAACACCCACCAAAGACTCGGCCTTGTTCTTTACTGCGCGATTTGGGCTCAAGCTGTGCTCGGATTCTCTAGACCTCTTAAGGGAAGCAGAAAAAGAGGAGCATGGTACTTCCTGCACTGGCTACTAGGAACAACCATCTTGGTAACAGGAATCATCAACATCTACACAGGCTTACAAGCCTACGAGAAGAAGACGTCGAAGAGTGCAACAATCTGGA
>comp43189_c0_seq2
CCCACTAAAAAGTATCTGAAATATAGTATAATTAAATACCCCCACAAATTAAGGGGGCAAAAACCAACCCAATCAAGTTCTTAGAACAAATTCTTAAGTGCATTAGCCTTTGGACAAGGCTCACCCCACAATCTCTTGCCATTAACCCTTTTCTGATCATCATCAATACTAACACTAATACCATTGTTAGAATTACTCATCTCTTGATCATCTGGTTCATCCCAAAAGATCCCTCCTTGTTGCTTCCTAATGTACTCCCATTTATCTTGCAAGAGGTAGAAGGCAGCCATGAAAGAGACCTCTGCTGTGAAGAGAATTTTCCAGATTGTTGCACTCTTCGACGT
>comp43190_c0_seq1
GGACATTCAACATGAATAAGTGCATTTCATCAAGGAATGGTTTCAACGCCCTTAGTCATTTTTTACTCAACAAGGAGCATTTCAGACACTATTTTTTCACCGGGAAAGGAGATGCCAAAGGACTTAATATAGCTTGTTGTTCGTGTTAGCCTGTGCAAGCTGTTGTCTCAGGACCCTCCTCATAACCTTGTTCGTAGCCGTCCTTGGAAGAGATTGAAACGGCACAATATTCGCAACCCTGAATAAAGGATTAAGCTGCTTTTGGATGGCGGAGTTGAAGGAGGCCTTCAAAGCATTCAAGTCAGATGTTGAATCGGGATGTGTGAAAACAACTGCCATCACTAGTTGCTCAGGTCCTCCGCCAGCAGGTGGAACTCCTATTGCTGCTG
>comp43191_c0_seq1
TGGTTATGATGATGCTGGTGGTGTCAGGAAACAAATGGCTCAGATACGTGAGCTTGTTGAATTGCCATTAAGGCACCCACAACTATTCAAATCAATTGGAGTGAAGCCACCAAAAGGAATTCTACTCTATGGACCACCTGGTTCTGGAAAGACTTTAATAGCAAGAGCTGTTGCCAATGAAACTGGTGCCTTCTTCTTCTGCATT
>comp43192_c0_seq1
TTCCCAGTAGCTTATGAAGCCGGACGATGAGCTCCTCTTCGTCGGCGGTGATATTTCCCCTCTTTATATCCGGCCGCAGGTAATTCAGCCACCGCAGCCTACAACTCTTTCCGCACCGTTTCAGCCCAGCGCGCTTAGGAAGGCCACGCCAGCGGCCTTCGCCGTGGATTTTGATGTAATCGGTGAGAGTTTTGTCTTCCATGGCGGTCCAAGCTCCTCTGTTCAGCCCTTCCTTTGCACAACATGGACTTCTCCCCATTTCAAATTCACCTGATTTTCCGTTGATTTTGTGTTTTAGGGTTG
>comp43193_c0_seq1
AACAACACATAATTCTATCCAACCCAAATCTGCCCAAATACACCAAATCTGTCCAATTCACGTTACATGTTCAGCAAACAAATCAACCCCACATCAACCTAATATCCAATTTTGTCCAAGCATCTAAATTTGCACCAAATTTCCCTTCAATCTCAAACCAAATATGCCCAGAAATCAGTCCAAAAATTCAGATTGAAGGAAAGAAAACCCTTCCCACAATTTACCTTGTTGCCTGCTGAT
>comp43194_c0_seq1
GGAGATTTTCTCGTTTTCTCTCATCTCATCTCCCCTCCATTTCTCCTCTCCGTCTTCAGATATGATGTCACTGCGAGCTAATCTCCTGAATAACACTCCCAGCGTGTCTGGGAGATATTCGGCGGTAGGATCGTCGAGTTCGAGCAGGAGAGGGTCTGTTCTTGTGAAGGTGGCTTTGGGATCGAACGACCGATCGGTGGATCCAAACGCCGTCGTTCTGACGCAGAACACTAGGTATGCAGGACCTGCTGTTGCCGATGAATTGAAAGGTAAGTCGGCAACTGCTGTCGGCGGGGTTCAGGATGTGTATGGCGAGGAT
>comp43195_c0_seq1
GAGCGATCTACCTCTACCCCCACCGGGATGGAAGCCTGGGGATCCTGTGCCGCTGCCACCAATAAGCTCTCTTCCTGTACCACCTAATGAACAGCAACCGCTACCACCACATCCTGCACATGTTATGCCAAGGGGACCTGAGCCTATTCAAGTGGCACATGTTCAGCTGGATATTCTAGAAGATGATGATAGCAGTGACTATAGCAGCGATGAAGGTAGCTCGGATTATGACACTTGATGACTTCTTCTTCTGCTAGTTACTGTTTTGCTGTTTTATTCTGTCAAGTTACACAATGATAAGCGTCAAACATTGGTTTCTTGTAATTAGAAGGAGATAGATAAGCCTGTCTTTTATTCTGTCAAGTGGCTATAAATGAGAAGTTGTGACTCTTGATTGATGATTGACAAATC
>comp43197_c0_seq1
GAAACAAAAGTGGGAAGAGCTAAATGATCTAATAATGGATTTTCCATTTCTATCAAGATCTGTGTTGTTATGTACACTAGTAGGAATCAAGTCTTTCCACAATGGAGAAGGCCGAGTTATCTGATCAGGAATGAAGAGAATGAAACTCTGATCACTGGTTGAATTCAGGCCTTGTAGGAGTCAGTAGTGCAGGATAATAAACACTAATTGTAACCTTGTAAGCCATTGTGATTGTTGTAGAACTTGTACCATTACTAATTATCTGTAGCAGTTGTTTTTTTGAGAGAAGGGATTAGGAAACTCTTTTTTTTTTGCACAACACAGACACAATT
>comp43198_c0_seq1
GGAGAAGCTCATCTGGTGTGTGAGATTTTAGGTTTGAATCTTCTCTTGGTGGTTCAGATTTGCTCAAGATGGGCACCAAGGGAAGGCTGGTTGCTGGTTCCCACAACAGAAATGAGTTTGTTCTCATCAATGCTGACGATATTGGAAGAGTGACATCCGTGAAGGAGCTGAGTGGGCAAATTTGCCAGATTTGTGGTGATGAGATTGAGATTACAGTAAACGGGGAGTCATTTGTTGCTTGCAATGAATGTGCTTTCCCTGTGTGTAGGCCTTGCTATGAGTATGAAAGAAGAGAAGGCAATCAAGTTTGCCCTCAATGCAAAACCCGATACAAGCGTATTAAAGGTACTCCAAGAGTTGAAGGTGACGAGGATGAGGATGATTATGATGACATCGAGAATGAGCTTGATTATGCTAGCAACTGGAGAGATCCTCACCACATTTCTGAGGCAATGCTCTCTGCACGGCTTAACTATGGCCGCGGTACATCCATTGCTTCTGGCCTCACAACACCGGCTGAATTGGATTCATCTGCACTTGGTCCCGAGATCCCACTCTTGACCTATGGGCAGGAGGATGCTGGGGTGTCCTCTGATAATCATGCTCTAATTGTTCCCCCGTATATGAGCCATGGAAGGAGACTTCACCCGGTGCCATTTTCTGATCCTACTATGTCATTGCCTCCAAGA
>comp43200_c0_seq1
GAAGAACTGGAAAAATAAGACGAGTCTAGATATTGTAGATCCAACAGTAGCGTCCACGGGTTCAAGGTATGAAATGGAAAGATGCATACACATAGCGTTGTTGTGTGTCCAAGAGAGTGCAGGCAGCAGACCTCAAATGTCAAGAGTGCTTCATATGCTCAGTGGCGGCGAGTCTTCTCCAGAAAGCCCATCCCGGCCTCCGTATGTCGAGCACAGCACCGACTCGCCTCTGTTCCAAATCAGATCATGGCAATCATCGGACTCAGTTTCCAGTCTTTCTCTTCCTCGGTAAGGCCCTGTGGAGTCAACTTCAAGGGTATCGCTTTGATGCCTCTTACATGAGC
>comp43204_c0_seq1
GCTTGCAATGGGAGCAGCCGCCATTCACTCGCTTGTTGCACGTGGCAAAGTGACGAATAAGAAGCTGCAGGCTCTGGCACGTTGAGAACTTGCCACAGGGTTGTCGAGTCTTGGTTCGATCCATGTCGTAGGGGCCCACGTTGGTGCAGCCCTCGGTGCATATGTGAGACAGGCAGTCCATTGCCTCGCTTAGCTGTAGATACAAGCTCTGCTCCTCCCTACGCCTTCTTGTCCTCTTCTTCCTTGATTCTGTTTCATCAATGAACTGCAAGATCTCAAGTTCCAGCCAGGGATCGTGCTTGCGGAGGAACTTCCAGGCCTCTGTCTTCTCAACAGCCTTGAACCTGGCAGAGACTAGTTTCATGGATCTGAGATAAAGGTCAGAGGCGTCACAGAGTCGTGCCAGTTGGAGCATGTCGATGACGTTTTCGACTGTCAGGCGCTCAGCCAGAGTCTTTGAGCATTTCTGCTTCAGCTGAGGGACTAAATATACATGAGAGAGGGCTAACAAATGAATAGCATACTTCTCGTTCTCCTCAGCAGAGCATCTGGATGTGTAGAGAAAGCGAAGGAAGGCACAAACGGCATCGGACGGCACGCCGAGAATCGGAATCACTCTCTCGGATCTCCGATGCTTGGGTGGCCTATCCATCATGTTCTCCAGCACCTCTGACGCCATAGCCAAGATGCTAGAGTGCACAGGGATGCGCAGGCCTCCGGAGGTACGGATCTGAACATCTGGCTCCGAAAGCTCGCTGGAGGAAAGATCGGAAAGCGGGTATTCTTCCGCGATTCGGTACGAAGGCTTGGCCGGCGACATTTGGCTGTTGCTTCTTCGCTAAAAGATGTTGGC
>comp43204_c0_seq2
ACTCATAATCGGAATCATAATTTCCTTCTAAGCAATTTGAAACACGATCGGGAGCTGATCTTCTTATAAAATCCAGAAGAGAAATCAGTAGTCGTTTTCGGATGACGGCGTACCAAGATGCTAGAGTGCACAGGGATGCGCAGGCCTCCGGAGGTACGGATCTGAACATCTGGCTCCGAAAGCTCGCTGGAGGAAAGATCGGAAAGCGGGTATTCTTCCGCGATTCGGTACGAAGGCTTGGCCGGCGACATTTGGCTGTTGCTTCTTCGCTAAAAGATGTTGGC
>comp43205_c0_seq1
ATACATGTACTCATTGATCTAGAAAATATGATGTATCCTTAATGTGTTGTTGGTGATCGATCAGCCATGTTTTGCACCAACTTCAGAGCTCTTCAACACTCGAAGCCGCTTCACTGACGACAAAAACATGTTCCAAGGAACGTCGCCTACGAGGACTCTGTCGCCTTCGTTGTCTTCATAAACTAGGGTGTACGCCCCACTCCTGTCTAATATCCCTGTGATATCCTTTCTGTCTTCATCCTCGATAGCTCGATTAGCCGCCCAACTCCCTTCTTGTGCTGCAAGAAGGCCTCTGAAGAGATGATCAACAGCAGAGGAGAGTGATTGGTAATTGTCATATTTGCTAAGATCCACTTTCCTCCCAATTGGAATCCCATCCATGTTGATCTTCACAAACTGCTGGTCAACGCTTTGTGAGCTGCTGTCGTTGACCATTTTCAGGTCACCCTTGTCTTGCGGGTCCGGGGGCGGCGGCGGCTTCAGGTTGCTGCTGCTCGCCGCCATCTTCTTCCTGAATGAGCGAACCGGTGGCCAGCCGACCACAGAAGGCGGCGCAACCCTTTTCTGACCTTGGATTGCAGAGAATTTACCATGAATAAGAGAATTGGTTTGATCTTCAACTTGTGTTGTAGGAGGGCCAAGCCTTAGCTCTAGCTTTTCATCTGGAATTTGGCTTTCCATTTAATGTTTTGAG
>comp43206_c0_seq1
GTGAGGGAAAGCCATAGACGTGCCGGAGATTATGTTGAAGTCGTTGTACAGGTCACCTGATTCAAGAGTCGCTACCGGAGTAGACCTCGACCACGAGGCGAGTACAAGGTCGCCGGGAGCCGTTAAATCTGGCTTGAGCACAACCCGACAAGTCGGCGACGGACCCCTTGAGCTGTACGACGCCACCCTAGGCGCTGACGTGGATCCTAGGAAGGTTTTTTGGAGATGGAGCGTGGCTGTTGGTTTGTCGGAGCTGTTCTTGATGTAATCCGTTACGGGTTTCCCCGCTTTATAATCCAGGAAAATCGCGGGGTAAAGGCTTTGGAGGAAGAGGTTTAAGTAAACGGATTCCGTTATAAAGATAGCGCCGGCTACCTTCGCTAACGCTACATTGTACACCTGATCACTAACGGCGGTTCCGTTGAGGTCCAAGCACACGAC
>comp43208_c0_seq1
GATTACTGCCTCGGTAGCAGGGCGAACCAGAAGCTACTCATGGCGTACTACCGCATCATCGGGTATCCGACCAGCTCGAACCTATCCAAGGTGGAGTTCACGGTCGAGTTAAGGGATTTCATCTTCAGGGAGATCCAAGAGAGGGGTGAGTCCGAGCTCGCCTTGGGCAAGGCCGACAAGCTTTGCTCAGGCAAAGCTAGATGGAGCCTCAACAAGTACTATGGCTCCGCGCCCGGGTTGAACCCTTTTTCGGAGGCCTTCCATGCCCTGGAGTACGACGAGAGGCTCCTGGTCCTCCACGTGGTAACCGAGCTCCTCTTCCGCGTTGGAGCTGGTAGCGAGGAAGCGCACACCGAGTGGCGAGAGGTGAGCAAAGTGCTTTCCGACTACATGTTCTACCTCCTAGTCCTACAGCAAAAGATGATATTTGTGCCGGGGTGCCTCTGGGAGACTCTATTCCCCGAAACTTGCGCCGAGTTCAAGCGCATAGCCAGGGATTCACGTTCCAAGACGCGGCTCGATGAGTCCTTCATGGAGCACGGGTGCAGGAGCGAGAACAAGGTGATAAGCCGAGGGTGCACCTTAGCAACTAACCTAGGGCGCTATGAGGACCGGCGGTGGGAGATTCTGAGCAAGGTGTGGATGGAGATGGCGTGCCATGCCGCGATTCATAGCCAAGGGAGCGCTCATGGGGCGCAGCTTAGCAGGGGAGGCGAGCTCTTCACGTTCATATGGCTGATGCTCGCGCATTTTAAGCTCGGGAAGCAGCTCATGTACCAAGGCAGTGGCGATGACGACGTGGTTCATACCGCGGTTCCGAACTCCCCGTCCACCGGTGGGGAGGATAACTGGCCCTTTGAGACGGCTTGATTTGATACATTTCAATCTCTCACCAACACAACTTTACAATTGCCAAGTGTATGTAATTCAAATTTGTGGTTTTGCTAACTTGTGGTCGTTGTTAAACTGTTTGGCAATACTTTCGTGGGAGAACATACTCGTATTGCCAATTCATCATTACTTTTATTCCTGCTAGGTGGTG
>comp43210_c0_seq1
CGCAGCTCGAACTCAACTCCCTCCTCCGATCGCTAGGGCTCCAGCCGAGCACCGACCAGATCGAAGCGCTCTTCTCCAAGGCCGACACCAACAGCAACGGCTTAGTGGAGTTCGCGGAGTTCGTCGATCTGGTGGCGCCGGAGCTGGTTCCGTCGAAATCGCCCTACACGGATGAGCAGCTTCAGCAGATCTTCAAGATGTTCGATACCGACGGAAATGGATACATCACCGCGGCTGAGCTTGCGCACTCCATGGCCAAGCTCGGCCATGCCCTCACCGCACAGGAGCTCACGGAG
>comp43214_c0_seq1
ACATATCTTAACATGCCAAAATTTTGAACCCTAAATACCACATTGGATTGGGATATGCTACCTCCAAAATCTCTCCCAGATATAACTCAACTCTTGTGTTTCTCAATGGGTACAATGTCCTGTCACTCGAAAATTTTGGTTACAACACCAAGTGCGATGGTTCTACCTGAAGTCCGCAAGAAGACTCTCCCCAGAGGTTTACAGTTGGAGAACTCATCCACACAGACTGCTCCTTGTAGGACCACCTCTAAAACCGCGTTCTGCTTTGAAAGCAGGCACCGTGGCGACTTCTTTGTCACTTTTCCAGTCTTAGGATCAAGCAAGGATGTTATCTTTGCAATTTGTGCAGCCTCCTTTGCGTGGTGTATG
>comp43214_c1_seq1
CTGATCTCTTGGAAGCAATAGATTCAATGCATCCTCCTACAAGAGAGTACATGAAGCCCTTACTCATGCCCATATGTGATGTTATCCGAACACATTCAACAGGTCAGGTTTCTGCATGCGGTAAATTGGAGGCTGGAGCTTTACGAGGTGGTTGTAAGGTTCGTGTTATGCCATTAGGAGAGATAGGAACGGTGCGGTCTATAGAGCGCAATGCACAGCCTTGTTCTGTTGCAAGAGCTGGAGACAATGTAGCTGTCACTATACAAGGTGTCGACTTTGGGCAAGTAATGGCTGGGGGAGTGCTATGTCACCCAGATTTCCCCATCAAAGTGGCAACCCGTTTGGAGTTGAAGGTTCTTGTCTTGGATGTGATCACTCCTATTCTTGTCGGATCACAACTGGAATTTCACATACACCACGCAAAGG
>comp43217_c0_seq1
GTCCAGAAGTTGCTGAACAACATCAACTGGCAGTTATTGATTGCCTAGAGGATCCAGATGATACACTCAAAAGGAAGACATTTGAACTACTATATAAGATGACCAAATCATCTAATGTGGAAGTAATTGTTGATCGTATGATTGATTACATGAGAAGCATCAATGACAATCATTTCAAGACGGAGATAGCATCACGCTGGGTTGAGCTTGCTGAGCAGTTTGCCCCAAGTAATCAATGGTTTATTAAGACCATGAATAAGGTGTTCGAGTATGCGGGTGATTTGGTGAATGCTAAG
>comp43219_c0_seq1
TCAGAGCTGCTCTGAGGTTGAAGATCGCGATGAAGAAGCTTTCGATCGTACAGGATTTGGCCGATTGGCTGATGACCTTGTCGGATGTGTGGGATGAAGACGGCAAGTTCTTGACGCCGATGGTGCTATCGTGCGCGGGGCTCCTGTCGGCGCTCATTAGCACGCATAAGAACTGGATTTCTTGTTGAAACAGTTGAGTTATGGCTTTCGAGGTATGGATCAATAAAAAATTGAACTGTTGTAGGGA
>comp43220_c0_seq1
GATTCAGACTTTTTTTCTACAACCACAGTCTATTTTTCCTTGATAAAAAATCATCCCAAGTAGGAATTTGTAGCTGTAAAAGAGTCCTCCTTTGGATGTAGTACAGTTGATCTTATTTAGTTTCCTATTTCACAGCTGCGGTTTTGTACCAACAGAAGCTCATTGATGGAGAACAGAGATGAGAACGGGAGGCTTATCATCATCAAAGGGCAAACTCGCATACTCATTTGCAATCTCATCTTCCAATTCTCCTTTAACCGCTTTACAGTAGATGTAGAACACCGTGGCCGCTGATATCCCGTGCAGCAGAATCAACATTAACATCGCCGATGTCATCACAATGTTGTACGCAAGCGTCCAATTTTTCATCCGATTGATAGTTGAAGCCAACATGATCCAAATCAGGCACGCCACTTCGAGTCCCAAGAACAATGCCAGCGACATCCCCGTCCGTCTCATTGCCCTCACCAAATCCTTGCTCCGATTGAGGGCGTCGAAGCCCCATCTTTTCTCGATCACGACGACCGCGCTGCCGAGGATCCAATTGATGGAAAAGTCGGCCAACACCGAAGCCAAGATTACGGCTCCGGCGAAGGAGATCGCGAGGAAATAGGGCGAATCGGTAGGCG
>comp43223_c0_seq1
TGCAGTTGCAGCTGAAGATAGAAGCTTCCTAGTTTCCTGCTATCTCTGCAGGAAAATGTCATCTGCCATGAAACTTCTGCTCTTTACACTACTCGTGGCGTCGCTCTCAATCATATCTGATGCGCAGCTGGAAGAATGGTGCATTGCTGATGAACAGACTCCAGATGGTCAACTGCAAAGCGCGCTCGATTGGGCGTGTGGGGCCGGTGGCGCCGACTGCAGACAAATCCAAGTAAACCAACCATGTTATCTCCCAAACACTCTGAAAGATCATGCTTCATATGCATTCAACAGCTACTACCAGAAGTTGAAGCACAAGGGCGCTTACTGCTACTTCAACTCGGCTGCCATGATCACTGGTGCTGACCCAAGCCATGGGGGATGCAAGTACGAG
>comp43228_c0_seq1
AGGGGCTGGAGGCGGACGCGAGGACGTACGACGCGATGGTGCTGGGGGCGTGCAGGGCTGGGAGGGTGGACGGGGCGGTGGCGGTGATGAGGGCGGCGCTTACGGTGGAGGGTGTTTCGATGCTGTACTCGACGCCGGTGCACGCTGTGACGGCGCTGCTGGCGAGGGGGTACTACGAGCAGGCGGTGAAGCTGGTGGTGGGGTGCGGAGAAGGAAGGGATGTGGAGTTGGGGAGTGAGTGCATTGGGGTGTTGGCGAGTAGGCTCGTCAAGCTGGAGAGGTTTGAAGAGGCCAAGTTTGTGCTGAGTGAGATGGAGAAGAGAGGCTTTAGAATGGGCTCCAAATTGAGGGACTTTTACAATTTGCACTTGTCTGGATGACTGTTTTTATGAGAATTGGTGGTTTCATG
>comp43230_c0_seq1
GTGGCGGTCCTTGTTGGAGGCCCTCTTGGGCGCCAGCTGCTTCTTCTGATCCTCCTTGTATGAAACCACTGCTTGTTTCTCTTCACTGCTGCTCTTGTTTTCCTCCATCTTTCCTTTTTTTTCTTTTGTTTATGCGGGGGAGGAGAGAGAGAGCTAGGGCAAGCTAAGCAAAGAAAGTACTCCGATATGTGTTTGTGTGTGGGTGGGAGAGAGAAAAAGCTGGGTTGATCAAAGCTGCAATCCCACTAATTGACAAAATGTCACCTTTTGGTTTGTAGC
>comp43231_c0_seq1
AGATCACGGAGACTAGCATCTCGTACGCCTCGGTCTCTCGTTTCTCATCAATCCGCTCCATCAACTTGTTCAGAATCGATGTAAAATGGTTGTGTATTGTCACCAGCTTGTGTGTCCTGTTTTGCAGCTCATACACCTCTGTTGATGACACCATGAACTCATAACTCATGTTAGTAAGAGCAGTGATCTGAGAAGCAGCAGTGACAGCACTCCTAATAGTCCAGTAGACGGCAATAGGAACCTGAG
>comp43236_c0_seq1
GTGATTTGGGAAATTCCTGGAGTTTTTGACATTTTCTGGAGTCCGTTTTCCTTCTTCTTGGGGTACACGGATCCCGCAAAGCCAGATCTCCCTAGATTGCATGAATGGCACTTTAGATCTGGCTTGGATCGATACATATGGATCATTGGAATGATCTATGCTTATTATCATCCCAACGTTGAAAAGTGGATGGAAAAATTGGAGGAAGCTGAACCAAGAAAAAGACAATCAATCAAATCTGGAGTAGTTGCAGTTGCTGTATTTGCTGGCTATTTGTGGTATGAGTATATTTACAAGATGGACAAAATTACGTACAATAAGTACCATCCATACACATCATGGATTCCAATCACAGTGTACATATGTTTGCGGAATTTCACCCAGCACCTACGCAATTACTCCTTGACACTCTTTGCGTGGCTGGGAAAGATCACACTGGAGACGTAC
>comp43236_c1_seq1
GAAAGATCACACTGGAGACGTACATCTCTCAGTTCCATATATGGTTGAGATCAAGCGTACCCAATGGTCAACCTAAACTGCTTCTGTCTCTTATTCCAGATTATCCTATGCTCAATTTTATGTTGACAACTGCCATTTATGTCTTGCTCTCCTGTCGTCTCTTTGAGTTGACCAATATGCTTAAGTCTGTCTTTATTCCCACAAAGGATAACCGGCGACTGCTACAGAATTTTATTGCTGGAATTAGCATTGCTGTATCTTTGTATCTACTCTCCATCATCCTTCTGTTGATGCCTAGAACACCTGCCTCATAAACATTCATAGCAACACACACTCTGTAAACATGTTCCACTGGACAATGCAAGAGGGAGGGGAATTGAAAGAAAGAAAGAATGTCTCCTGCTTAACACGATTTGTGATGCCGAAGATCAGGCAAATCATTCATGTAAGAGGAATGAGAGGTAGGGGGTCTCAGTTTTTGTGAAGCTTGGGATGAAGCACATTCATATAGATTTTTTCTCTCTCTCCTCCGTTTATATGTAAGATGATGCATTGTTTGTCATATATCATTGTTTTGCCAATTTATTTCCATCCTTGTTACCCCTTCTCCAAATACAAGCTAGAAAATGGGACCATGTTAATGATGCCATAAAGATGTAGGAACCTTGTGCATGCTGTTGCAAACCCAGTGGAGACCAATGAAATTTTTTGTGG
>comp43238_c0_seq1
TTGTGGATCAAAAGGAATTGGGTCATTGGTTTCGAATGCTGTCCCTATGAATTTTCCAGGGGTGAATTTGGGTGATTGTGGAAATGTGATGGATGAGAGGTGGAGGAAACAGCTGATACTAGAGTTGGAAGTGTATTCCAAGCGACTAGAGCTGGTTCAAGATCAGATTAAGCTGTCACTGGAGGATCTGAGGTCAAGAGGAAGTTGATTGCTGCGAATTTCAAAGGTTTGAGATCGTAGTAGAGTAGTTAAGTTGATACGGGTATTCTAATTTCTTGGACATTGATCCATGGATGGCTGATTAAATTATATAGTGTAGGTAGTGACTGTTTGATGCTTCTGTTTTCACCTTTCTTTCTTCTTGTTTACGCTACTTATGAGTTGCAGAAATAATCGGGGATTTGTCTGTGAGAGTTTTATGTAAGATTGCTCAATTCATTGAGTATGTATATGGAATTGACATGGGTCTTGG
>comp43238_c1_seq1
GCTCAGGAGGTTGAAGAAGAAGTACCGTACCGTGGTCAGCCGTATCAGCTCGGGAAAGGAATTCATCTTCAAATTTCCTCACGATCAGACTATATTTGAGATCTCTCGTAAAATATGGGGCAATTCGATAGCCAATCGCCCGGAATTTGACGACGATGATCAAAACCCTAACCCTAGCGGCACCCCTGTTGTCGCCACCCCTCACAGCGCGGGTGATCAAAGGGCTCCCACTGGATTCTCCATCGATATCAACAGCCCAGACAAAATGATGATGATGAACATGGGAACTCCGAGTAGGTCTAGGAAGCGATCGAGGATGCAAGCAGAGGAGAAGAGCTCTATAAATTTGAATTCGGTTGCATTTGAGCCTGTTAATGCTGCCCCAGCACAAGGATCAGTGGAGGAGACAATGAGGAATTGCTTGACACCAATGTTGAAGGAGTTGATTGGTAATTTTACAGGTGGAAGTGATTTTGGTAGTTGTGGATCAAAAGGAATT
>comp43242_c0_seq1
GCATTAATGGCGGATTCTAGCAGGGAAGAGACCATGATGGAGGGGAGGAGGAGAAGCTTCTGGAAGGTTTTTACCGGCCATTGCGGAGTGCCGCCGCTGCTGAGGTCCATCGCCGCCCCCACCCCGAGCTATGGTGTGCCGCTGCCATCAGGTGCTCCGTCAAGGCACGCGGTGGCTGCGAGAAGTCGGGAAAACGGTAGATTGGAGGTCCAATTTCAATATTAACCGGT
>comp43244_c0_seq1
GTAAAACCCTGAAGTCTGAACAGCACACTCTGCATACTCGCAGGCTCGCAGCATTTTCCATTCCTAAAACCCCTAAAACTAACCCCAGACTTGGAATCAGCCACAGAAGCGAAAATGGTTTTCAATTCCGCAGCAGTTGTCAGCAAATCCCCAGCTTGCTTCCACCCGTTAATTCTCTCCCATAACTTAACTTCGCGGCATTCCCAACAATCCGTTTCTTCGCAGCCCATATTTCCCTCAAACCCGTCCAAATTCGCGACCTTGAGAAGCCAATCTTCTTCAATTAGCTCCAATCCTAGCAGCATAAGCACGTGGAAGGGTTTTAATGGGTGTTCGTTGAGGTTTAGAGATCCGGGTATGGAGTTTGTTCGGTTTTCGGCGCGTACGGATAGTGGCTCCGGTGGGATTGGCGGGTCTGGAGTTGGCAGCGGCGGAGGAGGCGGTGGGGGTGGTCCGGGCGATGAGGGTTTTGGCGGTGATGGTGATAGTAACTCGAACTCCCCTCTGTTTTGGTACCTCGATCTTCTTGCTAAGTTTCCTGTCATGACAAAAGCTATTACTTCCGCCATTTTGACTTGCATTGGGGATCTAATTTGTCAGCTTGTGGTAAATAAAGTTCCATCAGTAGACTACAGAAGGACATTCATGTTCACATTTTTGGGCCTGGTATTGGTGGGACCATCGTTACACTTCTGGTACTTGTACCTGAGTAAATTGATCACAAGGCCTGGAGCATCTGGTGCAATTATGCGCCTCCTACTTGATCAGTTCCTTTTCTCACCAGC
>comp43245_c0_seq1
CCAAGTTAGAGCTAAAGCTAATATACCAAAACAATGCACCAACATTCAGAGTATCATTACAAAAAATATAGACTAATTAATCCTCTAACCATTGTGGTCTTGTACAAATAAATCAGAAACCTGAGGATGAGAATACTACATTATACGATTAAAAGCATAGGCACCTGCCCACACAACAACACCTTATCAATGAAGAGTGGCAAAATAAGTCC
>comp43247_c0_seq1
ATTGACACTTACCTCAAGGCACATCCAAGCCTTAACAAAAGCGAACGCAAGCGCTTATGTCGAATCCTGGACTGCAAGAAACTCTCAATTGAAGCGTGCATGCACGCTGCTCAAAACGAGCGTCTACCACTAAGATTAGTAGTTCAAGTCCTCTTCCATGAGCACGCCCGAGCTTCCTCCATGGCTAGCAACAAGGTTGCTGATCTGCCAGCTCACATCAAGGCATTATTGGCTGCACAAGACGACGACAATGCGTCTTCAAGGCATCAAACAGCCTCAATGAGTACGACAGGTAGCGTTGCAGTTGAGGACAGATGGAGTGTTTCGGGCCTCAAATCATCATCAAAGTCGAAGCTTTCGACTCTGAAGACGAGGTTAGCCGAGGATGAAGTGAACGGTTCAGATGGATTAGTGAAGGCATCAAAGCTCAAGGCTATCTGCTCAATCCCAACTAAGCCTAAGAAGATGTTCAGCAAGTTGATGTCCCTGAACCGAACCGCAACCGAAAAACATTGAAGAGAAGCTTAGAAGTGTTTATTCTCTTCAATGTATGTAACTTCAGGGCATTCATTATGCACAAATTTTACATTTTGGTAAGAACCCTTTTTGTAAAATCTGTAGGTTACAAAAAAATTGTTTCAACCTAAGTTACCCTGCAATAAGGTACAGGATGCTGAATTGGTTGATCAGATGGTAAAAATGTGTGTCATGGAAG
>comp43249_c0_seq1
ATTTTTGTCCTGACACCAATTAAAGCCTTCCATTACAAGTTGATGGGCCCTTGAAATAAGTGAGAGTCCATTCGTATGGTTGAATTGAGCAGCTATGTCTTGCCCGAAGGTATAACCAGCGCCACGAGGAGATATTCCCCAACCACAACGATCATCAGGATCAGACCACAAGAGATCGCACATCGGACCTTCATGGGGTACCTCTTGTATACGATCCAAGGATCGGATATTGTCCAAGGTGTCCAAA
>comp43252_c0_seq1
GTCACCGCCCAAGGCCGAAAAGACCCGGGCGAGGTCACCGGCTTCTCGCTCCAGCGGTGCAACTTCTCCGCCGACTCCGACCTCCTCGCCGCCAATGCCACCACCGTGTCCACCTACCTCGGCCGGCCCTGGAAGCAGTACTCTAGGACCGTGGTGATGGAGAGTTACATAAGCGACGTCGTTCGGAAGGAAGGGTGGCTTGAGTGGAACGGGGACTTGTTTCTTGATACATTGTATTACGCGGAGTATATGAATTCGGGTCCCGGGTCGAATCTAACCAGCCGGGTCAAGTGGCCCGGGTACCATGTTCTGAGTGGCCCGGACGATGCGGCGAACTACACGGTTACCCGGTTTCTTGAGGGGGATATGTGGTTGCCTAAGACTGGTGTCAGATTCATTGCTGGCTTGACTTCTTGATTAATTAATTAATTCGACTACGAAAAATTTAATCTGACACCAGTCTTAG
>comp43253_c0_seq1
GTTCATTTCATTTCAGATGTTCAACACAGAGACCTGAATACCAGACTTTTGCAGTACACATGAACTTCAAACATAAATGCTAACATGTAACATACCAGTTCAAGTGTTTAGACCGATTCTTACACCTAAATTTACACCATAGCAAGCAAAAAAAACTAACGATAAACGATAACTTGGGTAAAAATTATAGTACTAAAAGAAATCAAACTCCAGATAGTTACCAAAATCTTTCTGATCTGGCACAGCTGCAGCCTTTTCAGCAGTTGATCTCACTGGAAGAGGAGATGGTATCTCAATTGGCTTGGGGATCTCAGGGGGCGTAGCACATCTTATCAGTGCCCAATTCACACCTTCAAAAAAAGGATGTTGCTTGATTTCGGTTGCCCCACGTTTGTACGCCAACCTGTGTTGTGGCTCTTTCACAAGC
>comp43254_c0_seq1
ATCTCTCACCAACCTCTCATCTCTAGTAGTGAAACTCCCCGGCGAAAACGAACATCAGGACATGAGAAATGGTGAGGGGTTGTCGTGCGGTGGAAGTTGTGAACAACAAAAGACGAAGGCGTGAGCGAACATCAGAACCGCGATGAGGTCACGAACTATGTGTGCAGGCTAGGGCGGTTCAAGAAGGTGAGGGATCAGACTATGGCGTTTCGAGTGAACATAGACGGAGCTTCAGCAAGCGACTTCGGGTGTGGGCTCCGACGAAGACACCGACGGCGTTAGGTGGCAACTTTCTTTGGTTGAGAACAGAGGCAGAGTAGATCAGGAGAAGGGGATGTTAGATCGGGAAAAAAGGAGCCCTAGATTGGAATTGAGGTATTTTTCGGTTTTTTTCAATCTGTTTCTCTCAGGGGTACTAA
>comp43255_c0_seq1
AAAATAAATACAGAAACTCCGATCAGTATAATCCACCTGAAAACAGTTTTTAGGAGAAGATGAAGAATGTGATTAGGTTAGTGATATTAATTTGTGGGATTTTGATGGTGACGCAGAGCTCGGCAAGATCGATCGAGGAGAAGTCGTATGCGCCGGAATCCAACGGCGGCGGCGTTGCGGAATACGTGGTTTTCACAGAGGTGCCCGACGCTGATCCACGCTCTACTTACCTTCATCTACTCTCCACCGTTCTTGGCAGTGAAAAAGCAGCTGAAGATGCTCTGATTTACACCTACAAAATAGCAATCACTGGATTCTCTGCCAGGCTTACTCCTCAACAGGCTAACCAGATTGCAAGACAACCCAAAGTTCTTCAAGTCATCCAGAGCAAGAACTTGAAGTTAGATCATGGAATTGGGAACTAAAATGCCATGTTTTCACTTTATTCGAG
>comp43263_c0_seq1
ATCAATCACAGCACTGCTCAGAGAAAATATGTTTTCGAATACAACTACTAGCCGAACCCAAATGCACTATCATCCTCCCATTTCCCGTCGCCTTCTCCCCCGAGGGTTTCCGGCTAATCCCAGATTCCCCGCCAAACTTTTCCGGGGAAGATGCATCCCCCTTTCCACAGACCCGTGTCGTATCGGGTTCTCGATTGGATCCGACCCGAGTTCCTCGGTGTCTGGGAACTCAAGAGAGGTGATTAGCAGATGCAAATCCCAGAAATTCTCTGACAATTTTGAACCTGGAGATGGGGATGCTCCAAACCAGGTCATTACTTCTGTTGTTTCAGTATGATATCCTTAATTTGTTGTTGAATCCGTGTGTTCTGAGTAATGAG
>comp43265_c0_seq1
GAAGCATTTGCTATGATGTTTGCTGCTTTGGTTGCTCTTGTGGAGTCTACCGGTGCATTCATTGCAGTCGCGAGGTCAGCTAGTGCCACTCCGATGCCACCATCTGTTCTAAGTCGTGGAGTTGGCTGGCAGGGAGTTGGCATTTTGCTATCTGGGTTATTTGGCACTTCAACGGGGACCTCAGTATCTGTCGAGAATGCTGGCCTTTTAGTTTTGACACGCGTTGGAACCAGAAGGGTTGTGCAAATATCAGCCGGGTTTATGATTTTCTTTTCGATCCTAGGTAAATTTGGCGCCGTGCTGGCTTCAATTCCTCCTCCAATATTTGCTGCTCTGTAC
>comp43266_c0_seq1
CACAACTGCAAGCCAAGCACTTCCCAGTTCACTTGATGAGTGGGATATCACCAGTTTCCCAGGAGCGGATTTACTGTCTGAAACTGAGAAACGGCTTTGCAGAGAGACGAGGATACTGCCGTCACATTACCTGAACATGCTTCAGACTCTATCGGTGGAGGTGATGAAAGGGAATGTAACCAAGAAATCGGATGCATATGCCTTCTTCAAGGTTGAGCCCACAAAAGTAGACCGAGTTTATGACATGCTTGTGAAGAAAGGAATGGCTCCACCATGATTCTTTCTCCATCAAGTTACAGTCTTATAAATTAAGGTTCAAGGATATGAAATTCTGCTGTCAGTTAAATCTTTGTAGTGCCGTCAATCTACATATTACTCAAAATTGACTGCAATTAAGGTTAATGGAAAATAGACTGCAATTAAGGTTAATGGAAAATAGACTGCTATTAAGGTTAATAGGAGTTTGAGATGGTGATGTGCTTGTAGTTGTGACTATTGGATAAAGTTACCTCAGCAGTTGCAGGCCATTGTAACTTTATAGGCTTCGTGTGGGAACATTGCATAATTTAGCTGGCGAG
>comp43267_c0_seq1
GTGGGCTCAACCAGCTCTATGCAATGAAGTACGGGACGGTTCCTGTGGTTCACGCGGTTGGTGGGCTGAAGGACACGGTGGTGCAGTTTGACCCGTTTAATGATTCGGGTTTTGGATGGACCTTTGACAGGGCGGAGCCTGATAAGCTGAAAGAGGCTCTTTGGAACTGTTTGGTGACTTTTAGAGAGTACAGGCAGAGTTGGGAAGCGATCCAACGACGTGGAATGTCGCAGAATTTGAGTTGGGATCATGCTGCGGAAATGTACGAGGAAGTTCTTGTTGCTGCAAAGTATCAATGGTGAGAGTGATGGATTGATGTGGTATTCTTTTGACCTTCTATCGAGTTTGGTGCTATTTGCATTTGTAGAGGATGTAGAGCACTCCAGGTATTTATTTGTAGATGATATTTCCTCTTTTGAGAGGTCTCATATACCACGAGAAGGATACTAAATTCCAAGTAAG
>comp43268_c0_seq1
ACAACATCTAACCTTGTCTGTGGAGAATAACAAATTGAAGCAGCATATGTCTAGGCTGCAGCACAAAAAGCTTGTTCTTGATAGTGAACACCAAATGCTGCAAAGGGAAGCTGAGAGGCTGCAATCGAACAACAAGACTCTACTGCACCCGAAAACGAGGTCCAAGGCTTCAGAAGACGAGTGGGAGATGTTAGATTGGGCAAAACTGAACCTTAGCTGATTGCAACTGCAAAGACCACTTACA
>comp43270_c0_seq1
GTATTAGTAACCTAATAATGCATAAATGCCTATACATACACTGCTTCAGAAGGACTAGTTGAAAAACTTATTTTGCTTATATGCCCACAGTAAGCCCTTCTTGATAGCATTATTGGGAGCTGAGATCCTTGTAGCCTTCTATTGAGCCAATAAACAACCCAGAAGAAATCAATGAATCACATTTAAGCTTTAAGATCATAGCTGCAAAAGAGAGACTGGG
>comp43274_c0_seq1
GCATGACGATGAGAGAAATGATTGATGAGTGTAAACTGTTCTACTTTGCGGGCCAAGAGACCACCTCTGTGTTGCTGGTGTGGACTATCGTTATGTTAAGCAAGCATCAAGACTGGCAAAAACAAGCACGGGAAGAGGTCTTGGTAGCCTTTGGAAAAAGGAAGCCCGACTTTGATGGATTGAACCAGCTAAAAAAGGTGACCATGATAGTGTACGAGGTTCTGAGATTATACACACCAGTCGTTGCACTAAGCCGAATGACCAAACAGGACGTCGAGCTTGGGAAGCTACGTCTACCGGCAGGTATCATTGTGAATATACCGATCATGCTTGTCCATCA
>comp43274_c1_seq1
GGTTTTTACCAGGATGACCGACTTCGGCAAGCCCGAAATGAATCCAGCCGCCAGATTGCTAGCTCCGGGATTAGCCATGTACGATGGCGAAAAATGGGCCAAGCACAGGAAGATGCTAAACCCGGCTTTCCATGTCGAAAAACTAAAGCTGATGCTGCCGGCCTTCTATACGAGCTGTTGTGCTGAGATGACCACCAAGTGGGAGGAGATGACACATGAAATGGGGTCGGTTGAGCTTGATGTGTGGCCGCACCTTGTTAAGCTTACAGCCGATGTGATCTCTAGGGCTGCATTTGGTAGTAGCTTTGAAGAAGGAAGGAGGATATTCGAACTAATTACGGAGCAAATTGAACTTACCATCCAGACATTTCAATCAGTTTACATCCCGGGGTTGAGGTACTTGCCAACAAAGACGAACAGGAGAATGACAATGGTCAATGAGGAAATACAGGCTTTACTGATGGGAGTTATTGAGAAGAGGAAGACGACAATGGTAGCAGGGGAAGAAACAGAGAAGGAAGACTTGCTTGGAATGCTAATGGAGAATGCTTTGCAGTCGGAAATGCAGAACAGGAATGATCACAAGAAACAGCCTGTTGGCATGACGATGAGAGAAAT
>comp43275_c0_seq1
GTTGGTGTGGATGCAAATGGGAAGCTGAGGATAAAGTTCAGGTGGAGAGAAGGGAAACTGTGGATTGGAGATCCTGCTGATATTGTTCTGGATGAGTCATGAGCTAGGGATGGTAGCATCTTGTATTTGGTGGTATAATGTTAATTTCCAATTTAGATGGGACTTTCCATAGGAAATAGGTGGACATTTTTAAGGTGACTGTTACTACAGCTACAGATTGGGCTTTGTTTTTTCTGTACAAATCTTGACCCTTATTTATCTGGTTGGGTTTGTTTGTTTTGCTGTTCTATTTGATTTGATTTGGTAAAAAAAAAAAA
>comp43276_c0_seq1
ATCATCGTCAGCGGGAGCATCCGACGGCTGTCATTCCTCCACGTGTACCACCACGCGACTGTGGTGGTGATGTGCTATTTGTGGCTGGAGACGGCGCAGTCGCTGTTCCCGGTGGCGCTGGTGACGAACGCCACGGTGCACACCGTGATGTACTCGTACTACCTCGCGTGCGCGGCGGGGGCGAGGCCGCCGTGGAAGCGCGCCGTCACCGACTTTCAGATAGGACAGTTTCTGTTCAGCATTTTGGTGTCCGTCGGAATGCTGTACTTGCACTTCACCGGCGGCGGCTGCTCGGGCTTTTATGGGTGGTGCTTCAACGCCGTCTTCAACGTCTCGCTTTTGTATCTGTTTCTTGATTTTCATAACAAGAATTACAAGAAGAAGAAAGGTGGACAGGAATCACAAGTAAAGGGTAAGGCGTTGTGAGACCTTCCAATTCGCACATTTCATCATCTCAGATAGAATTGCTAAATTCATTATTGAGCTCTTTTGCAAATAATGCAAGAGCTTGTGGATGTAGTTTCTTGTTTCCATTGACATGTTCCTATTACAAGAC
>comp43277_c0_seq1
AGAAGAAATTGATGAAGCGGAATACAAATTAGAAATTCCGAAGCAGAAGAGCGGGGTAAAAGAGACAAAATTAGAGCCTAACGAGGAGCCGAAGAAGCGGAAAAGGGGAGATATCAGGGAAGGGGATGACGGAGGCGAAGAAGCGGATGCTGAACATCCTCCCGACGATGGTGATGTGAAGAAAAAGAAGAAAAAAGATAAGAAGAAGAAAAAGGACGGGAAGAAGAAGAAGGAGGAGGAGGTGAATGTGGCAATTCAAAAGCACAAGGAAATTGATGCAGCTGATGATAGCACAAGTAAGGAGGATAACGGGGAGGATTCAGTGGATGAAGCTGAATTTTATGCATGGAGTGAGTTGAGGCTCCATCCCATGCTTATGAAAGCAATTTACAGTCTTGGGTTCAAG
>comp43280_c0_seq1
GGGATACCAGCTCGCCCTCTCGTTCAAAGAACTCTGCTCCGATTTCTTCAATACGAGGATAGAGATCGTAGTCGCCGAAGATGACGATCGGCAGGAGGGCGGCCGGATTCTGGCTCTCGTTCGAGAAATCGGCGCTTTCGCTTTGGTCGTTGGCCTTCACGATCACAGCTTTCTCTACAAGTTGGGAATGACCCACAACAACCTAGCAAGCGCGTTCAATTGCAGGGTGCTGGCAATAAAGCACCCTGGTGGGCCCCCTACTCCACACCCACCTTCCTTGCACACCGGCGTCGCAGCTGCCTTGCTCAGGGATCCTAACGTGGCCTTCTCCCAGATTGAGGTTTCCTCTTTGCAAATCCCAGATTTCCAGCCAAAGAAGATCCCATATCGGATATGTCCAAGCCCATATGCTATCATATGGAGGAGATCAAGGAAAACGAGGAGGAGAAGGCATGCTCCATAATTTCG
>comp43280_c1_seq1
GTGTATTATATATTTATATCAGCACGCTATAAAATTAGGGTATAATATGAAGTGTAGAAATCCCTTTTACACACTTTTCATTGAAGAAAAACCCACTTAATACTATGTAGAATTTCCGTACACTAAACTAAACATTCAATTGGCAAAATCGATCTTCATTGGTCATCTCTGTACGTATATGAATGCAAGTCTATTTCTTCATTATTATTTTTTAATTTTTACATAAAATTTTCTTTTCTGAAAGCGAAAGGAATAAAATAGGGTCGAAATT
>comp43281_c0_seq1
GTCGAGTGATTGAGAAATACACCAAAAACACTCGGTTTGCACTTATTTGTAACCATGTTAATAAGATTATTCCAGCACTACAGTCAAGATGCACAAGGTTCCGTTTTGCTCCTCTTGATTCCGTTCATGTCAAGGAACGGCTCAGACATGTTATAGAAGCTGAAAAACTTGATGTAACAGATGATGGATTGGCCGCTCTTGTGAGGCTTAGCAATGGGGACATGAGAAAGACATTGAACATCTTGCAGTCAACACATATGGCGTCACAGCAAATAACAGAAGATGCAGTTTACCTCTGCACAGGAAATCCATTTCCAAAGGACG
>comp43281_c1_seq1
GAGGATTTGGCGCCATATTTCTGGAAACCGCCGCCCTGAGCAAAGAAAAACCCATCCGAGAGGAAATTAAGCCGCTGAACTCTGAACCCTAGCCGCCCATGGCGGAATCCATCTCTCCCATGGACGTCGACGAATTCGACAGCAGAACTGCCGACCTTTCTCTCAAATCTAGTAAGGGCAAAAACATCGTCGCCGGTGGCATTTCCTCGGACACCAAAGCGACGCCATGGGTGGAGAAGTATCGGCCGCAGTCTCTCGCCGATGTCGCCGCTCATCGTGACATTGTTGACACCATTGATAAGCTTACGAGCGAGAACAAGCTTCCGCATTTGCTTCTGTACGGGCCACCAGGAACTGGCAAGACGTCGACGATTTTGGCTGTTGCGCGGAAATTGTACGGTAATCAGTTTCACAACATGATCCTGGAGCTGAATGCTTCTGATGATCGCGGGATCGGCGTTGTTAGGCAGCAGATTCAGGATTTTGCCAGTACCCAGAGCTTCTCATTTGGTGCCAAGGCACATGTCAAATTAGTTTTGCTGGATGAAGCTGATGCCATGACCAAGGACG
>comp43283_c0_seq1
CAGGAAGAACATTGTTTACAGAGCAAATGGTATATCTATGTCTAGAAGAAAAAACAAATGAAATGAGATGACAAAAAGGAAATTTCAGGAGCTGCTCAACATGAATGCGAATTCCCCTGAAAATATAGGCTTCTTTTAACTAAAGTCCTTTTAAACTTGCAGATTTATGATCAGTACTGAACATGAGCACACCCTGAGCAGCGCTATCCCAGCAAATTCCACCTTTCTGTTAAGAACTAAGAAGTGATTTTTTGTGCAAATTGAGCAGATTGAAAGGACTTTAGTTAAAAGAAG
>comp43284_c0_seq1
GGAGGTGGATGACGTGGAAGGCGGTGGCGGGGAGCACGGTGAGGACGGAAGGGGTGGTGGGGGAGGCGGCTTCGGCGGAGGATGAGGGGACGAGAATGAATGTGAAGAAAAGAGAAGGGTTGTGGAGGAGGAGGTGGCGGGCAAACTCGGCGAGGGGGATGAGGTGGCCGGTGCCCGAGTTTGGAATGACAGCGATGTGGGTACGCTTGTCATCCATGGTTTAATTTCTAGCCTAGCTTGGCTTGTGTGTTTTTGTCTGTACGTAACTGCTGCTTGCTACACAAAGCTATGTGGTAACTGGTAACATATATGTAGTAGTAGTTTTTTTTGTCAAATATTAATATATGGGAAAATATTTATGTGAGGAGCACTCCACTCCTAGGTAAAGAAAGTGAGGAG
>comp43285_c0_seq1
CTGAGTTTGAACATTTCATTTGCCGCCACGTCTTCTCTTGCGGGTTCATAGCCTTTGGGTAACGTTGTTATCAATATGGCCCTTGCACTCACTCTTACGAGTCTGTACAGTTGTTTATCTCACTGAATTATGGAACAGATACAGCAATCTGGGTTAAAGCTAACTCTGACTAGCGTGCTGTTGAGCAGTTTTGGGGCAAAATGCACCGGCAGACTGGGGTATCAGAAATGAATTTTTCATTATGTGTATCATCCATTGTTGCTTATAGTCCGTTAATTAGCTAATGTTTGTTGATATAATATTCAATGTATTAGGAGTAGGAGGTGATTTGGAGGCATCTTTTCGAGTGTGATTAGCAATGAACACTTCCAAGATTTTCATAACTGCAGAATTTGTTGGTTTCCTATTGTGAAAACTGTATCGGTTTGAAAGTAGCAAAAGAAGGGTGTAACAAGATGTTCCTCCTGGATATGGAGGTGTTTTAG
>comp43287_c0_seq1
GCAGCTCAGAGATGGGACTCACCGAGATTGTGGGGCAATTTCTTCAGCACAAGAAACTCCTGTTTGATCAGGGGTTTTTGGACAATCAGTTCACTCAGCTTGAGGAATTGGAAGATGAAAGCAACCCAGATTTTGTGGTGGAAGTTGTCTCTGTTTTCTTTGATGATTCTGAAAGAATTCTTAATGATCTTTCCCTTACTCTAAATGAACAGAATGTGGATTTCAAGAAGGTGGATGCTCATGTTCACCAGCTCAAAGGAAGCAGTTCTAGCATAGGTGCACACCGCGTGAAGAATGCCTGCATCACCTTCCGCGGCTTCTGTGAGATCCAAGACGCTCCATCGTGTAGAGCTTGTCTGCAACAAGTGAAG
>comp43288_c0_seq1
TAGTCCAGTTGCTGAAGATATTGGCCGACAGCTACTTACGTATGGCCGAAGGATCCCCTTTGCTGAGTTGTTTGCTAGAATTGACACAGTTGATGCAGCCACCGTGAAACGTGTTGCAAATCGGTTTATATGTGATAAGGATGTTGCGATTGCCGCCATAGGTCCAATTCAGAGTTTGCCGGACTACAACTGGTTCAGGCGCAGGACCTACTTGAACCGGTACTAGGTTCCTTTTTTTTGTTCCGCTCGGATTGTGGGTTGTTATCCTACATTGGTAGGATCTGTCCTCACCACTTCTAAGAATGTCATGTTGCCTTTCTTTATGCAACCATGGCCCAGGAAGTATTGGGGGCTGATCAACTATAAAAGTTGTCTCATATTTATCAATCATTTTTGTAACATGAGCCATTGAGCAGCAAATAATGTGCCAAATTGGGCCCTATTTGTCCTCTACAAATTTTTTGAAGATTCAATG
>comp43290_c0_seq1
GCTGGGTCTAGCAAGCATAGTGAGCCCACTGGTTCCATCGGTTACCCTGTCAGCAGGGTACCGTGCACCAGAGATCACAGACCGGCGCAAGGCCACACAGGCGTCTGACGTGTACAGCTTCGGGGTGTTGTTGCTCGAGCTGCTGACGGGCAAGTCGCCCCTAGAGGAGGGCACTCCCCTTGTGAGGTGGGTCAACTCTGTGGTCAGAGAGGAGTGGACAGCTGAAGTGTTTGATGTGGAGCTTCTAAGGCATCCCAATTCAGAGCCAGAGATGGTTCAGATGCTACAGCTAGGGATCACCTGTACTCTCAGAGTTCCTGATAAGAGGCCACGAATGGTGGATGTGCTGAGGATAGTGGAGGACATTCGAACTGGGAGGTCAGGGGGATCGACTCCGAGCTCCGCCTCCAATGTGCTTGGCATAGGATCAACTTCTGCTGCTACACCACACTGAAAGATCATTCTAT
>comp43291_c0_seq1
GCATTATCTTTGATACAGATGTTGACAGATCTGCTGCTGTTGATTCAAATGGACGGGAGCTCAACCGGAACCGTCTGATTGCTTTAATGTCTGCCATTGTCCTTGAAGAACACCCTGGAACAACTATTGTCACGGATAGCGTCACTTCTGATGGTTTGACCACATTTATTGAAAAAAAGCTTGGAGGAAAGCACCATCGTTTTAAAAGAGGCTACAAGAATGTCATTGATGAAGCGATCCGTTTGAACTCCGTGGGTGAGGAGGCACATTTGGCCATTGAGACCAGTGGACATGGAGCCCTCAAGGAGAACCACTGGCA
>comp43294_c0_seq1
GCCTCGCACTCACTCACAAAAAAAGATGGTATGAGAAACAAATGATAGAAAGGAACTTGCCCAAGAATAGGCTTAGCATATCAGTTGCATACTACATCAGAATAGAAGGCTATGGTTCTTCTCTCACAATCTTTAACATTGAGGAGCTCCACATCAAAAACTTCAAACTGTTTGGAGCTGAAAAACGTTGCCGGTCCTACAGGTGGTCCTAGCTCTGGAGGAATGATTATTCTCCTTTTGCCACCGGGTTTCATGTCCTTGATTCCTTCCTCAAACCCCGGTACTAAAGCATTAGTTCCCAGGCGGATTTTTGCAGGAGCACCCTGCAAGTAGGTGCTGTCAATTCGGCGACCTGATTCATTATAGCCAATGTAATTGAAGGTGACCTGCTGGCCAGCTTTTGGGCAATCACCTTCACCAACTTCAATGTCTCTGTATATGAGCCCGTTGTCACGCTTTATGTAGTCTTCAGGTGTCACTACCTTAACCTGAAAGCCTTCTCTGACAAAACTTGGAAAATCCTCAGGTGCATTGTTTTCCCTTTGTATCCGTTTGTTTTGTTCTAGTAAACGCCTTTCATCATATGGGCTTTTAGATTTGGTCTTTCCAAAGGATGGCAGGTTTGGGCACAAGCTTGATGAAACCAAGCAGAACATGATCAACCTTCTACACATTTTCTCCTCAGAGTGCAATGCAGATCCGTTCTGCTTTTGTTCATCATGTTTCTGATTATTTGAGCAGCAAAAAGAAACGTGTTTCCTCTTGAAGAAGGCCTTGACTTCCTGGT
>comp43296_c0_seq1
GCGTTATAATGTTGTTGCAATACAACACAAGCACTTGTCCCTCTACCCAGTTCACAAAATTCAATTCGTATAGGACAAATCTGAACCACTAAAATTAATCAAATTCATACAAAAGCAAACACATCTATGCACACAATAAAATAACACAACACAACACCATTCTCTGATCTTATTGCTTGCCAACTAACCATTTCCCCCCTATCTCAATACCCATTGCCGTAGCCAAACGTGTACAGCCTCTTGCTGGATCCATGGCTCTCGAACGAGTCAACCCGCTGCCTCGGCGCGCTCTGAGACCTCAGCTTAGCCCGAGAAGACTCCGTGTAACACATGTAGTTAGGGTAGTAGGCGTCCACGTGTCCAACACTCTCTCCGTACAAGCTCCTCGTGGGAGTGAAAGGGCTCATCGTCCTTGTCTTGCTGTGGCTAAA
>comp43299_c0_seq1
AGACACATTCGTTAACAAATTGACTTGAGCCTCAATTGAGTCATCCCTCGAGTTCAGAGGTTGCCTTTCACAGAGGGATTCTTTACCTGTTCGATGCAATTTTCTTATGTAGTTGTGCCTTGCATTCCTGTACAAATTGGTTCGATGTTTGAGTTTTGGTTGCCTTTAGACCCTGGTGGTTCTTCTGCAGCATTGTATCTTTATGTGTGGTTGGGTGACTTTTTCAGATTGTAACATGTTCTAGTTATAATAGGGGATATTTGTATTTATAAAAGAAGACTTGGAAAGTTCACAGATTGAGCGAAG
>comp43301_c0_seq1
AATTTCCCTATCTCTCTCTCTGAGTATCCATCGCCCTTGAAGAAAGGCGAGTTTCATGGGGGGTGGATAATAAAGCCTTCAGAGCATAACAAATTCTCACGCCTAACCAAAAAATGACCAGAGTTATCATCACATATATATATATATGTGTGTGTGGAGTGATATCAAAACAAAACAATACAAAAGAAAAGAAGCAGAAAGATTGAATCTTGCAAGGGTTTTTGTAGTTGAGGGGAATGTTGTCTGGCTCGAGGACTCCTCCATGGCTACTAATACTCATCAGGGTCTAGCTTAATCGTAAAGACGTCGTCGGACCAGGCTTCATTCCCCCCAATTCATTTCTTCCTACCTGATTCACACAAACCAGGTCAAGTTTTCTTTTCCTGTTCTGTTTTTGTCTTTTTCATATGCTTAATTTGAGTCTTTTTTTTGTGGACTGTTGCTTGGGAG
>comp43302_c0_seq1
AATGCGACAGTAACTACAACCATAAACAATGTTCACAATAAGAAAAAAAAATGGCATAAAGTTCCAAAATAATCACTCACACACAGCCAAATTTTCACTTCCCCCAATATACATAAAGAACAATTAATGGAGAAAATATCTATAGGCTGCTGAATATAGCATATCAGCAAGAGACTCATTTTGATCAACTCATCTATTAATGGATGGAGTTACTATAATGACCAATGGGTTGTGACTTGTGAGTTGGTGAGTTGGTGATTTGGCAAATAGAATGTTCTTCATCAACAGGAATATCCACTTCATTCTTCATCATCTCAATCAATACTTTGCATGGCAGTGCACAACACTACTACTAAGAATTGGAATTGAAATTACGACTTGATAGGTTCATCATCATCTTCAATATCCCAGCTCAAG
>comp43303_c0_seq1
GTCGGATTGTACGCAATCGCGAAATGGTGTCGGAATCTCTCGGTTCTCACGCTCCGGAACCGCAAGAGTATTGGCGATGTTGGGGTTTTCTCCCTCGTGAGGTTCTCTTGCAATCTGATCTGCTTGGATCTCTCCGGCTGCACCGCGCTCACTGATCAAGCGCTATTGGCCGTCGGATTGATGGGTTCGATTCAAAGTCTGAGCTTGCAAGGTTGCTCACTGATCACTGACAAGGGTCTAGCCATGCTCTCATTCGAGCCCCTATCGAAAAACCTTAAGAAACTGATCTTATCCGAGTGCAATCAGATCACAGATTTGGGGGTTGTTTCTTTGTCAAAGATGGTGTCTTTAGAGGAGTTAAGCTTAGCTGATTGTGGCCCGGGGATCACTGAACTTGGTGGTCTAGCAATCTCTAGGATTCAGTCTCTTAAGAAACTAGACCTCTCGAGGTTGAATGTGGCGGATTTAACCCTAATTGTTGTGGCTGATGGGTGTAGGAGTCTAGTGGAAGTGGCGATCAATGGCTGTGGTAACATAGCTGGGTATGGGATAAGGGCTTTTGCAACGCACAAGTCACTCGAAGTCTTAGTGATGGCTTCTTGTGAGGCGGTTTCGGTTGAGAGTATTAAGAGTCTGGTTTTCGGGTGCCTGTCTTTGAAGTGCATTGGGCTGGATAGGAAGCTGAGATCTCGGATTCCCTTGGCGTTGCAAGAGATTATGAACTCTGTTTGTCTGTTGGATTGGATGTGATTTGATTTGAGTTCAGCTGATTACCATATACTCATTGCTGTTGGTTTTGGCAGGCACAAGTTCAAGCTTAATGCTTTGATTGTGTTGGCCAGAGATGTGGGTTTCTGTGTCTGATTGTATATAACATGTTTAATATCAACTGGGTATGCTGTTAAATGCCG
>comp43308_c0_seq1
GTTTTGGGTATGAATGAAGAAATCCAATTGGAACTGGATACTGAAAGAAATGAAAGAATGAAGCTTGAGGAAGAGATGAAGGAATGGACTGGCAAGGTTGATGAGATGAGCTCCGAGACTGGGGAAGCTGCAATACAGAGACTCCAAGAAGAAATAAAGGAGTGCAAGGCTGTTCTCAAGTGCGGTGTTTGTTTTGATCGGCCAAAGGAGGTGGTTATAGTGAAATGCTTTCATCTCTTTTGTAACCGATGCATCCAAAGGAACCTGGAAATCCGCCATAGGAAATGCCCCGGCTGTGGGACTGCATTTGGC
>comp43311_c0_seq1
CACCTGTGTGCATCTCCTTTCTATGAAAAAAATAGCAGTTAAGAAACCTCTGTAGAAAAAGAATTGGTATGTGTATTTATCAGTGTCCGTGTCCATGACTTGTACTACATTGTTCAGCAGAAGGAAGTTCACAAGGAAGCAGAAGCCTCCCAAGGAAGCAAGCCAGTCTGAGGATCAGCAAGATTAGCCACAATGAAGTCCCTCAAACCGGTATCCCAAACTTCACAATACCACTGCTTCCAATCCAGGGGCTGAATAGCCTCTTTCCCCAGCCCAGGCGCCCTATCTCTCGAACCCTCATTCTGACTATCCTGCCAATCAGCTACGTAAGTCGAAACCCTCCTGGAGAACTTGGCCTTGAACACATCCCACACCTGGTACTTGTAGTGGTTTATCACAGCCCTCCCCTCAGCTGTATCTTGGAACACAAAGCCCTCCCTAAGCCTGAAATGGTGAACCGCATTCAAGAGTGTGTCATCCACAGCCTCTGGCCTGACTATCGACTTGT
>comp43313_c0_seq1
GCTTGACCTTCAAGAACGGCATTGCAGTATCACAACATTCTCTATTCCTTGTACATCAAGTGGATCCTGTCATTCCATTTAATCACAGTAGTCATGCCTGCATCCAATGCAACTCCATTGCATCTTCTTAACCTAATTGAACTTCTTACAATCCACCTCAGCAGTCTGTCTGCATCATCAAACATAACCATCCTCTTCGTCGTCTGAGTCCAAAACATAATCACTTTCATCAAAGGACTCATAAACCTCATCGTCTTCCACCCACTCCCCGTCTTCTTCTCCCTCAGAAAACACCGAAACACCCTCAAAACCCGACTTCGCCCCCACAAGCTCATCAACCACCCTATCCAACTCACTCCCATCATACTCACTTATCTCTTCATAACCCGAAACCGAGAACAACTCATCCTCTACACTACCAACACCAGTCCTCCTCCTGGGCACCAAATCCTCCTCCTTCAACTCCCCTTTCTCCACCTCACTCCATGGGACCCACAAATCGGCGTGCCTCCCCAGTGATCTATCCACATCTCCAACCACAACAGTCCCCAAATTCGACTCCCTCGCCCTCCTCAACATATCAGCAAAATCCGAATCATCAGACACCAAGAACAACCAATCAATGCCTCTGCTCATGGAA
>comp43315_c0_seq1
GTTTCATTGTCTGTTCAGTACTCATCGACCGCCGTCCTCCGATAGATGCTGAAGTAGTTTTGATATGCTAGTGCTAGAGGAGCTACACTTCAAAACACCATGCCTGTAAAATGGATTCTACATTGGATCCCTAGTTCTGGGGCAACAGTGAACACTCAGATTCTAAGCGAAATCTCCCAGTGTGTTGAGAGCTTGAATGGCGTCAAGGGAGGCAGGCGGAAAGCTGTTCTTACGTTCTACAAGCCCATCCTTCGAGACCAGTCCTACACAGTCGAATTTCCCCGTGATTTTATGGGGCTTTCTTTTTCCGATCAACCAGACAAGTATTACTTCATAATTCGTGGACAGAGGCTTGTAATTGAAGCTGATATGACAATACAGACAATCATG
>comp43316_c0_seq1
GCCAAGGCTTATGATCTAGCAGCCATACAGTACAGGGGACGGAACGCGGTGACAAACTTTGACATCAACAATTACATCCCGAAAGACGAACTGCAACAGGATGAAAACGCAGCCACATTTGTCGAAACAAATGAAGACGTGGTTGTACAACCGGATGAAGAGCATAATGAAGAAGAAGAACAAGTACAAAATCAGCAACCAGTTGTGGATGCATACGAAGAATCGGAGCTGGCGAACGCTTTCAACGAATCGCCAATTCTGGTGATGGACGGTCCCGGCTGTGGGCCCCACGAGCCCAACGATGACCCGTGGAGCTTCAACCTCCAGGACTATGGAGGAGGG
>comp43317_c0_seq1
GTTCCTTAGGATCTAATTAACAGCCGATATGATTCTCCTTCAAACCATGAAAGATGCGGGTATGAAATCATCAAATTGAAGACTTATTTTACCACCATCATCATCACTGTCATCAGTGTCCCAATAAGGAGGAGAAGTGGATGGCACACCATTCTCCACTTGCTCGCTTGAACGCCACTATGTCATGGCTTCACCATATTGGCTATCACGAACACTTGACAATTCCTCCAATGACCTT
>comp43318_c0_seq1
TACAAAAGCTTAAATATCATTCATATACACAACCATTAACTTACCTCCATCTCTCCAACAACCACCTAAACCTACCATTCCTCTAAATGCAAAATTTAATCAACCAGATAAGCCGACAATGATATATGGAAGAAAAAAAAACAAGAACCTAAAATGAGCTAATTCAACTGATGTTGACTGCTGAACACCAACTACTAACCCACCCAAACTTTCAACTCCTTTTGCTAGGGGCTAGTAATCAAAGAATCCATTTCAAGCACTCTTCTTCTCCATCCAGAAGATGACATTTAAATTAAATGGAAGACTTGGGTAGGGAAAAAGAATCTTCCTTTTTTACTGCTGAAAAGAAGTGGAAGGGGAGAGCAGTGACATCCTCATTTGCAAGACCTTCTTGTGAGAGTTTGAATGCTTAAAACTCACAAAAGTAGGGCTCTTAG
>comp43319_c0_seq1
GTGATTTTGCCACGTCACGTAGGTGTCGACCCCTTGAATGGCTTCGATTGTGGGACCAGGGATTGTTGCGGTGCGCCTCGATGTACCGTATGCGAATACGGGTGTTGCTGGTAGGTCTCGGTGGAATTTCCATTTCTTGTAAAACATGCCAATTTGGAGAGACTTGGAAACGGGTTTGCCATCGACGACGCCATAGCCATAGAGCTTGGGAACAACGGGGAGATCATCCACGAACATCTCCAGTCGGGTCGGGCTCCATAGATTCGACCCGCTTTCTCCTTCGGACCGCGCACTCTGGACAATTAGTAGCAGAGTTAATCCCAAGTTAATCACAGCAATTGCACAACTGCGACGCCGATTAAAACAGCTTCTTCTAAATAGATCAACCATCTTTAATCGGTCTCCCTAGCTTACTGCTTTTGCTTCTCCAGATCGAGTTGGAAGAAAAGGGAGGAGAAATTGATACCAAAGTGGGGTGA
>comp43320_c0_seq1
TTTCTAAACTTCTTAGTTCCTGGAACCGTCTTGTATGCGAGCATTGCTTCTCCATTCAAGAGAACAAGGCTGATCACCATTAAAACAGGGTGGACATTGAAAATAAGATCTTTGTTATCAGAGACGAGAGCAAGTCCACCTCTGTAATGCAGACACCAGGTTAAGACAAGAGCAGCGACTGCGACGCCGATTACTCTTATAAACAGGTAAATCGGAAACTTAATTACCGGCATCGCCATCTCCTCTATCGCACAAACACAGAGAGAATCGAAGAGAGATGTGATTTGACCAAAAATGAGATTCGTGTGGATGGTGAG
>comp43324_c0_seq1
GCAAGATTCAGGGATGAAAGAAAGAATTCCTATGAAGGTGTCAAGGTTTTTGAAGTATGACAAATCGTGCTCGAATTTTGCGCGGTGTTGTTTGCAACCACCGAATCTAGTGGTGGTTCAAGTGGCGGATCAAGTGGATGAGGGAACGGTCGTCCGAAGATTGATCGGAACTGAGTAGGTGGACATAGCCAAGTCCGACAAAAAACGATCGGAGGTGTGAGTATTTATGGGTTCTAATTAACCAAGAATGGAGGTTTGGTGTAGTTAGATCTGATATGGTAGGCCTACAAAGAGTAGACTGAGTAAGATATTAGCGGTGTTGGAGGATGAGTCGTCGGTGCTAGAGGACTGATCCGGCCGGAAGTAGTGTGACT
>comp43326_c0_seq1
GGATTGTAATTTTGGCCCAAATGTAAATTTCACAACTTGTTCATTACAAGAACCCTAGAGCATCTCCACCTTGGGTTAAATTAGCCCAAACTGCCACAACAAGGTAACGAAAACGGTCTCCTCTTCCTTGAGGCATCACATCCGACACTTGATCTTCGTTCCTTCAACTTCCCCAGAGAGAGAGGATCGTGGAGATTGCCAACTGTAAAGCTCTGAACAATACCATCAGAATCTTCAACCTGGCAAAATCAGCGAACCATACGAAATTCCATTTGTGTGTTCTCCTGACCTCGGGAGCTGCTTGATGTGGGACAACACCATGGAGAGTTTATCACAGGCAACCTCCAGACGCTCCTC
>comp43328_c0_seq1
AGATGCCGAGCCCTCGGACGACGATGGCGAAACAGCGTCTTCTTCTTCTTCTTCATACGCCTGGTGTGCGGGGCTCGGAGGGTTAGGGTTTCTGGAGACGAGCTATTTGACATATCTCAAGCTCTCGAATTCTGAGGCGTTTTGCCCCGTTGGTGGTGGAGCTTGTAGCGATGTCCTCAACAGCGAGTATTCCGTCGTCTTCGGTGT
>comp43330_c0_seq1
AGAAAAGGTTGTTGACATTTATCAGATGGAGTCTATCGCGGATCATAATCCTCGTCTGCTAGAACCATTTTACAATATAAACTAATCCTCGAATAGACCTTCATCTGACACAAGTGATTCCGTCCCGTTGACACGCGGCTGGGTTGCATAGTCTGCGCTCGAGTCTCCCAAAATGCTGTAATCAAAGTCATCGTCTTCACTTCCCTCCCTGTCATCTTCGCCCACCCATTGTTCATCGGCCTCCTTGGGTAACCGCACAGCCCTCCTCTCTTGCTGCTTAATGGCTTCCTCGTACGACATTTCATACCAAACGCTTCCCTTTCCCACGATTGACTTGTTGTGGGCATCTG
>comp43332_c0_seq1
TTGCACCCCTTTTGACATCAAAAATATCCCACTTGTTCAGAACATTGAGCTGTAATTTACAACAATCAAGTACAAAAGTCATGGTCCCAGCCAGCTTCGGCTTTACATATTCCTGTTCCCTTTTCCTTTCACCTCTCTCGTTGAGGCCTCAAAAAGGGTGTTCAGGGAAGTATCATATACTGTCTGTGACAAGTCAGAAGACCACCATTTGAAACCGGTTTCACAAGCTTCGTCTCAATGATAAATGGAGCACAAGCGGAGATGGAGAGGATGAAAGGCGCGCGCCATTTACTTGAAATTTTCAGTCTTGCCGTAGAGACATGGGAGAAGTTAACGGTGGTTGTTGTACGTTGTCCACGGCATGCAGGTTGGCTAAACTGGGTACCTTGGCAGGGTAAACTTCGGTGACCTCTTCACTGTTCTCGTCCAGATATACCACGTCCTGCATGGTGAGCTGGTGATACTCTACGATCTCTCTGAGAAAGCGGTTCTCACGAGCGAAAACTGAGTTCTCATGTGCCAATCTCGCCTTCTCTGCCAACAGGCTCTCCAGTTGCAGTCGTATAAGATCATCATCTTCTAGGTTATCTCCCTTATGCAAGCTCTCCCGAACAAGCTTGTTCTCTTCTTCAAGCTGAGCACACCTTTCCTTAGCAAACGCAAGGTCTGCTTTGACAGTCTTCAGTTCACGCAATAGAACCTTTGTTTTGGCAGCCATTGCCATTGAAACATCACGAGAAGCCTTCAGTTGAATTTCCAGATCAGATTGCATTTGAGGTTGCACACTGGTCTGCATCTGGGATCTTATGTTGGCATTTCTATCCTTCTCATCTTGTTCATTTACATCAGGAGTACCAAACTTTTTCCGGACATTCAATTTGCGAGTTTCTTGAATGATATCAGCCGTACGGTTCTCAACAATAGTAAGCCCTTCCTG
>comp43333_c0_seq1
CGTTCAAGTATGTGAAGCACAGAGTAGACGAGCTTGACGTAGACAAGTTCTATTACAAGTACACAGTTACGGAGGGGGACGTCCTGGGGGACAAGGTGGAGTATGTGGTCAATGAGGTCAAGTTTGTGGCCTCTGGGAGCGGCTCTGGGTGCAGCTTCAGCAACCACTACCACTCCAAGGAAGGCGCTGTGCTGGATGAGGAGAAGATCAAGTATGGACATGAGAAGATGAAGGGCTTGTTCAAGAAGGTGGAGGAGTACCTCATTGCCAACCCTGAAGTCTATGCTTAATTCACCACATCCTACTTGTCGTGGGGAGAGTTCAAGTGTGTTTCTATGTGTGCATCATCTTCATTGAATAAGTATTGTGTCAAAGTTCCTTTTTATATTTTTTATACTCTGGTTGAGTGCACTAAAGTGTGATTGTGTGTGTCCATAAG
>comp43333_c1_seq1
TTATCTCACAACCAACTCCTCAATCGCTAGCTCACATATATATATAGACTAAGTAAAGCCTCTCCATCAACCAAATTTTCAACAAAAATGGGTGTAAAATCATACAACCAAGAAATTTCTAGCCCAGTTGCCCCAGCCAGGCTGTTCAAGGCCCTGTGCCTAGACTCCCACAACCTCTTCCCCAAGCTCGTCCCCGAATCCTTCAAATCCGTCGAGTTTGTACATGGCGATTGCGTTGCTGTTGGAGCAGTCAAACAGATCAACTTCTCTGAAGGA
>comp43334_c0_seq1
GCAGATTCCAAAAGAATCCTAATGGAATAAGGTAACTTGTCAATCCTGGGGTCATTCAGTGCTGGTAGACTGTAGAACTTTCCAACTCACCACCACCAGGCTTCGGAAGACTGGTCAGAATTTCCTTGAAAGGATGCTCAGCAGCCATGGTAGCGATCTTGCGCTGGAATTGTTCGATCAAAGGCGTACAAGTCCTGATCTGAGCTCTGAGGCTGACCGGGGATCGCCAGTCAACACGGTGACTCCAACGCGGAGCAGAGCAGCGGAGAGATCGTAG
>comp43336_c0_seq1
TGCCTCTTTACCTTGTTGCAAGTGCAATTTTGGAGCAATCAATCAAGCTGCTTCCAAGTGACAATTTGATTCCTCTTGAGAATGAAAGGGCAAGAGAGATCAGAGTGGCGCTAACCCTCACTCCCCAGCATGGATCGCAAGACTGGCATCTTTTATGTGGCCTTCAAATCTTGAGTCTGAGTGTCAGCCTTTGGAAAGTTTAGTCGAGATTGTTTGCTGGCCTTTCTTGCACAGGTTGTCTCTTTCTCTTGGTTATTAGATTCAAGTACAGAAGATTTCCACTCCTCATAATCATGGTGCTCCATTTGCTTCCGTTTCTTATAACATGAGGGCTCAATTTCCTCATCAGAAAGGTCACCTCCATCTTCACATCTCCTTTTTTCAGGAAAGACATCCAACAACTCTCTATTCCCTTTAACTTCTTTTGCGTCTTTCTTTTCCTTTAGCACTCCAAATACATCAAAACATATGTCTTTCATGGAGGTTGAGACACTACTAAATTCTGATTCTGAAGTCCCACATAGCTCGATCAACTTATCCTTGTCAGCCTTAAGCTTGTTCTTTTTGGCACACAGATAGAAAGCCGCAGCGGTAAATACAGGACGAGTAAAATCAG
>comp43338_c0_seq1
GTGATAAATCGGGCTTAAGTTCAAGTCGTATAATACAATTGCATCCGCTGTTCTGGGTTGCATGAGCAAAGAAGGTTTCAATCTCCTTTTTCGAGTCGCTTTTGGAACGGACTTTTCCGTCACCTTTTGTCACGACAATGCGGCCGCCTTTGCTGCAACAGAGGTTGCCGGAACAGACACAGGTCTCATCGGCGGTGGCTCGCCCAGCCAGCTCCGCCACGGCTACCACCAGGAGGACAGCTAGTGCAGTGGTGGTAGTAGCTGGAGGCATGGCTGTGCTTAGGGTTAGTTAATTGAGGAGATTTTTAG
>comp43339_c0_seq1
CTCATGCCCCACGCTTTCCCTTCCAATAATATTCATGAGATGAGATCAGAAAAGGAAGCTCCAGGACTTTCTCCCCTTCTCTGAAATCTGCTCACAGCCTTTTTATGCCCTAATTCTTGCTCACCCAAATGGGGTTTTCAGCGGATCGGCTGTTCAACAGAGAAAGAAGTGTTCATCAGATTCTTGGAGGAGGAATTGTTGCAGATGTGATCCTTTGGAGGCAAAGGAATGCAACTGTTGGAGTGCTTTTACTAGTAATTTCAGTTTGGTTGGTGTTTGAGAGATCTGGTTACACTCTCCTCTCACTCTGCTCCACTGTTCTCCTCCTCCTCCTCTCCATTCTCTTTATCTGGGCTAAGGCTGCTGCTCTTCTCAACAGACCAGCTCCTCCTTTGCCAGATTTGTGGGTATCAGAAGAACAGGTAAATGAAGTGGCAACTCTTCTCCGTGATCATGTGAACTCGGTGCTCTCTGCTTCTCAGGCCATTGCTCTTGGAAAAGACTCCAGATTGTACTTCAAATCCGCCGGCTGGTTACTCTTGATTTCGGTCGTTAGCGCCTGGGCTGATCTTGTCACTTTGGGCTATGCTTGCATCATCATTCTTCTCACGGTTCCAGCGCTCTACGAGAGATATGAAGATCAAGTTGATCATAGTGTGATCACCATATACAGAAGCTTGTTGAGGTTACATGCCAAGTTCGACGAGCAGATCGCTGTCATACGAAATTGGGATCTTGAGAAGTTAAAACTCGATTGATTTGTGATCTTCAGTTTTCCCTTGTTCATTCTCCCCATCTCCTTTCCTCTTTCCTAAAAACCATTTGGCCATTTTGAACAGAGCTTTTGAGCTGTGTAAATCTGCCTTCCTTTTGGTGGTTCATTTTTTGTTAAACCCAATATCAGAATCATGCGAGTGGATTTCAAAGGGTATATAGAGCAATAGATGCTTCATTTTTCAGCCATTTATTGTACCATGATATAAGTGTTCATCATTAAGAGGATGATATCCAAGCAACTTGTGAATTCCGG
>comp43344_c0_seq1
GCTCGTATACCCAGAACGTGTACTCGTTTTTGTGGTATCATCTTGGACCTATTGGACAAGTCTTCTGTATGTGCCAAAGATACAGGGGAACCACTTCTTCGTGTTTTAGAGGGACCCGTGATGCGTCATATACCTAGCAATTCAAGAGCTATTGGTCTATCCTACAGTTCAGACAAGTCAGTTGACATTGAGGAGTTTGTTTCCACTGTCAGTGATGATTTAAACCTCGTTTTTGTGGTAGGTGCAATGGTCGACGGTAAAGTCAGCAAAGAGTACATGGATGACTACATTTCAGTATCAGATTATCCATTAAGCGCGAAATGCTGCATAGGGTTGATCAGCGAAGCATTGGAACAGAAGTGGAACATATTCTGATATATGTTAATATTCGGAATTTTTTCTAGGATTGGTATTAGTTTCTTTTTTTGGGTACAA
>comp43345_c0_seq1
GTTTCAACAAACCTGACATGGAGATTGTTGACCACTACACATATGCTATCTTGGGAGATGGCTGTCAAATGGAAGGTGTTACTCAAGAAGCGTGCTCCTTAGCTGGACACTGGGGACTCGGCAAGCTTATTGCGCTGTATGATGACAACCATATTTCTATTGATGGTGACACTGAGATTGCCTTTACTGAGGATGTCAGCAAGCGTTTTGAAGCTCTTGGATGGCATGTTATTTGGGTGAAGAATGGGAAC
>comp43348_c0_seq1
CACCGAGGCTGATCCGGAGTTCTTTGACATCACTAAGATTAGGTATAGGTTTTTTCTTCACCAGTCACGTACCCAATATACCTCATTTCTCATTGACATACTCAATAAGGCGTAGATCAAGCTCAAAGTGCTGGCACAAAAGTTTCTTTGTTATGGGCGGATGAGAAACCTTCGTTTCAAAATCCGCTTCTGGAAATCGAGCAACCTCTACATTTTTATCAAATAGTATATATGCTGGAAGAGCTCCACTCCCTTGAAG
>comp43348_c1_seq1
TGCATTGCCATAGGATTGCATGTTACATTGAGAATTTCAAGCATGTTACATTGTGAAGGTTACAAAATAGTCTATTGTCAATAACAAGAAAAGGAGACATACAAACCGACAATGAGTTTCAACTTCCAAATCACGCCAAGGAGGTATTTTCCTCCTACTGTCTGATTTTCAATCTTCCCCTATATTTGATTGGCAGGACAGAATTAGCCTACCAAAGTTCACCTCTATCCCAAATTTGCAAGCACTCGGTTGTACAACAGAATTGCCAATTGTTATGTTCCAATTCGGAAAACTGATCGATAAAGTTGGAGAGCTTCTAGATGAGTTCGACCGTGAAGTAAATGATTTCAATAGACAGCCAAAATTGATAGAAGTACCAAAACTTCTCCACTAAGAGAGCACCGAGG
>comp43356_c0_seq1
ACTTATTTAAATTCAAATTGACAAATGTCACCTAAACCGGTGGCTTCCACAATTTTTCTTGCAAAAACTTGAAATCCAGATTTCCAATCATGAATCTCTAACAAAAATTATCTAAATTTGTAGCATTATTTATGTCCATGTGAGTAACACACCATGTGGGTAATCCAAATGAACAAAATATCAATAGTGGGAACCAAACAAGAACACATATTAAAGGATAAAATAAAGAAACACAATAACTTCCTATATCTCCTCCGAGCTGCCATCAAATACAACGCCTCAGACATGTACACCTCCAAGAACAAAGATACCAAAATTCTCTTCTTCAACACACGTGCAATTAGAAAGCAAGAGTAAG
>comp43357_c0_seq1
TTCCCCTATTTAGTTATGTATACAACGTACGTACGTACAAAACTAAAACTATTACTCCGTAAAAAACAAGATAGAAAGCGCGCAGTACTAGAAGTTTAGAATTAGTGTGAGCTAGGGCCAAGGATCGTGGTCAGGGTCAGGAATATGACCACCGTCGTGGTAGAAGTAGTGAAACTGATCGGCGAGCAGGAGGCGTTGATGGAAGTCCTCCATGAGATCGGCGCCGATCAGGTGGGCCCTACACAGGGGGCAAGTGCGCTGGTCGTGGTCGATCCAACGGTCGAGGCAGGCCCTGTGGAAAATGTGGCGGCAGGTGAGGGGGCCGGGGGCGGGGGCGG
>comp43359_c0_seq1
CGTAAATCCTAAGACAATTCTTCTTCGCTCTCGAACAAACACGAATCGACGTTGAAGAACATAGCCGTCCATTGAGCAACATAGAGAAGATACCAACAATGGCAAATTGTCAGGCCACCATTGGAGGCGCTGATGAGAAGGTTATAATGGCCATTCGAGCTGGTAGTTAAAGAGGAGTTTCCGGCAAGTCTCAGAATTTGGCGCCCAGCTTGGCTAAGCCTATGGTTATTGCTGTTTGTGGTAAATTAGATTAGATTTTTATTTCCAG
>comp43361_c0_seq1
TGTTTATCCTAGTTTGCCACCAAATCAAGCTCAAGCAAACTTCTCAGGACTCAGAGTTCTTGTCATGGACGAGAACGGGGTTAGCAGATCAGTTACTAGAGGTCTTCTAATGCACCTAGGGTGTGAAGTGACATGTGTTAGCTCAGGCGAGGATTGTCTTCTCCACGTATCACCAGAATACAGGCTGGGTTTCCTCGACGTTTCCATGCCTGGAGTAAACAGCTACGAAGTCGCCCTCCAAATCCACAAGAGGCTCTCAAAGAGACATGAGAGGCCACTACTCATAGCACTGAGTGCAATGGCTGACAGGACAACCAGAGAAAACTGCATGAGGGCAGGAATAGATGGCTTTATACTCAAACCCGTCTCAGTCGATAAACTGAGGACCATTTTATCAGATCTTCTTGAGCGTAGAACCGCCTTCGAGCATTAGTTAGTTGCTCTAGTCTACAGGCTCTGGATGCCAGAAAGAAGCAGAATTTCCTGTGCTTGATTTTGATAGAGAAAAGAAGATGCACTTTTGGGTTATAAATGGTGAAGGAAATTCATTTCGGCAGTACTGGGTTTTTGCGTACATCTTTGCTCCTACATTGCATCATAAATGGGAGTGTTTGTTTTTAACTAGAGCTTGGGAATGATGGGGGCTGGTGTCAGGTGATGTTGCTGGAAATCCAAGCTTTTTATTTTTATTTTTTATGAAACAACATGGAGTAAATGAAGGTGGCAAAATTGACAATGAATCAATGACGCATCCTTATTCCTTTTATCTTAAAAAAAAAAAG
>comp43362_c0_seq1
GCGGAAACACCGACTTGCCACCGATCCATTCGCAAAAAGGCCACAGGAAGGTGTTCTGTTCAAAACGGAGATTAAGCAAAAGATCAGAGTCGAGTTGAACACGTAAGGGTCATGATTTGTTTCATAGATTAGATCGTAAAGAGAAAAAGAGAGAGAAGGGAGAAAAGAAGAATAAACACAAGGCGGCGAACAAGAAATACAGCAGAAGTACCTCAGGAGGGGGAGAGAAAAAGAGGATCGAGTATATGGAAGCCACTGTTACGGCTCCGACTCCAATCTTACAACAATTTCTCCCTGTCTCACACATCTGAATCTGTACAATTCAAAAGAGATGTGGAAGTTTGGGGAGTCACTTTTGGGCGGAGACCAAGAGGAGAGAGAGGAGAGATTCTTCGACGGCGACACTGATGGCCTGTATAATCTCTCTCATTTGCAGAGAATATACGGATTCGCTGCTGCTTTGATTGCTGGTCTGGTTCTTATGTTCCTGTCCTTGATTGTTTTCGCTAAACCCATCAAGTTTGCATTGCTGTTCACATTTGGGAACATCCTGGCTATTGGGAGCACAGCCTTTCTCATGGGACCAGTTCAACAGCTACAGATGATGTTTGATCCTGTTCGTTTATATGCAACCGCAGTGTACCTTGGATGTGTCGTATTGGCCCTCATTTGCGCTCTTTTGATTCATAGCAAGATTTTGACCCTATTTGCAATCATATGTGAGATCTGTGCTCTTGTCTGGTATGTTTCTGCGAGCAATGTTGTCCTGCGCC
>comp43362_c0_seq2
GGGGAGAGAAAAAGAGGTGAGAGGACGGAGCGTTGTGCAAATTGCAGCTAGTTTCCTCTTCCATTATCTTGCCTGCTCTATCTATCAGCTGTCATTCATGTATTAGGATCGAGTATATGGAAGCCACTGTTACGGCTCCGACTCCAATCTTACAACAATTTCTCCCTGTCTCACACATCTGAATCTGTACAATTCAAAAGAGATGTGGAAGTTTGGGGAGTCACTTTTGGGCGGAGACCAAGAGGAGAGAGAGGAGAGATTCTTCGACGGCGACACTGATGGCCTGTATAATCTCTCTCATTTGCAGAGAATATACGGATTCGCTGCTGCTTTGATTGCTGGTCTGGTTCTTATGTTCCTGTCCTTGATTGTTTTCGCTAAACCCATCAAGTTTGCATTGCTGTTCACATTTGGGAACATCCTGGCTATTGGGAGCACAGCCTTTCTCATGGGACCAGTTCAACAGCTACAGATGATGTTTGATCCTGTTCGTTTATATGCAACCGCAGTGTACCTTGGATGTGTCGTATTGGCCCTCATTTGCGCTCTTTTGATTCATAGCAAGATTTTGACCCTATTTGCAATCATATGTGAGATCTGTGCTCTTGTCTGGTATGTTTCTGCGAGCAATGTTGTCCTGCGCC
>comp43363_c0_seq1
TGGAGGAGACGAGGTGGAATGCGAATCAAACCTGAATCACCGTCAGAAGGGAACTCTGTTCAAGAAAGCACAGCCATTACCCTGAAGGATAATGACTACGATTTCCTAAAAGAAGGCCGGAAACAGTCTGAGGGGAGGGTGCAAAAAGCCCTTGCTAGGGTGAAGTCAATGGTCCAATATCCAGAAGCTAGAGACCAATATCGGAGGATGTTGACTGTTATGCAAGAGATGGAGGAAATCAAGGGTGGAAGTCAGCGTGTTTCAAGCTGTTCGGAAGGAGCTGTTGATATGGAGAG
>comp43364_c0_seq1
TCTCCAACATTATGGTCAGATGTGAGTCGTTCCGCCACAACCGCAGATGGAGAGAACATCCCACTCCCATAAACCTTCCGACCAAGCACTGCGCGAGAGTCCCCAATGTTTGCAATGTGGAGATTGTTGTTGGAAATCACAGCCACGAGACAACAAGAGCCGGATAGCGCCATTTGGGGGTTGGTGATCCATGATTTTCTCACCAGTTGAAGGAACTCATGCTCTGTTGTATCAAATGCCTTTCTCAAGGCATCTGCACACAGTCCACCTAGTTCTGATGTATATTTCCGAAGGAAAGAGAAGAAGTTGGAGTTGATAAAGCGAGCAGCCTCGGGGCCGCCATGGCCGTCGAAGATGCCGATGAAGGTTG
>comp43365_c0_seq1
GGCGTCGATTTAACAGCCAGCATCCTTTACGTTCCCAGCGCCACTACCATCATATCAAAGGTGTTCATCTGAAAAGCTACCGTTTTTTGGTGATGTCGTAAAGCACGCAGGCATCAGCTGCAGTTTTGAGCTGTATGGCATTGACTATTTGCTTAATGGTCCACCCAAACAGAGACAAAGCTAACAGGGGACAAAGCAGCAAGTTCTGTTTCCCGGATGTAAGAAGAACTTCGATCAAATCTTCATTCTGGGTCTTTGCAAG
>comp43366_c0_seq1
TAAACAGGACCTTGATTTAAAATGCGAGGAATTAATCTATGAAGAGTTTGGCGAGACCTGTAACTTTGATGTGGATGATGCTGTAGAAAAGCTGGAGAGGCTAGGCATTGTTTCTCGGGATTCCATTGGAAGGTACTACGCTGTGGGATTGAAACGGGCTAATGAGATCATCGGGACTACCACAGAGGAGCTTGTCATGAAGGCTAAACAAGGTGCAAATGCGACTTGATCTCCTTGAAAGGCTGTGTGCATCTGAGGGTGAGAAGCCATATTTGCCGACTCCCGGGGTTAGAGCGGTGCACAAAACATGATCTTATTCGTATTGGAATCTTGGTAGCTCTGGATGTTGCTTTAGTAATAGTGCGTAAAAAGTAACAAAATATTTTGAAGTGGTTTGTGCAACTTGTGTTTTGCTGCCTGTATTTCTCTTAAATGTTGGAATGATGAG
>comp43366_c1_seq1
GGAAATAGTTCTTCCAGAGAAGAAAAACCCCGGACTTACTCCTATGGACTGGGTCAAGTTTCTTATCTCTGCCGTAGTTGGTCTGGGGACTGTGCTAGGTTCTCTTAAGGGACCAACAACTGACCTCTGGGTTATCGTAGCTATCCTTTCCACAGTCATCGGTTACTGTGCCAAAACATACTTCACGTTTCAGCAAAATATGGCTGCCTATCAAAATTTAATTACTCAATCCATGTATGACAAACAACTAGACAGTGGAAAAGGCACCCTTCTTCACTTGTGTGACGATGTGATCCAGCAGGAAGTGAAAGAGGTGATTGTGTCATTCTATATATTGCTGGAACAAGGAAAATGTACTAAACAGGACCTTGATTTAAAA
>comp43367_c0_seq1
CTCGTCTTCTGTCAACATCGTATCGTATGGATACTATCAATTAACATAGATGTTCCATCCTCCCAATTAGAGCTTCGAGCTCACCATTTGCCAACTTGCAACTTTGAATCGACTTACCCGAGCACTAGGTGGTTGCTTGCACGTGTAATTGCGTGGGAGACTTAAATAAATTCCTCCAAACTACCACTCGTAAGGAGGCGGGTTCTTACAGCTAATAACTCTTCTGGCCCACTTCTCCATCCTAGTCTAGCCCGAGATGCAGCCGTCTCTGCCTTTCAATCCTCCCGACCTTCATTTGTTAAGCACTTGAGCCATTCCTTTCTCAACCGAACGGATAAGTAGCCTTCGTCGACCACCGTCGTCGTCCACATCCTTCGTGTTCGCACAAGTAGCCTTCGAGCAAAGCACCGCCAAGACACCACCGCCGACACCAGGCTCCGCCGTTCACCTCGCAAAAATGGTGCACCATCGCTGGGGTTTAAGTTCTCCAAAAATGTCAGGTCGATGGGAG
>comp43368_c0_seq1
TGTCAATAGCCCCAGAAGAATTCTTAGCCTGTCAAAGAAGAGGAGTAAATCTCTATCCGCGCCAGACTTTGATTCCAACTCTTCTAGAATTGGTTTTTCTGGGGAGCATGGTCCCAAGCCCACTGAAGTATATGGCTTTGTAGGCTCCATTACAACTGTTGTGGCTGCAGTTATATTCTTCCTTTGGGCATACCTTCCTGACCGCTTCTTGCATTCTATTGGTATCTCTTACTATCCTAGCAGGTATTGGGCTGTGGCTCTGCCAACATACTTCATGGTGACAGTAGTCCTTGCAGTTGGATGTTATATTGGCCTCAACTTTATAGCAACTCCACCTCCAACTTCCTTACATGTGATGTTTGACGAGTACAGCAGGGAATCACAGAAGTGCTTGCTGTCAGAGG
>comp43369_c0_seq1
GGCCGTTTCCATCCCTGTCAAACATGTCGAAGAGCAGCTTCAGCTGCTCCTCCGTGTACGGGGACTTGGAAGGGATGAGATCGGGCGCTACCAAAGCGATGAACTCGGAGAACTCGATGAGGCCGTTGCTGTTCTTATCGGCGGCCTGGATTAGCGCATCCAGCTGGTCTTCGCTGGGCTTGAGACCGAGCGATCGGAGGAGGGAGCCGAGCTCTAGCTGCGTCAATTTGCCGTCGTTGTTGCGGTCGAAGGTTCGGAAGATCTCCCGCAGCTCTGCGATCTGCTCGTCGTCGAGATTGACTGGCTCCTTTCCATTCATCTCACTTTAGTTCTTCCACCGATGGAAATTCTAGGTTTTCTCAGACTTGGTAAGCTACTGATCTTGACTATGGAAAACCGATCAAAGTCTTGACGACTGCAGAAAGAAGATTCGACGATCGATTCTTCTGAAATCGCTGGAATTCTATAATTTCTGATCCTGAAAATCGGTGAAAATTTCCAGGATCG
>comp43370_c0_seq1
GTTGTCTCTGTTGGGCGTCGCTAGCTCGGCTATTAAGAGCAGAGCCGCGTGAGCCTTTGGATTTCTTTTCCTGCCTTGTTCAATGCTCACTTGTTTCTTTTGATTTGTGACCAAAGAATGATATTGTCTGTTGCATTTGATTTTGCAGTTAATAATTCCATTTGAGTTATAACATTTTTCATTTCTGTTCGTGTATATTTCTGAATGGAATTTGAGGTTG
>comp43375_c0_seq1
GCCCATCTTCCTCTCGGGTTGGCCCGGATTGCCGACACGGGGCACGTTGAAAGTAGGGGTGAACTGGCGAGCGTTCAAAGAGAGCTGGTGGTGGTGAAGGCGGCGATCGTGACGAGGGTTTTGATTGGGCGAATCGTGAGGATCAAATCCGGCGCCGTCGACGGTGAAACGGACAGGAGCATCTTCCATGGTGGATGAGCGTTGATTAAATACCATTGAATCCAACGACTCCTCTCAAGAGAAAATAATTACTTACCCACCTAATCAAATCCTGTCTGCGAGTCAAAAAAATAGAAATCAG
>comp43375_c1_seq1
AGGAAGATGGGCGGATTCGACCCGACTGCGAATGGGTTCGGGGAGGTCAAGGAGTTGGAGGAGATGTTCTCCAAGCTTAACCCCTTGGCTGAGGAGTTTGTTCCTCCTTCCTTGAACAACCCTAGCCATGGCTTCGAGAATGGGATCGGGTTCTACACAAACGGGTTCGGGTTGAACCAGAGCTTGAGACCGGCCATTGGCGGGTTTAATCACAGCCTTGGAAGACGGAAGAAAGGGGGTTTTAGTACCCAGGGTCAGATGAGGACCAACGCTAGGTCTCCTGTGGCTCAAAGGAAGGAGACAGTTCGTAGGACTGTGTTTGTTTCTG
>comp43378_c0_seq1
TGACACTCAAGCTTGTAGTTACCTCCCAAGGGTTTATTGCTCTTGTTACTGCACATCGCCTTCACAACTCTCTGGAACTCCACCGACCCTTTTATCCCTCGCCTGATATGCGGGTTCTCCGGCTCCGGCGACGCCGATCTCCTCAGCACCGACACCGGAGAAACACCGTAGGGCTTTTCTTTGCCTTCTCTGAACACCTCCGCGACCCTCATCATCTTCTTCTCTTCGTCGATCTCTGTCCTGATTCTACTCACCTCCGCCTCGTGCCCCAGGACCCGAATCCCGAGCTCGTCGTTGACCCGGTCAACGGCCTCTCTTCGTGCTCTTTCCTCCTCAAGCTCGAATTCCGTCTTCATTCGCATTCCGCGCTCGAATTCGAGCTCCGATCTGAGGTCGTTGATATGCGCCCTTGCCTCTTCTAGCTCTGTTTGTAGCGATTTCGCGCCGGCGAAGGCGAGATCCGAGGGGGAAGAGGAGAATGCGGGGGAGATTGAGGGGTCA
>comp43379_c0_seq1
AATCGGTCACCGGTGAGGTTCATGAGGCCTAGGCCGGAGCCCAATGCTCAACGTCTCAGCCATCTGTTGTCTTCCCACCCATGAACGCTTTCCGACCCTCCCTTCTCCCTACTGATCGAGTACGATATTTAACTTCTATATTTTTATTCTTCTATTGTGGTTTTTAGATCTATATTTGGTTGGTTTTCTATCACTTCTATTGGGGTCAATAAGATGTATGCGGAAATATGTTGGATTAGGGTTTCCGAATGGGAATAAGAAGGTTCGACTGTAAGATTTGGTGAATCATTGTATCCTTTTTCATTTTTGTTGTTGTGGATCGTGACAATGATCCGCCAAATATTGGCAGATAATTTAATTTTATAGTGGAAT
>comp43383_c0_seq1
GCATGAACAACTACAATAATAATAATATGGTCGCTCCGTTCACCATTAGAACATATCATATGGTGAACGATCCGACCACAAATCACCTCATCGCTTGGGGCGAAGCTAACAATACCTTCGTCGTGATCGAACCCCTCGAGTTCTCGCGTATCGTCCTTCCTTCGTATTTCAAGCATAATAACTTCTCCAGCTTTGTTCGTCAGCTCAACACTTATGGCTTTAGGAAAGTGGATCCGGATCGGTGGGAGTTCGCCAACGAGTGGTTTCTACGAGGGCAGAAGCATCTGCTGGAGAACGTCGTAAGGAGGAAGAACGGAGACAGCCACCACCAACACCGGCGGAGCAGCGGCGGGGATGCGGTGGCGGAGAGGGAGATCGAGAGGCTGAAGAGGGAGCAGAGCGAGATGGAGGAGGCGCTACGGGGGATGACGCGGCGGCTGGAGGCGACCGAGCGGAGACCGGAGCAGACGGTGGCGTTTCTTTGTAAGGTGGTGGAGGATCCGGAGATCTTGACCCGGGTTATGATTCGGAGGGATCCGAAGAAGAGGCGGATGGTATTGTCGGCGGCGGAGGAGGAGTGGAGTTGCTCAAATGGGTTCCGGTCGCCGTCGACGAAGGTGGTGGTGGATGGTAATTGTGGCGGCGTCGAGTGGTTCGAAGACGGTGGGATCGATGGGATTGTGTGTGTGAACGGAGCGAGA
>comp43384_c0_seq1
ATGAATTTGCAGAGAAATATTCCCAAATCCTCCACATTGTCCTTTTGTTCCTTGTTCTCCAATCCTCTAGATTTTTCTTCCTTTTGGAAACAATCTCTGGACGAGAACTCTCAGGCCCAAGCCATCGATTGGCTTCTCCTGAGGTCATTTACCAATTTTCCTGTTGCACAATTGCTCCCTCACGATCCCTCCTCCGAAGCCTAATTCGGTAATCGACGAGGGTTTGTTGTAACAGAGCGACGATCTGACATCAAAAGATGAAGAAATGGTTTGATTTTAGAGTTAGAAATTTGCACTTTAGTTGTTTGAAAAAATGTTTCTCTTTCTTTATTTGTACCCTGCCAAGCCTTTGATTTGTAATTTGGTGCTTTTTTTGGGTTTTTTCCTGGGATTTTAGGGATGTCTTTCCTTATGTGATTCTTCTACTACATTAGTGTTATCTGGAGTTGTTGTTACTGTTGATGTTGTTCTTTGCAGTACCTTTAATTCCATTGAAGGCAAGATCTATGCAAGGTTGGATCCATAGGAGGAAGAAGGGCATTGGAAGATGACAATTGGTTACAATCTTCCCCAAAAATGGGTTTTGCAATGTTATTATTCAGGATTATGCAATAGATACTCTCATTGTAAGCAACTTTTTGAGAT
>comp43385_c0_seq1
AGCGGGATCCATCAGCTACAGAAGGCAGCACAGGGAGTTGACTCTCAACATCAGGGATTTCTCATCTGAAGTGGGTGAAACTTGAGAGTCGCTCAGCAAGTACTGGGCAATGTCCTCCAAAATGCTGTTTTTATCTTCTTCGTGAATGGATATGCCAGGGTTAACAGAAGTCATTTGCTCTGATATACATTGTCCAAGGTGGTTCACCAGATCACTCATTGACATTGAAGGGTGAAATCCCGGAAGTTTGATCTGATCCAAAAGCTTGAGCCGTTCAATTTCCTTCATTCTGTTGCCGGCATGTTCTCCATTTATACAGAGGACTGAGGCAGGTGGGGGAGTTCCTTGAGAGTTCACCTCTGAATGTGTAGCTACAGAATCCGCCCTATCAAGATTTGAGGCACAAACTGCAGATGCTGCTTGGTTCCCAAGTTCAAATATACCAGACCCATTTTCAGTCTTCAAATTATAAGCATCCTCAGGTTCCTCCATTCCACCAAACAAAGAATTCTTTGACTCGAAGTAAGGATTATCTAACACTATCGCTGGTTGTTGGCTCAAGA
>comp43386_c0_seq1
TCTGTGACCGTCGGTGTCCCTCGGCGACCGGACCTCGGTCGTCTCGTTCATCGGCCCATTGGTGGCCTCATACCCCTCACAAAAGTACCTAGCGCCGATAATCTTCCGGTTACACACCGTTGCCGGGAAATATTTCCCGGGGACGCATTTCCCCTTCCATTTCGCCGGAGGCAGGCCTAATTCGCGGTCGTTGAAGCTCTGCCTCTCGGGCCAAATCCCGGTGTCAATCACGCCAATTACAAGATCCGACCCGAAGTCCGACTCCTTCAAAAG
>comp43387_c0_seq1
GTGAACTACCAAAGTGGGAGGAGTCCATTAATGAAAAATATCCACATATTGTATATGAAGAGTATTGCAGTGCACGTGAAGGTGAAAGTTGTGAAGCTAATTCAGTGGAAGATTCTGATCCAAACAAGATTGAAGAGGAACTTGTGATTGGTCTATCCCGAGTATCATGGGAGAAAATTGATGTCAGTTTCCATGCCAGCAGACAGAGAAATGCAGCTCATAGTGTCATTCAGGTGAAGGACAGTAACATTCATGCAGAGGGAG
>comp43388_c0_seq1
GCTCAACACACCATGAATAACAAAACCAAGAAAAAACCAACTCAAATGGTGGTGATATATGAACCAAAAACTTATTAACTTAGGCTTATGTACATGGATTTGGAATGCTTCCTATGATCATTTCGTCGCGTTCGCCTCCACGAGTATCGACCATAGAACGTGGACATCCTCGTATTGGCACGACTTCACATCCTCGTACAGAATGTAAATCCCCCTTCCTATTTTTTTTGAAATGCAGATGTA
>comp43389_c0_seq1
GGTCATAGTTGCAGCCTACAGGAACAAGAATCTCCGTCTCCCACTTGATAATTCTGGCGCTCAATACTATCGTCGGAAGGATTCAACGGTACTTGTCCCGAGCAACAAGTTAAGGTTCTTGAACGGAGCTTGCCTGGTTAGGGAGGACGACGGGTCAGCAAAAGACCCGTGGAGAGTAACAACGGTGGAGGAAGTTGAGGAGCTGAAAGCGCTCATCAGGGATCATGCTATCAATCAACACGAGCCAAAACACA
>comp43393_c0_seq1
GGGAAAGTCTGGATATGAACATCTTAATGAACCTCTTCACATACTTGTGGAGGGAGAGCTGCCTGTTGAAATAATTGACAACAGGCTAATGCAAGCACGGGAAATACTTGAAGAGTTGCTTAAGCCTGTGGAAGAATCTCAGGACTTCTTCAAGAAACAACAGCTGAGAGAATTGGCCATACTCAACGGTACACTTCGTGAAGAC
>comp43395_c0_seq1
GGCAGATTGACTCCTCTACACTTAGCTGCCAGTAGTAGTGGCTTTGAAGATGTATTGGATGCTTTGCTTGAAGATCCGGGAATGATGGGGATTGAAGCGTGGAAGACTGCCCGTGACAGTGCAGGACTGACACCGAGCGACTATGCGTCCTTGAGAGGCCACTACTCGTACATCAATCTGGTCCAGCAAAAAACCCAGAGGAAACCAAATGAGGGGCAAGTGGCAGTCGACATTCCTGACAGCAGAGCCCAGACAAAGCACTCGCACAACCTAAAGTCTGCTGGAGTCCATAGCTTCCATACAGAAAAGCTCAAGACGTTGCGCTCCAGAGACTGGCAGTGCAATGTTTGTGAGAGGAAGCTCAGATACGGGCGTGCAGGAACGGCGTTCGCATACAGGCCAGCTATGCTCTCCATGGTGGCCGTTGCAGCCGTGTGTGTCTGCGTGGCCTTGCTCTTCAAGACGTTGCCCGTGGTCTATGTTTGCCAGCCGTTTAGGTGGGAAGCGCTCAAGTATGGAGCCATGTAGGTTAAGCAGA
>comp43397_c0_seq1
GAACAAAATAAGCTCAACCACGACAAAAACATAGGATTCCTGCTAATCGGAGGAGAGATAAGAAGAAGAGAGGGGAGAAACAAAAAACGCCTCGCTAACCATCGAAAGCCTAGGGACCTCTTTCTGGAGCTTTGTATCCATCTTGTATGGCTTTTCGTCGGGAGCTGCTCACAAGGTTTTTGCGGGTTCGGTTTACAGATCCGTGATTCCCCTTCATACAAACCCGATTTAGCAAAAGATTGATCCAATAGATCCAAATCGGAACTGGGACAGGTATACGAGGGAGAGGGAGAGATTCTGGGAAGAAAGATCGAGCTCGATTGTCCACTTTGTGGATGAAATCTGCATCGATAGGCATGGGCGAGTTTTTTCTAGGGTTTGTTTGGGCAGGACGAGTTGGAGAGGCA
>comp43398_c0_seq1
AAAAAAAAAAACACCAAAAAAAAACAAAATTGGATAGGCAAGAAACCATGGAAGATACGGGAATAGACTTGTACCAGGTGGGCAACAGCTTGAGGAATAGTATGAGGGGCAGCGCACGGGCGGCGGGCAGCCTGAGGAGCGGGTCGACGTCGGTGTGGAGGAGCACCGGCATCGAGGCCTTCTCAAGCTCCACTAGGGAAGAAGACGACGAG
>comp43399_c0_seq1
GGGGGCTGCAGAATAATGCTGTGGGATGGATATGTTGGTTCTTTAAATGATTCAAATTGATTATCTTGTGGTGTATGAATGATCCTTTTGATTAAGATGCACCTATTACTTAAGTTGAGCCACTTCACTTCCAGGAAAAAGTTGATTATTTTGTCTGAGATGCATTGTTGCATTAATAGACTCTTGTCAAGGATACATTTCTTTGACTT
>comp43400_c0_seq1
CGGAGGAAGGCGGCGGAGAAGCAAGCAAAACACAGGAAACGAAAAAACCTGTACAGGAGAGCACGACAGCGGCAACGACGGACGACGGACGGCGGAACTAGCACAGAGGCTAGAAACCCTCACAGAGGATGGAGGAACATTTTCCTCAGAGGAGGATAACCCATTTACCTTGTGTTGAATTACCCTTAAATATGCATCATAGTATCTG
>comp43401_c0_seq1
GTGGAAGGTGTGTACATCCAGTATGTTCATCAAGCAGCTTATATAGGCAGGTTCGTATCTCAACATGTCAAGCATAAAGTAAAGTAAGGTAGGATATATACCTGATCGGTTTTCAGAGGATGGTGGAGACCATCGTAGAGTCTAGCACCATCGAAAACAGATCCAAACTTTAGAAGAGGAGATCGAGATGGATGGAACTCCATAGGCGAAGAGACACCACACCGGATCACAACTTTCATCGAGAAGGAGGAGATCGAAAGATAATGCATTATCTTAACTATCTAAACGAACCCTTAAACCACGTCAAAAATTTGCAATGACGAATTAGTGGTTGAGGGCGAG
>comp43403_c0_seq1
AAAGGCACTTGTTGGTATCATGGAGGAGTCCAAGCAGGAGGTCCCCACCTGGCTCCATGAACATGCTGAGAGATCATCTCTGTGTGGTGGTGGCAGTGGTAGTCGTCAGAGGTACTATGGTAGATCCCGAGGCTACTCTCCACCCTATGGGGACGATTCTCATCATTACCCTTGCTCTTATGAGCCATCCTTAACTGCTGATTCTTCCCAGGGCGCTGCTTTTGACTATGCAACGATTGTCCCGACTGGATGGGACTGAAGCTGAATTACCCACCTATGACTCCTCAGTTAACTGCTCTATATAGCTAGTATCTTGAATTGTTGATATGATGATATATATATGGTTTTGGGTTAGAACTTGGAATAGTCCTGCAAGTGCATCTTTTGGCAATGGGTTTACTACTGGCTGTAAGTAAACACTGACATGCAGTGATTATAGCATCTTTTGCTCATGACGTTATCCACCGGTAGTACAGCTCTATTCAATACTCTATTT
>comp43404_c0_seq1
ACTATGCAGATTATTATCAGTAACTCTTTAAGATTATTATTCTGCCTACTAAATGCGCATGTAATAGCAACACTCCTCTCCTATACTCTCGTTTAGTAATAATACCTCCGAGGCCTATACTAAAAAATATATAACTTCCCTCGACGATGTGGAATACACTGATTTTCTAGGCCAATATACCAATGAATGAGGGGATCCCTCCAAAGATCTTACTTGTATGCTTCAGCCAGCAAGCCTGCTCAAGAGCGAGACAACATCATCGGGTGATCCGAGAGTGTACCTGGCACTCGTTCGAGTCCTCCCAACAGCGCAAGAGAAGTAATTGTCCTTCTTCAGATCGAGCACGCTCAATGACGTCTTCATTAGCAAATTCTTTCCCTTAGTCCCGCCATTTTGATGATTTCCGTTCGTCTTCCTGTCAGAGCTCGCTGAGGATCTCTGTTGCATCTTCCCGTGCTGTGACGGTTTCGAGGAGCCGGTTTTGCTGGATTGGAGCTTCAGTGGAGCTCGTTTGTCCATGCCCGGCATCTTCATTGGATCTGACATTTTGTTTCTTGAGTAAACCATGTTGTCACAAGGCGGCTCTGGATCAAAGAACTCGTACACATCTTCATCCTTATCCAGGAAATGACCCAGGCATAGGACATAATCAATTGGAG
>comp43408_c0_seq1
GGATCATCAAAATTGGTAGATTATGACAGCGGACTCGCGTTGGGAGAGTCGGGTCTGTCAAACTCCATGATCTTAGTTACTTGGGAGTAAAAAAAAACTGCTGCCTTCCATGAAACAGTTTGTTCAAGTGCTGCTGCTAGATGACTTCCAACTTCAAAAGTCTTTTTTTCTTTCTTTTTCCTGTAAACACACCGTACTTAAACCCTTTATTCTAATTTATTCAAGTTACCTCTTTTGACTCGAGCTTGAATTTTGGAGC
>comp43410_c0_seq1
GGGAGGAAAAGGCCACAGGAGCTGCCGCGGGGGCTAGCAGCCGATCATCATCGGAGGAGGAGGCCGATCGGAGGACGTTGATGTCGAGTTTCTGGCCGGATTGGCAGTGGCCGGGGACGCCGCAGATGAAGAAGTGGTGGCCGTGGGCGGAGATGGTGACGGTGTCGTTGCCGGTGGTGTGGACGGCGATCGGGGAGGTGGCGTTGCACGCCTTGTAGTTGGCGTGGTTGACTTGCATCACGTTGTGGAATTTTGGGTTGTAATTGAAAGCAATAACATCTCCAACTAGAAAGGTCTTATTAGTAGCCCAGTGCTTGTAATTGACATTGCCGAGAGTAGTCCATCCAGCTGAGTCTCCAACCTTGTACACTTTCCCATTGCAGATTCCCAGGCACCCCAAAACCATCAACAAAGTAATACCCACAACACATTTTGAACCCACAAAAGCCATTTCACCTTGTTTTTACTCTGTTTTTCTCCTTCTATAGTGGGTAGGTTTTTG
>comp43410_c0_seq2
CCAGTGCTTGTAATTGACATTGCCGAGAGTAGTCCAGTGCTTGTAATTGACATTGCCGAGAGTAGTCCATCCAGCTGAGTCTCCAACCTTGTACACTTTCCCATTGCAGATTCCCAGGCACCCCAAAACCATCAACAAAGTAATACCCACAACACATTTTGAACCCACAAAAGCCATTTCACCTTGTTTTTACTCTGTTTTTCTCCTTCTATAGTGGGTAGGTTTTTG
>comp43413_c0_seq1
GTAGGTTTCTTGTTCGATATGATCATGATCTAACAGAGGAAATTGTGCCTCTTAGAAAGGTCTGTCGCCGACCAGAAACCGATTACAGATTGCAGCAACAACACCCGACGAACGAGTCTTCACCCATAGTCACACAGAAGGCTATTTCAGCTTCTTCTGCGCCAACTCCAAAAGCAGCTACTCTCAATGCACCTATAGAAACAAATCAGAAAACTACATCAAATCTCATTACTAATGTCGTCCCGTTCCCTTCCCCTGCCAATTCAAGTGCTGCTCCTGGAACTGTCTCTTCTGAACCGAAAAGAGCGGAAAGTGTTGCCCAAGTAACAGGTGCCACGGCAGCTGCCCCGAGCGAAACTGCTAAGCAATGAAGCACCTGTGTTACTCTAGCTTCACGGATCACGAGTGGTCGCTTGCTGTGGTTGGTTTGTCGGTGGTTAAGGAATTAGGAGAATAGGAATATTGCAGACAAGGAAATTGGGTAGCTGGGTAAAACATTCTGGTGATTTTGATTGAAAGGTTAGAGAGAAAAGTGTACCTGGCCTCACTCTTTTCAGTTGCGTCATTTGTAGTTTTCTAGTAATTACG
>comp43414_c0_seq1
GTCCACTTCGGTGAAAAACGTGGGTCTCTCCGCCGTTTCCTCCCACATAATCCACATTCACCCTCACTTCTCAACTCAAAACCCCCAAATATTTCCACCCCTTTTCAACTACCCAGAGAAATGAGTGCCCATCTTTGAAATTCCTGCGTTTGCAGACGAAATTGGGGGGCAAACAAACCAAGGAAAATGGCAATTGCAGAGGAGAAGCCCCAATCGGAGGCCAAAGTTTGGGGGCTGTTGAAGCGCTCATTCCGACCCAACACACATACCTCTTCTTCATCCACTTCCAATTCCTTCCACCGCAGCAACAGCCATCCATACGGGGTTGATGGATCCAACGCTTCCAAGCACTCCAACGGCTCCGTTTCCTCCATTGCTAGGTCTTTGCTTCCCACTAGGCGCCGTCTCCGCCTTGATCCGCCCACCAAACTCTTCTTCCCATATGAGCCTGGTAAGCAGGTTAGGAGTGCTGTAAGGATTAAAAACACAAGCAAGTCACATGTTGCTTTCAAGTTTCAAACAACTGCACCGAAGAGTTGCTTCATGCGTCCTCCTGGTGCTATTCTTGCTCCTGGTGAAAGTCTCATTGCAACTGTCTTCAAATTTGTGGAGCATCCTGAAAACAATGAGAAACCTATTGAACAGAAGAACAAGGTGAAGTTCAAAATCATGAGTCTGAAGGTGAAAGAACAAATGGACTACGTTCCTGAAATGTTTGATGAGCAGAAAGATCAAGTGGCTGTTGAGCAGATACTTCATGTTGTTTTTCTTGATGTTGACCGTCCCACCCCAGCTCTTGAGAAGTTGAATAGGATGTTGGCTGAAGCGGAGGCTGAAGTTGAAGCACGTAAAAAGCCCCCTGAAGACAAAGGGCCAAAGATCATTGGTGAAGGGCTCGTGATAGACGAATGGAAGGAAAGAAGAGAAAGATACCTTGCTAGACAGCAGGTAGAGGGGGCGGACTCTGCTTAAGAGAAGGATCTCAATGGAGTTAAGTGTACATGACATGATTTGGGTAGAGAAGAGAAATGTCATAAGATCTTCTCTGAATGGGAGAAAAGAGGGTGCAAGGAAGAACAGTGCTGTTAAAGTGCTTGTTGCAAGAATGTTCAATTTAAATGGCTGTTTGCCATTTACTTTGTAGATAGTGAAAGAGTTGTTAAAAGACTTGTTACTTACTTAATCCACCTGGACAAAGCTGCATTGTTGACATGTGATTTCAGGTCACCGGTTTGTTTATCTTTGGGAAATGTCAGTAATTCATTCTCAATTGCAACAGCTTTTAAGACTTGTTACTTAATCCACCTGGACAAAGTCTTATTTGGGTTTGTATAGAGGTGACAGTTAAGTGAGTGCAATTACTCAAATATCA
>comp43415_c0_seq1
GCTTCAACAAATAAATTCACCACCTCTGAGTCCTCAATTACCCCCTGGGAAGAAATCAATACAGTATTCAACAATACACCAGCTTAAAAACACAATTGATAAGCAATCCAAGATGGTACCTAGGAACGGTAAAATTGAAGAATCTTGGGTATCAAATTAAAACTCTCCAGATCTTAAGTTAAACTTGACCCAAAGATTAGTACAAACAAAACATTTAAAGAGCAACTATCCTTGATTTTGGGGGTAAAACATAAGAGTTGAGAGAATCATCAGAAATCGTCATCCTCCTCCTCGGCAATATGCTTTGCAAGCTCTTGCTCTTGTTGCTGCCTCTCTCTCCTCTTCTCAGCACTTTCTTTTTCCTTGTGAGAATTGGGTGGGAACCTCAAGGCACGAACAGCTTCATTGTGCATGTTTAGACAGAAGGCAATTCTAGAATTGAAGGCCGCCTGAGGCTCATTGGTCGAGTATATATCTCCAGTCTCCTTGGAGAGCATATATCCATTTGCGTGATCCAAGGTAGCATCAATTGCACCATCACGAATAGCCTTTGAAACTATGCTTTCAGCATCAGCAACAGGGTTTGGAGAATCCAACCTCAGTTTACTAGCAACATCTGCAAGTGAGATGCGGGAATATGAAATACTAATGTTTCTTAATCCAGTCCTGATAACATTGTGCCTCAGCCGAACAATCAAATTGTGGGTCCGATCTGTATTGAAAGTGCTTGCAAACTTCTCAGCAACAGATCTGAACAGCTCAAGATCACCAATTCGAACAGCATTTGTGAGCTCAAAGTAGGGTCGTAGGGCCTTCTCCATGCCTTTCTGAACAAATATTGTCCTCTCAGGAATTTCCCCAAGAAGTAAGCGAACTATAACAGCCCATTTGGTACACTGGATTCTGAATCCACGTGCCGCAACAGGGGCTTTCCTAGCAGCTTGAAGAAGACTCTCCTTCGCATCAGTGTACTCCAGCTGAATGGTTCGAATCTTTCCCAGGTAAAAAAGGTATCGACTAAACTGCTGGTTGGAGTGGGCTTCGAATCTTGGAGCCTTTGACCTCAGTTTCTCAGCCTGATCATACAAGTTGTAATGAAGGTAATTGCGGAGAAGCAGGTTGAGCAATGTTTCCTGACCAAGCTCATCATGATGCAATGTAGCAAGCCGGTGCAGTGTGAGAAGCTCACCACGGATGTCAGCTAGCTCACCAGCAATCTCATAACTCAATGAATAGTAGAAGTACAACCTTGATGCTATCACATCAAGGGTTCTCCTATTCAAGGATTTCAGACGAACAATACTTGCAGAAGAACAAGCTTTAGCCTCGTTGTATTTTTTCTGATCAATCAAATACATCAGTACGAGCAAGTAGCAGAAAATCTCCAGCTCAGGTAAGACGTGCTTTCCAGATGTTTGAGCAGAAGATGAGGCTGTATCAACTTCCATTTCATGTTCTCCATCCTTTGGAACACAAGCAGATAATTTTCCATGCGCATCAGAACCTGGAACGAGCGCAAAGTCAATGAAAGCCGACAAAACGGAAGGTGCAAGCTTTCTTCGCAAGGCATATGTGAGCCGAACGGCACGAGCAACTCGGCGGACCTCCTTTTTGTACGATCCAGTCTCGATTAACGAAGCAATATCCTTCAAATGCTGTAAGGTAGGAGGGACGGCGGAGGAAATGGAGTTGGACGGAGCTTGAGTATCCTTCATCTCCACATCTTGAGTCATCTTCGTCGCGTACAGCTAGGGCTCTTGTTGTTCGGAGTTCTGTGTCAGTCGCTTTGCTTGGAACGGCTGATGATGCTTAAGAATGGTTCTTTTCTTTTTCTCCAAGCAGGAACAACGAG
>comp43416_c0_seq1
GCTCTTTATTCTGGCGTGTTGGTAATTCTCGATAAAAGTATACACGCAGTATATATTCCGTAGACGAAACTTGAAAGCAAATTCAAATACAATCCTACTTAATTTGGTACAGTAAAGAGAAAGAAATAAAGGGAAAGCTAAAAAAAGGTGTAAGCGGAGATTACAAGCATCTATTATATCAATGGTAGTACCAAAGCGGCCTAAACCACTTAGACTTGAAGCAAGGGTGGTATGAAATCAAGAGCAACAATAGGAGCACCAAAAGCGCCATCCCCCATGGAGAACTCCCCGCTCTATGTATAGAGTCGTGCTCGGGCTTCGGTATCCGGACCTGGAGCCTGCCTTCATGGGCCAAGTTGCGGGCCAGGACGATGAGGAGGACGGGGAGGAGGAAGAGGAAGACGTTGAAGCCGATGACGGTTCGCTCGACTTGCTCCTTGTAGGAAAAGTAGGCTGGGAGGAAGAGGTAGAACACCACGATGCCCAGAACGGCTAACAAAGGCAGGGGAGGTGGCCTCATCAACCAACTACCCATTTTTACTTTGAAATGCTTTTGAATTGGTATCAACTATCAATATAGGCTTAGGAGTCGGCAAATATGTGCAAGCTCGTCTTTTCTTCCAATTTGATGTACACTAGCCTGTAGTATATTCAAATGGTTTTTGTAA
>comp43417_c0_seq1
GATGCTTGAAAATATAAGAGCAAACTAGTAAACAAAGATAGATTGGTAACTTTACGACCAATGGACAGACATAAAACCATCAAAACTAATAGATAGTATACTTAATGAGATATGTCCTAAGTATAATATTTCGGATCACGTTGAACTCATCCATCTTGAAATTAATCGGATTTTGGATAGATTGATAACTCACTTGGCCATCATAACCTTGA
>comp43418_c0_seq1
AAAAAAAATAGAAAACCTTCCAAAATTGTTCGATTGTAATCTCTATCATTTTGCCTGAATACAGAAAATTACTGCTACCAAGTTCTGCCGGCGCGGAATCTTGCGTGACAGGGAGAGGGAGAGAGAGAGAGGAGGGGCAAAGGAGATGGCAACGATGAGGATAAGAGTTCATCAGATAGCGAGCTTGGTGGCTATGGTGATCGTCTTTATATTTACAGTTGCAGTCAAGGAATCGGAGGCATCCAATTCACCTTCTGCTTTTGTTCAAAACGCTGTCTTCTCCAACCGCATCACCGTCTTCTCTAAATCCTACTGCCCATATTCCTTACGTGCCAAACGGATATTCAGGGAGTTGCATGAACAACCATTTGCTGTGGAGCTTGACCTTCGAGACGATGGGGGTGATATTCAGGATGTTCTTCTTGATCTGTATGGTCGGCGCACTGTCCCTCAAGTATTTGTCAATGGAAAACATATAGGAGGCTCTGATGATCTTCATAGTGCATACATGAATGGACAATTGCAGATTTTACTGGGAAAGGCCGACTCATGATGAGAAACAAGCGGCTAAGTTTAAGTACATCGCTGATCAGACTCCCCGAGGTGCTCGAATTCAGCTTTGGATTACACGTGAGATTGCTGGATCTGTTGGGATTATTGTAGGATTGTATGATCCTCTATTGATCCATGAAATTTGCAAGTCTGACAACCCTTCTTTTCCTTAGCTGTGGTTATTTTCTTTCTGAATTTCGCTCTCTGCCACTCGTGTCTTATCATTCACCCTTGTTTTTCAGCATTGTAAACTTGTATTTCTTGATCTCTTATTTGTGTCAGACACTTCATGTTTTCAGCCTCTAAGATCTCAGATCAACAAAATTAACAAAGCTTCATTTAATATTAAAA
>comp43420_c0_seq1
GTTGCAAGATAAATATTATTAGCGAAAACGATAATTTACACTTTTCTAAATTACAGTAGACCAGAGCAGATGACCAAATACTCTCACAGGGCTCACAAATCTCACACGCCACTGTGGAGCAAAAAAACATCCAATTAAGTCTACACCATTTCACATCACCAAATCTTCACTTCCAAAAATAATAATAATGTCAATGGTGTTCAACGGCCAATTAGTTCACTTAGAAATTAAAAAAAAAAATCATCAACCTAACCTAATTTAGGATCATAAAAACACAAGTGATGCACCAAACTTGCCTTCAAATCTCTCATCTGAGCAAGGAAGTGAGAGCTTCAAAAACATCTTCCTCACAAGGAATAGTAATTCCATTATCATGGCTAAACCCAAACTCTTCCTCAGCCTTCTGGAGCAACCTCTGAAACTCAGGGCGATCAAGAAAGGAGATTGGTACGATGTATCTGGTCCTGTTCTCGCCCACATACACTGCAAAATGGCCCTTTGGCACGTCCAAGATTCGGCCATTTTCGTCACAAACGTTCTTCTTTCCCAAGGTAGAACACCTCCTCATGATCTGCTTTATCACCGCCGTCTGTGGAAGCTTGCTTGATCTCCTAACCGCCATTTTTAGGTCAAGTTTTAGTTTGTTTGTTTGTTTGTTTGTT
>comp43421_c0_seq1
CGTTGAAATTGGCAAGGACTACTATTGTTGGTCGGCTTCGCTACTACGGTGGGCGTCGGTGGTCGGATTTGTTGCTACGGTGGTCGGCTTCGCTGCTATGGTGAAATTGGCAAGGAGGGCGACTGGGCGAGGCTTCGTTGGTCGGCTTCGCTGCTACGGTGAAATTGGCGAGGAGGGCGAGGTTGGTCGACTCGGCTTCTCTGGTCGAATCCTTGTTGGTCGACTCAGTTTCACTGTTGTGGGAGGGCGAGGAGGGCAAGGCTGATCGACTCCTTACTGGTCGACTCGGCTTCGCTGATGCGGGAGAGCGACAGGGCGAGGCTGCTATTGGGCGAGGCTGCTACTGGTCAACCCTTGTAAGCTTTTTCATCTACTAGTAGATCAATAATCATCTTGCCAATTTTACAATTCGGAAATTTCGCCTCGTAACCCTAAATTTTTTACTTTTTCGCGAAATTTTCGTTTATAATTTGTGTGTCGTGCATTTGCTGATCTTCAACTTCTATGGGGTGTAAGATTAGTGTTGCGCTTTGGCTTATATGTTTGTCTGCATATGCGTTCTGAGGTAATTTTGATGAGCATGGATTTGGGATTTAATGCTCGTGTTTGATTTGTTGTGCTTAATAATAAATGTTTGGTAATTGATGGTTATAGAATGGTATTTTGATTTGCTTAGAGAGGATG
>comp43421_c0_seq2
CGTTGAAATTGGCAAGGACTACTATTGTTGGTCGGCTTCGCTACTACGGTGGGCGTCGGTGGTCGGATTTGTTGCTACGGTGGTCGGCTTCGCTGCTATGGTGAAATTGGCAAGGAGGGCGACTGGGCGAGGCTTCGCTGCTACGGTGAAATTGGCGAGGAGGGCGAGGTTGGTCGACTCGGCTTCTCTGGTCGAATCCTTGTTGGTCGACTCAGTTTCACTGTTGTGGGAGGGCGAGGAGGGCAAGGCTGATCGACTCCTTACTGGTCGACTCGGCTTCGCTGATGCGGGAGAGCGACAGGGCGAGGCTGCTATTGGGCGAGGCTGCTACTGGTCAACCCTTGTAAGCTTTTTCATCTACTAGTAGATCAATAATCATCTTGCCAATTTTACAATTCGGAAATTTCGCCTCGTAACCCTAAATTTTTTACTTTTTCGCGAAATTTTCGTTTATAATTTGTGTGTCGTGCATTTGCTGATCTTCAACTTCTATGGGGTGTAAGATTAGTGTTGCGCTTTGGCTTATATGTTTGTCTGCATATGCGTTCTGAGGTAATTTTGATGAGCATGGATTTGGGATTTAATGCTCGTGTTTGATTTGTTGTGCTTAATAATAAATGTTTGGTAATTGATGGTTATAGAATGGTATTTTGATTTGCTTAGAGAGGATG
>comp43422_c0_seq1
TTTTTTTGATCACTATCAAGGGAAATTCTCAATTTTTATTAGCTTAGGGAAACAAGAAAGAAAACTATACATGAGAAACAATAAAAGATGATTAGTGGAGAGATGGATGAAGCTTTGCAGTGCAGGTCTTAACAAAGTGAGGGTTGAGATGCATCAGTTAGAGCCAGAGAGAGCCCAGTTAGCTTCACTTCCAACCCTGGGCATGCTGTTGCTGATGCTGGAGGTGACGTCGACCTTGAAGTTGGCCCCACACATGGCTCCTTCACTGTCAATTCTCGGCATGGCTTTCATCTTCTTCCTTGGATGCTCAAAGCTGCCCAGCCCTGATTCACTGTGGAACATGCACCCAGCTGGAAAAGGTGCAAATGATTTTGCACAGCTAGCTTTCATAACATCCAAGTCATCACAGATGACTGCAGACCCATCAGCTGCAATTCCCCAGTACAGCCTCACACCTTCATCAGCATCAAGGGCAGTGAAAACAGTGCCTGCATTCTTGTCGTAGATGACAAATCCAAAGCTGCCCTCAAGATCCCTGAGGACCTGGTGGACCGGGTAGGGGCCGCGGTCTCGGAGGGTCTTGTAGGCTTGGATCACAACCATGGCCTCATTTGTGTGCTTTGACAGCCCGTACTGCCTGATCAGGTTGCTTAGGTTGTTCAGCCGCCCTAGGAAGATGCAATATATGTTGTCTATGGAACAGAACAGCCTGTTTGAAAGGAGAGAGGTTTGAGATGGGAAATAAGCAAGGAAGGCGGAGTTGCCAAAGCCAATGGAGAGGGCCACATTGGACGGCTGAGAAGCCTGGAAACACTTGACAATCTCCTCAGGCAACTTGCTACCAAGACAAGAAACAGGGCTGTTGAGCTCCTTTGGTGGATCCACCAAACCCCTCTTGAATATGGCCAACATCTTCTTTTCACTTTTCACTCTCAAAAACAATACGGATTACGGAGTCTTCTTCTTTTTTTGTAAGAGATGGTG
>comp43423_c0_seq1
ATAATATTTGGAGCAAGCTAGTAAGGAGATCAGATCGATCATGGGGGTAAGCATGTCTAAAGCCATCCCTGGAGACAGAAGATCCCGGGCATTCCTGCAGCCGGCCCCACGCGCCACCGCAACCACGACCTTCTTCCCACCACCGCCGCCACCACAGCGGCTGGCCCCGCCAACAACAATGACCCTCACTGCCAACCGAGTCATGACCTTCCACTCCTCCGCCAAATGGAGGGCTTATATGGAATCCTCCAAATCCTCCAACAAATTGATTGTGGTGGACTTCACTGCAACGTGGTGCGGCCCATGCAAGATTATAGAGCCAACCTTGAACGAGTTAGCATCCAAGTTCGGCGACGTCGACTTTGTCAAGATTGACGTTGATGAATTAATGGAGGTGTCGATGGAGTACGGAGTACAGGTGCTGCCGACGTTTCTGATGATGAAGAGAGGGCAAGTAGTTGATAGACTGGTGGGTGTCAACAAGGAAGAGCTCCACAACAAGATTGAGTTCAACTGCAGCCGTCTTAACAACAATTGCAATGATATTTATAAGCCTGCTAATTCTGGTTTTTACCAGTACAACTAATTTATTATATTTTCCATACCAATTGCATGACCACATATATGTAGTATCTATATATATATGACAAGGCATGTAATTAAGCTAGTAATATTTAAGTATTTAAATGATATATGAATATGTACGTTCCAGTTTACTAACGTACGTACCAACGAATGCAGTAGTACGTTATTAATTGGTATGTTATGTCTGTTGGATTTCAGTAATGGAAGTGCGTTATTATGATGTAAAAAAAAAAGAAAA
>comp43423_c0_seq2
CCCCGGTTCTCCCCGCCCCGCCCCCCGTCCCCCCCCCCCCCCCCCCCCCCGGACCCCCCCCCCCCCCCCCCCCACCACCCCCCCCCCCCCCCCCCCCCTTCTCCCCCCCCCCGCCGCCACCACAGCGGCTGGCCCCGCCAACAACAATGACCCTCACTGCCAACCGAGTCATGACCTTCCACTCCTCCGCCAAATGGAGGGCTTATATGGAATCCTCCAAATCCTCCAACAAATTGATTGTGGTGGACTTCACTGCAACGTGGTGCGGCCCATGCAAGATTATAGAGCCAACCTTGAACGAGTTAGCATCCAAGTTCGGCGACGTCGACTTTGTCAAGATTGACGTTGATGAATTAATGGAGGTGTCGATGGAGTACGGAGTACAGGTGCTGCCGACGTTTCTGATGATGAAGAGAGGGCAAGTAGTTGATAGACTGGTGGGTGTCAACAAGGAAGAGCTCCACAACAAGATTGAGTTCAACTGCAGCCGTCTTAACAACAATTGCAATGATATTTATAAGCCTGCTAATTCTGGTTTTTACCAGTACAACTAATTTATTATATTTTCCATACCAATTGCATGACCACATATATGTAGTATCTATATATATATGACAAGGCATGTAATTAAGCTAGTAATATTTAAGTATTTAAATGATATATGAATATGTACGTTCCAGTTTACTAACGTACGTACCAACGAATGCAGTAGTACGTTATTAATTGGTATGTTATGTCTGTTGGATTTCAGTAATGGAAGTGCGTTATTATGATGTAAAAAAAAAAGAAAA
>comp43424_c0_seq1
AACGAAGCCTAGATGTCAAAACAGTATCTAGCAGAAACCCCTCACCAAATTCTGCGTTTTCCTCCGCGGCTCTCACAGCCATAGGTAGGTTTGGGGTCAGGAAACATGAAGCTGAAGCAACTCGAAGGTCTTCTTGGAAATCTAGACCAGTTCTCCGATCCTAAGATTGAGCTTGAGCAGTACCCAACTGGACCCCACATTGCTTCTCGTATGCTGTACACTGCTGAAAGTTCGTTCGGGGATGTGAGTGATAAAGTGGTGGCAGATTTTGGGTGTGGGTGTGGTACCTTGGGCCTGGCTGCTGCTCTCTTGGGTGCTCAGCATGTTGTGGGTTTTGATGTCGATTCTGCCTCAATTGAGATTGCATCGCTCAATGCAGAGGATTTGGAGCTGGATGTGACTTTTGTCCAGTGTGACATCCGGGAATTGAGTTTGAGAGGTAAAACTATTGATACGGTTGTCATGAATCCTCCATTTGGCACACGGAAGAAAGGGGCGGACATGGATTTTCTCTCAGTTGCATTGCAGGTTGCTTCTGGAGCAGTTTATTCCTTGCATAAGACAACAACCAGAGATTACATCAAGCGGGCTGCAATACGAGATTTCAATGCCATCGGTGCAGAGGTTCTATGTGAGCTCCGTTATGACGTTCCACAGCTCTACAAGTTTCATAAGAAAAAAGAAGTTGATATAGCGGTGGATCTGTGGCGATTCGTACCTGGGAAATGATGAGTTTCACCTTATTAACATCATGATTGTCATCAGTAATCCTGATTTTGTATATTACTACGTGGATGGCAGAATGCTTCAAAGTCCATGTTAATAAGTTGAATTGTGATTCCTATATTTATGCCGAATTTACCACCAAATGGATTCTTTTTTGCTCAACTAAAAATG
>comp43425_c0_seq1
AAAAAAAACCCTCTTTGCTATCACAGGAAAAAGAACCGAAGCGAGAAATGGGAGGAGGAGGAAAGCAAGGTGGGGTGATGATGGTGGTGGAAGCTCCCAAGGGTTTGATGCTTCCGCAGAACCCAATTGCTGAAATCCAAGCCAAGTACAAGGAATTCGAAGCTGGGTTCAAACACTGGCTCTCCAAACAGTCTATTGCCGTTGAAGCCGCCGTCGTCACCGTCACCAGCGGCGTCCAAGGCGCTGCTATTGGTGGCCTTATGGGTACTCTTACCGGTGATGTTTCTACCTCCTTGCCCACTCCCTCACCCCAGGCTGGCCTTAATCCTGATGCTATGGCCTCTCTCAAGCAAGCTCAGGCCTTAGCTGGGGGCCCTTGGATTCAAGCACGCAACTTTGCTGTGATGACTGGTGTTAATGCTGGTATATCTTGTGTTATGAAAAGATTGAGAGGGAAGGAGGATGTGCAGACTAGTATGGTTGCTGCTTTTGGGTCTGGAGCCATGTTTTCCTTGGTGAGTGGGATGGGTAGTGGCCCAAACCCAGTACTTAATGCTGCCACATCGGGTCTTTTCTTTGCTCTTGTACAAGGTGGCCTGTTCAAGCTGGGAGAGAAATTCTCTAAACCACCAACTGAAGATTTGTTCTACACAAAGACTAGAAGCTTGCTGACTAACCTTGGCCTCCAGAGTTATGAGAAGAACTTCAAAAGGGGCCTCTTGACAGACAGCACTCTGCCTTTGCTTACAGATAGTGCTCTGAGAGACGTCAAAATCCCACCTGGACCGAGACTCCTCATTCTTGATCACATCCAGAGGGATCCTGAGCTGAAACAGACGAAGGGAAGGAAGTAGAGTCACCGTCGTGGTTTTTAGTTTAGAGTACGAGGTCTTCAAGAGGTCGCCAGTGAATGGTTAGTTTTCAAGAAATCAAGCCTACAAAATTCTCGCAAGCAAGGAGTTATCTTCATTTTTGTTTCATTTTTAAGGTTGAAATCTGGTTTAGACAGTTATTTTGCCTGGACGGATCCTCTGTTGAAATTCTGCTTTGAATAAATTTATTATTTTCATTATTAAGGGGTGAATAATTCATCAGTTTCCATAA
>comp43426_c0_seq1
TTTTTTTTTTTTTTTTTTTTCAGAAAACCACCCTATAATTAGACCCTTCTTCATAGAACCATCCCTGTTTTTTACCCCAAAAATATACACCCTTTTTCATATCTTTCCAACAAAATGAACACCATTTCACTTGAAAATTACAATCATCAAGGAAATGAAGACAACGAAGATAACACAAGGCTTCTTTCCCAGCAAAACAACTTAGGGAGGAGACACCTCGAGATCTGGCCTCCTGTCAACCACCTCTCCACCAGCTCCTTCAGATAAGGCATCAGGATAAGTGGCCATGATTTTTGATTTCATGCTCCTTAGCTTCTGGAATATATAATCAAGGTCCAACTGCATAGATCTCAACATACGTGTATTTTTTGCAAACTCAGCTGCAACCTCATCGAAACAATTCTCTGAGAAGTCGTTGAAGTGAGACAGTACTGCATTGCTGTCCTGGAGTCTTCCTAGTATGAGGTGTTGCATTTGTTTGAGGGATTCCAAATCGTCGGAGCAAATTAGGGTTTTGAATTCTCGAGAAACCGATTCCGAAGCCGCTCTAATTGCAGTCTTCTCCTCCGTTGCTTCCATCCTTCCGAGTTCGAATCGAGAGATAGATTTAACTGAATGTGCAATTCCGG
>comp43427_c0_seq1
TGGAAATGTGTGGCAACTCTTGAATATGCTATGAGCTACAAACATGTTGGCAAGCGACACCAGATTCAAAGTAAAGAATACAAGGGATAATAACAAACAGATCACCCTTAGATAAAATCGATTCAGTAAACATCAAAAGATTGTTTCTTATTCAGGTCCAAAGCCTTAATAAGTAAAGTTTCCTGCAGGAATTTGGAACAGATTGTTTATATAGCAGCTGCACTAGCCCCAGGACACGGTTGTTGGGCTTGGGCATACACCATGCGTCTTCCGGTTGGTAACTGAAATTCAATCACTGTCAGGCAATGCTGGTAGCTTTCCAGCTCGAAAAATGGCAAACTTGGACATTTTTGAGTAGGAATAACCAATCTCATTCTGCCTCAAGAAGCCCTCGATCATCTCCTTCGCTGTTTCAGGCTGATCACTCTCGCATTCAATCTCATACAGAGTTCCAAAATCAAACGAGGTCTCATCCACCTCCAATTTCAGCCCTTCCCACTGGAAAACCCTCCTAACATTCTTAAACCCTCCCAGGCAAACATACTTGCCGTCTTCCACCCCAAACTCCTCTCTCGCCCTCCTCAAAACCCTAGACTCCGAATCCGACGCAATCAAGCAGGGATCCTCGCATATGGCGCGGCCAATCGAGGGATCCAGATCCTCCTCGTCCTCCTCCACTCGGCTGATGCCGTCGACGAGGACGGCTTTCGCCTTCAGAGAGACGACGCACCGGGAGGGGCTTTCGGCGTTGCCGTAGAAGCGTAGGCGGAGGACAGCGCGGCGGGAGCCGAGCTGGGATCCGGCGCCGTCGAAGAAGAGGTTGTGCTGGTGGTGAGTGTGGAGGAGGAAGGGGGAGAGGAGGGAGCAGAGAGTGTGGAGGGAAGCGGAGTCTGGGAGGCGGAGCTTGACCTCGACTTCCATGGCTAGGAGGAGGAGGAGGAAGGGAGGCCGATTCGATCGGATTTGGAAGTGGATGCGGAGCGGGGGTCAAGGCGGTGGAGGAGAGAAGCGGTGGAGGTGGTTTCGGCGGAGGTGGAAGCGGCGGCGGAGCGGGATTGGAGAGATTGGAGTTCGTCTTTGTCTTCGAGTTGAAGTTCGATTTTGGTGGGCTTTCTTCTCAGCATTCTCTCCCTCTCAGTACGAATCTTCCGG
>comp43428_c0_seq1
GTTCCAAGGGATCCGAATTAGGAAAAAGAGAGACGATGGAGACATTGAAGGAAGAAGAAGATTACAGCTGGAGAGAGGTAAAGCTTCCATCTCTGATACCTAAAGTTCCGGCGCCGGAGCTGGAGAGAGAGACTGGGGAGAGGAGACGGGGAAGAGACATCTTACTAGCCGTTGATCATGGCCCCAACAGCAAACACGCCTTCGATTGGGCTCTCCTCCATTTCTCTAGGCTCGCCGATTCCATTCACCTCCTTCACGCCGTCTCTGATGTGAACAATGAGGTTGTCTATCAAACTACTCAGACTCTGATGGAAAATCTTGCTGTTGAGGCTCTGCAGGTCTCCATGGTGACAAGGACTGTGGCTAGAATTGTGGAAGGTGACCCGGGGAAGGTGATTTGCAAGGAAGCAGAAAGATTGAGACCAGTCGCTATAATCATGGGTAGCAGAGGCAGAGGCTTGATCCAGAGTGTCTTGCAAGGGAGTGTAGGGGAGTACTGCATCCACAATTGCAAAATAGCACCCATCATAATCGTCCCTGGGAAAGAAGCTGGAGAAAGATCAGTGATTTGAACAAGCAACTGACTCTGAATTTGTAGATCACTAGTTCCATGAAAGCATGTAAGATATAATTATACTTCCATGTTTTCAAATGCTGATGCTTGATGGTGGTATGTGATAGCAAAGATGAGAGTATAGATTTGCAAATCAGACAAGTGTTCCGTTTGGAGAAAAGAATCAAGCATGCGTTTCATGTCTATGTATATCTGTTGCATCTGTATGCGTATATTGTACCATGCTTAAAAGTCATTTATATA
>comp43429_c0_seq1
ATCTTCTTTGCTTTCGTAAGTCAGTGTGCAACAATGGCTGCTCAGTCTCTCTCCAGACTACCATCGGCACATTACGCACATCTACCTGGAGGAGGAGGAAAAAGAGTATCCAGTTTGGCTTCTCCATCTACTTGTCAATTCTCTCCCTCTCTTTCTCAGAGGTTGGAGAATCCATGGCGGATCGGCACCCCTCTCACGTTTGCTCCCCAATCGTCGAATCCAAACAGCTTGTTTGCCCTCACACGCCGACGAATCACCGCCTCCGTCTCATTAAGCCTCCCGATTGGGAATCGGGAGAAGCTGGCCGATGGGAAATTGTCCAAATGGTCATCGAGGGCAATAAAGTCATTTGCGATGGGTGAGTTGGAAGCTAGGAAACTCAAGTACGGGAATACTGGGACTGAAGCCCTTCTCATGGGTATCCTTGTGGAGGGAACTAGTCTAACTGCAAGATTTTTGAGGGCACATGGAATCACCCTCATGAAAGTAAAAGATGAAAGTATAAAGTTGCTTGGGAAAGGTGATTTTTTCTTCTTTAGCCCGGAGCATCCTCCTCTAACAGAAGCAGCTCAAAAGGCACTAAATTGGGCTGTGGATGAAAAACTCAAATCAGATAAGAAAGGGGAAATTACGACAAGTGATTTGCTTCTTGGCGTATGGTCCGAACAGGGATCTCCAGGCCAAAAGATTTTGGCAGCCTTGGGATTTGACGACGAAAAGGCTCAAAAGCTTAGGTCCCTGAGTTCAGAATGCAGTCCAGATGAAAACTGATGTCTTATTCATCTTGCTTTCTAATTTATGGTTGTATTCTCAAATAAGTAATTCTTCAGAAAAATAGCTTCTCAGGTGCTCTAAGAAATGTGAAGTAAACCATCATTTTATTGTCTTGTTTTTTTTGTTTTTGTTTATGTAATAGCTTGTCATTATGTAACATTTTTCTCATGATATAAGAGCAAGTGTTCTTTATGCATCTTTCTCAAAAAAAAA
>comp43429_c0_seq2
ATCTTCTTTGCTTTCGTAAGTCAGTGTGCAACAATGGCTGCTCAGTCTCTCTCCAGACTACCATCGGCACATTACGCACATCTACCTGGAGGAGGAGGAAAAAGAGTATCCAGTTTGGCTTCTCCATCTACTTGTCAATTCTCTCCCTCTCTTTCTCAGAGGTTGGAGAATCCATGGCGGATCGGCACCCCTCTCACGTTTGCTCCCCAATCGTCGAATCCAAACAGCTTGTTTGCCCTCACACGCCGACGAATCACCGCCTCCGTCTCATTAAGCCTCCCGATTGGGAATCGGGAGAAGCTGGCCGATGGGAAATTGTCCAATAACTTGAGCAGATGGTCATCGAGGG
>comp43430_c0_seq1
CATAAGTCGATCGAAATATATTGAGTAGAGGCGAGGCAAGTCCATTGTAATTAATGAAACAGAAACAATAAAGAATATATATATGTAGTACATATCTACTAGTGGACACGTCCATAACATTATAACCCTAGCTTATCCTCAATTAAATTACATGCGAAAGAGTAAGCTAGGCGGAATGGGGAGGAGCACAAGCAATGCAAGCAAGGAGGAGAATAGCGGAGGAAGCTCCGTCGGCTTCGAGGTCGGAGGTGCTCCTCTTGAACTTGGACACCTTCCCCTTGTTGCACTGCGTCAGCATCATCGTCATCTTCTGCTGCTGCTGCTGCTGTTGGTGGTGGTACAAGCTGCCGCCCTCTCCAGTACTCTTCTTCGCCCCTACTTCCGCTCTCGACACCATCGATCTTTACTTTAATTAAATCTTACTGGAGTGGAGGACTTAATTAGCTGGTTGAATTGAATTGAATTGAAT
>comp43431_c0_seq1
GTACCATGCACCACTATTATTCAAGCGCGAGAATCAAAAGACAAAGTGTCACAACAACAAAATCAGGCAGGGAAACAGATTATATCTATGCTTCAAAGAACTTAAAACTTCAAGAAAACCTAAAATTGTTCAATTCAAGTTGCCAAACTGATCAACAGCACCTTTATCAATCTGATCATTCCAATCAACTCAAAAACATAGCAAAACACCACGGGAGGATTCGGGCGGGCCGGGGTGGGGGAATGAGATCATACAGCGTTCTTAATAATGTTTCGAGCTCGGAGAAACCTTGCAATCGGTGGCGTAAGGGCAATGGTGATTGGAACCCTAACAGGGAACAACGCTTTGTTGCACAGAATAGCCAGGGCCAGAGCTCCGCCACTGGATGCCGCCAGCTCCGTCGTCCTCTGCACTTTCTGATCGGCTGAGCCATCAACCTGAACCCGATCCCCGGAGGAGACAAAATCGCCGTCATTAATCGAAGGATGCTGCTGCTCCTGCTGTTGAGAGTGAGACTGCTCGATCTGTGGCTGATCCTCCGAAGACGTCGCTCCCATCCCTATTTTCTCGAGCATGGATTCCACGTCGACGTTGCTCTTGATTGCCACGTACATCCCCGTGATCGATGCCGCCGATACCGATAAATGGACGCCCAGGGCCACCTTTCCGTACTTCCTCAGTAGCTCTTTGAATCGGCCACCGCCGCTGAAAAATCCGGCAGACGCCATTGTTGTACAGGAGATCGAGAGATCGAGAGAGAGACAGTTCTAGGGTTTTGGGGGTTAATTGGTAGCGGTGCATTGCGGGAGAAGAAAT
>comp43433_c0_seq1
AAGAAACTCTAAAAAATATTATAAGAACAATTTATATTCTGCACCAACCAATGTGCACATATGAAATCAGAACAGAGCACATGGCTTTAAGCATCAGAGATTGACATCTCTCGTCATAAATGAACAACTACAAACATATGAAAGCAGAATACGTAAGCTCTTGCATCACAAATTCACCACCAGATCTATCTTTTAGCACTAATTAAAGCAGAATTTTGTCATGGCTCGAAGCAGTACTCCAGCATAACTCTCCAATTTTGGAGGTTGCAAGATCAATCTGCCTTATCTGGAGCTGCTGCCGGGGCTACCTGATCAGCTCCTTTACCGCCTTTCTTCTTCTCCTCGGGCTTCCCCTTCTGCGGCTTCATGAAGCAGAAACACGAGCAA
>comp43434_c0_seq1
GAAAATCCTGAACTTAATTCCGTGCACCAGAATTTGATATCGACAAATTTGTCCCTCTTTCTCTCTTCCTCTATAGAACAACAACAATGGCGTCCTCTGCGAGTCTCCGGTGTTCTTCCTCTGCTATTGTTTCTCAGCCGCCAAAGGATGCTCGTTCGCCTTATAGAAATCGAAGCTTCACGGTTTCTCTTCGATCTTTTCCCTCGAAGAACCTCAATCGCTTCCCTCGTCTCTCTATCCGATCGTCTTCTATTTCAGCACCAGCTGAGAGCCTTGCACCTGCAGTTGCACTGACCGACAATGCTCTTAAGCACTTAAACAAGATGAGATCTGAGCGAAGTGAGGACTTGTGTTTGAGGATTGGTGTGAAACAGGGAGGATGCTCAGGCATGTCTTATACTATGGAGTTTGAGAGCAGAACAAACACAAGACTAAATGACTCTGTGATCGAATATGATGGCTTTGCAATTGTTTGTGATCCAAAGAGCCTACTCTTCATATTTGGAATGCAATTAGACTACAGCGACGCCCTTATTGGAGGCGGCTTCTCCTTCAAAAACCCGAATGCTACACAGACGTGCGGATGTGGGAAATCTTTTGCTGCCGAGATGTGAAGTTGTGTATAGACTCATGGATAAGGTATAATCACAACTCAACACTACAAGCAAGATCATAGGACTGTACAATTATTTCTGGTATCATCATATAAATGTCTCCTCTCCTCATGGAGATGCTAGTTTGTGGAAACTGAATTATTGTGCTATGAACTGTGACCTGCAAATTAGTATGACAGGAAATGACATTCTGTATACCTACTACATTAATTTATTTGTCAAAACTCTTACTTGGGTATGCTTAAAATGATCAAAAAAAAAAAAAAAAAAA
>comp43435_c0_seq1
GCCTTTATGATTGAAAAACAGTTTTGAAGTCATTGAGGAGAAATTCAAAAGTGTATGCAAAGGCTAGTATATTTTAGCACCCCCCCAGTTCCATGCAAGGAAGAAGGGCCGTCAATTTATTTTACATGCACTCGAAAAAATAGTCAAGTTCAACTTCTGAGTTTAACATTGATTCCCAACAAACCACGCCATTGCATCGCACCATTTCTTCCCAGAAAATTGCAAGCGTCCAATCAAATATTGCTCACAGCAATAGGTATTCAAGCTAAAGTTCCATTGTAAATCAAGAAAACAAAGCAAACCTCTCTCATTTAGTAATGAAAAGCTCCTACCATCGCACCAGATTTTATTCCAGCACTGCAAGACGTGGAGCCTTATAATTAATGACGTTCTTCGTCTTCACCTTCTGATCCATGCCCATATGGATCCCCACCTTGGCCGATCACTTCCAGCACAAAGTACTGTGA
>comp43436_c0_seq1
CTCAAAATCTAATCCTAAATATTAGTATCACCTCTGAGCGTTTGGAGTTGGCGATTCAGAGAGCTGAAAAATGGATACTTCTCTTCGATTGAGCGGAGAATCGAGAGCCCTCAGAATTCACGCCAAGCAGAAGTTTCCAATTGATTCCGATACTTTGTTGCAGGCTCATGGTGAGCTAGATACGAAACTTGGAGCACCAACATGTGGTAGCCTGGTCTTGAGACGCTTCTTTCCCGATCTATCAGCCAGCTTTGGCATTGGCTTGCGCTATAACAAGTATGACAGGTTTCGCTATCTTCTACATGGTAAGAAGTCATTTCCCGTGTCTTCTGATGGCAAAGTAAAGTTTAATGTCAAGGGCAGATCGAACTTGGATGAAGAATTTAAACAGAGGAAACGCGAGGTAGGTGCTGAATTTGTCTGGGACATCTGGAATTTTCAAAAGGAACAAGATCTGAGGCTCAAAGTAGGCTATGAACTTGTTAACAAGGTTCCATATTTGCAAATCAGGGAAAATAACTGGTCTTTGAATGCAGATATCAAGGGTAGATGGAACATAAGATATGACCTGTGATTTGTAAGAAACTTGTGTTTTAGTTATAATTTTGTGATGGACAGCAGATATACCAAGCTGACCAAATTCAAAATCGAATTTCTTTTAATGTGGGCTCATGGTAGCATGAACAAATTTGAGTGATCTCTGGAAAGGTGAGTCTTTAGATTGATTCTTTTGAGAACGAGACTCTTGTTTGTAAGACACCAAGGTTTAGGAAGGGAGTCATTTGAACCATATTAAACAATGTTTGGCATTTGTGGATGTAGTTGGCCAGTTAGCCAAAGCTTATGCAGATCGTGCAGAGTGAGTCGTCACTTGAGTTAGCCAGTTAGCCCAAGGTCTGCTCTTCAAAGATTGTATTATGGTAAAAAGGAATAACAATCTTTTCCGCATGTAATTTTCAGGGAG
>comp43437_c0_seq1
GTTAATCTGATCACATAGACATGATCAATTAATTATGCAAATATTTGCCTCCGTATTCCACCCAAAAGTGGAAAACGATAGTGTACAATGATGATTAAGATTTAAGAGAAACAAAAAAACACATATTCAGCAGTTTCTTATATTTTACACAAATTTCTGAATCATTTCTCTAACTTCATCAACGACGAGCCACGCTTTGTGACCGCCAATCACCTCAGCCTTCAACTCTCCATCTTTCCATAGCTGAATCGTCGGCATTTTTGAGATGTTTCCCCTCTTCACGAGAGATTGGGGCACCTTGTTCACATCCACGCAGTAGAACTTTATTTTGGGGCCATACTCAGAAGCCAACTTCTCCAACTTAGGCTTGAGATAAATGCATTTCCTGCACCAGGATGCCATCCAATCAATGAGAACGGGCTGAGAAAGCTCCTTGGCCTGTTCTAGGATCTGATCCAGCTCCTCAGAGTCCTTAATTTCCTCCAAGTCCACAACGTCCGCTACTCTCGAAATATCATCCCAAAACGACGCGGATCGTTGCGGTCTGCTACTCTCCCTCTTCCCAAACGTGGGCCCCATCACCCGCTGTTGATCGGATATCTCGAATCCGCATCCACAACGCTTCCCCATAAAGAATCCACTTACTCTTTGCGGTTGTTGCTCCTTCTGATGTATCAACTCCCTGCAGATTAACTGCGAATTTGCAGCTAAAACAGTCATTCTCTCAACTTTCTTCTTTCTCTCCTTCTTCTTGTTAATTAGCGAATTCCGTCCTCAAATTTTCTCTGTCAAAACCATGTGTCCGGCGATGGAAACCATCGTTGCCCAAAAATTGGGGGTTTTGATTAGTGGAATTGGTTTTTAT
>comp43438_c0_seq1
TTGGTATCCAAATCCAGTCCATGGCGAGCTACGGAGGTAGATGACGACTGAAGAAACAGTCAGAGTCAAAAGGTCGAACAAGTAGCGTGCAACAAAACGCTGCTCTCGATTCTCAAGCTCGGCGCTTGTTGGTGTAGCCATGGTTTTGCCGCTGGTGAAGCTTGGAACGCTTTTGCTGAAAACAGCTGCCAAGCCCATCGCCGCTCGCCTCAAGAAGGAGGCTGGTCGCCACGCCAAGTTTCGCCAGCTCATCATCAACATTGCGCAGGCGGAGCACAGATTTACAACACAAATGCAAAGACGACTGTATGGTCACAGCACCGATGTCGCTATTCGTCCTTTGGATGAGGAGAAAGCCGTCCAAGCTGCTGCTGATCTCTTTGGAGAAATCTTTGTGTTCTCGGTCGCTGGGATTGCTGTAATCTTTGAGGTTCAAAGAAGTGCTAAATCAGAAGCTCGGAAGGAAGAAATGCGCAGGAAAGAAATTGAGGCAATTGAACTACAAAACATGAACTTGACCACGGAGGTTGAGCTTCTTAAGCACAGACTAGACGACTTGGAGCAACAATTTAAAGGACGAGGACTCGCTGCCATTTTCACCACTAAGAACAAGAATAATCAGCTTGTAGCAAAGGAAGACATCAAACCTGCTTCAGCTTCATGAAACTTCTATCAGTGGACTGGACGACAGCTTGTTGGTCCATCTTCTGTAATAGAAGATCAATAAACATCCCTTCATTCTAAGGACGGCAAAGGAGTCCTTCTAAGATCTCGGAATTTACTCATCTTACAGATCGACATTTGATAGGACTCTGTTTTGTAGGGCATATGTTCTCATTGATTGATCATATTTTGATTGTGCATCAACTGGAATTGCTGGATTCCTGATTGCCTCGACTATATTTATGATTGCTGTTGTGTGGCATGTTGTGAATGTGGTTCACACATTATTGTGACTCGGTTCATGTTTAATAGAGTCACTTGATTTAAAATGAGA
>comp43442_c0_seq1
CTCATTCTCAATCATCTAGTTATGTCACGAACACGAATCACTTATATTTACTATATTTTCCCGGGGATCCCCTCTTCATGAGGTAATCTCCTTCCCCCTTTTGTGGGGGTCTCCTTCTAGCCTTGTGCTAGGTTTCTGTCCTTCTCCTTGTCTCCCTCCTTCTCCTCCTCGCCTCTGCCGCCCTTCCCCTGCCTCCTCCGCCTCTGCTTCTGTTTTTCCTTTGGTTTGATTTCGCCCTCTGTACAGTTTTTATCGGCTTTTCTCTGCTACTTCCCCGCCATCTCTGCCGCCTCCCACCGCCTCACCGCCCTTCCTCTGATGCATGCACCTGACGCCATATCTCGGCCGTGGTTTCTGCGTCCACTTTTGTTTTGGTTGCATGCGCCTCTGCTGTTCTTCCCGCTGTCGCCCGCCTCCGCCGCTGCTCTTCTCCACTGGCCGCCTCCTCTCTGTCTGGGTTGGTGGTTCTGTGGTTTGAAGTTTTGGCCGGGAATTGGGGCCGGACTTTGCTTGAGTCGGTGGTCTGTGTTCTGGGATGGCGCCGATCTTTGGCAGAACCTCCTATCCGCGTGCTCTTCGTTGCTGTTGTTTGGGGGCTTTCGGATTTTTTCCCCTATTCACTGTTGATGGGGTTTGATTTGCTTTTAACCTGTTCTTTGCTTTGTTTAGTTTAATTTTATCGAGTGTATAGTTGTTTTGTCTTATTTTGGTGCTTGTTCTAACCCTGATTATCAGGCTGTTTTTGATATCTCTTCTTCTCTCTAATGGATTAATGAAAAACTAGTACAATCTTTAGTCCATTAGTTTTAAGGATTGTCTTTCAAGGCCGGCCTAATCTCTTTAGCACTATGTTTTGTTTTCTGCTTGTGGTTTGTTGTTAGGTTGTGTCTCTCCTTGTCTTTGTTTGGCAATGGTAGCCTTATGTCTCAGCCCTTTGGGACCCTGCTCGTTTTGTTGTAATGTTCTTTT
>comp43443_c0_seq1
CAAAACCCTCTCTCTCTCTCTCTTTGTGAAGACCGAGCTAGAATATATTGGACACATCCTTAGCTGCCCAGAGGGTGCAATCATCATGTCTGCTGCCTCCTTCTTCTCTTCATCATTAGACCCTCATTTCTGCCGTCATCAGCCCACCACCACCACCACCGCCGCCGCCGCTCCTCCGCCCTCCATCGCTCGCTCCTTTCCTAGAAAGAGAATCCGAATGAAGCTCCCTTTTCGACGACTTCTTCTTCTCCAACTTCCGACGCGTGGTATCAAGACAGGAAGAAGGAATCAATTCTATCTTGAGAAGCTAGTACTCCAGGCGTCCAGCTAGCTAGCTGCCACAAGAACAAGATCAGCCGTTCGATCTAGGGTTTCAAAACTTTCCATCTAGATCTCCTCTCTCGCCGCTGCTCAGGGAATCGAAGCATCAAGGTCCGATTTGTATTAATATTATTATTATGGTTTATAAATATGCGCGCAGATCTAAGCCTACCTATCATTTCAACAACTCTAGCTTTATATATATATATATTAATTGTTGTTTGCATAAGATTTGTGATGTGTGTAATGGGTATATATATAAATCGACTACTGTTTGATCGATCTTCATATATATTCAATTTGCGGTTGTTGTTGTTGGTAGTTAATATATACAGTGTTTGTGAAAGATATAATATAAGCTGTTGAATTTGTACGGATGAAAGGTTTCTGAAAGAATTGCAGGTGCAGAG
>comp43448_c0_seq1
AAAAAAAAAAAAAAAAAAAAAAGCCACACTTTTTTCAGTTTTGTGTTATTTATGAATGATACATACCACAAGTCTCAAGCAGCTCAAGCTTACACTACATTCTCCTCAAGTTATCCAATCTTGCCTGCAAATCGTCGTCGATGCCACCATCTTCATTTGCAGCTGCTTCAGCTTGAGGAGCTTTCGCCGTTGCAGCTGGTGCAGATACAGATGCTGACGGTGCATTTACAAGCTCTTGGTTGACATTAATGCCGATCTCGTCAAGAACTTGGCTTACTAGATCTTCAGTTTCCTCTTCCTCCTCATCACCTTCAAGAGCATCATCAATGGCATCTCCCATAACTTCACTAGTAAGTTCCATCTTTTCATTTTGCATCTCGAAGTCCCGCATTATTTTCTGCAGTGACGGTAGGTTCATTTGTCTGTTCATTTGGCCCATTGCCTTTGTGACTCCTTTCATTGCTTCTCCCATGGCTTGAGTGGATTTCAGTGTCTGAATTCTTAAAGAAACGCCTTGAAGTTGTGATTTCAGTTTGTAGAACTTCTCAATCTGGTGGCGTGTTCTAATAAGATCTTTTGCCATCACTCTGACAGCTCCCATCTGCCCTTGCTTGGCACTTTTCTTGATTTCTGCGATTAGCTTCTTCTCTTGAGTTTGCAAACCTTGTCGTTCCCTCTCTATCTCCCGTATCGACTTATCCAGCATCCGCTTGTTCTCCCTCAGAAGTTCTGCGGGAGTTTTTCTCTTTCCGAATAGGAAACTCATCTTTGACCTCAAACTCGATCTCAATTAAAATTCGATACGGATCGTGGAGTGATCGCAAGTTCGCAACTGAATCAAACTGTTTGCGATCAACCTGATATAGTGTGGTTTTGCTATGGAAGAACAAGGAGAGAGAAAGAAGAGATGGCGTAAGGATGAAGCTCCCCTTGAAGTCGGAAGTTTCCGTCTTCCTTAGCGCGTAAACAGTTCGATAAGGCCGAGTCGGCCG
>comp43449_c0_seq1
TCCACATATAGGAAGCACGTAGAATATTTGTTGGTAATTTGGTATTATTAATTGTACATACATCTAACTAATTAGGACTTTAAAGTAATAAATAAATAATAATAATAAAGTCGGCTCAAAACAACAGTCTTATTTCTCTAGTCACGTGCATTCACGATCTCCTTTATCGCCGGCGTGTCATGCGGCGGTCGGGCGTCCTCGTCCACGTCACTCTCGTCGGTGATCTGGTCGAGGGCGATGACGAGGGCCATGACGAAGGCGGCGTCGAGGTGGGGCTTAACAGAGAGGAGGAAGACGTCCTTGCCGAGCACCATGTTGGCGCCGGAGTCCACCTTCCGCTTGATCTCCGCCACCGCAGCCCTGCCGGAGGATTCGTAGATGGTGCAGCTCCGCTGCGCGAACGACCCCTCGATCTGGTACTCGTAATCGCCCGGAGGAGTGTACATCTCGACGGTCACTTCTGACCGTCCGATCATGGAGGATCGCCGGACGCCGAAGATGGGCTTCGACGATCCGCCGTCCTTGAATTCGCCGGCGTAGCCTTCCCACCTCTGGTGCAGACTCGTCCACTTGCGACGGAGGGAGAAGAGGCAGCGGCCACGTGGATCCATGAGAACGAGTTCCCGGTTTCCGCCACACGAGTCGACTCGGAAAACGAGTCGGGCGTCGGAGTCGTAGACGCAGAAGCCGTCTCCGGCGCAGAACAACGACGTCTTCATAACGGTCATATGGATCTCCTCTTCACACTTAATCACTCCTTCAACCACTCCCATTCTTGATTGATTTCTTAATACAAGCTAATTAATTAATTAATTGAATTGAACAGCTAATAATTTATACAAGATCGAAGAAGATGGAAGAAGAACTCACTGATTGAATTGAACAGCTAATTTAAGTATTTTGCGTGTTATATGGATCTGAGGTGGAGGTTGTGTTGTGTCATACTATATATGTATATGTACG
>comp43451_c0_seq1
TTTTGTTTCTTCTTCTTCTTCTCGCTTTCATGAAACTCGCTCGAATTAGCTATCTAGCTTACTTGTAACACATTCTGAGTTCAAACCTACTCTTTTCCAATGGCTTCCATGACTAAATTCGTTCTAAAGGATTGTAAAATTAGCTCGTTCCATTCTGTCAATAAGCAAATCCATGGATTATCTTCACCAACGAAGCACCAATTTCATCTCGATATTAGACGTGGATTTTCTTCTTTTGAGAATGGAAGAACGTGTCTGGCTATGGATAACAAGCCTTTGAATCCCATTTGTAAGCTTTCAAGGAGTTCATTGATACCATGCAAGGCAGCAACAGATTTATCTGGAGAAGTTCCCAGCAAAGATTCTGGTGGTCTAAGTCAGTATGAGAAAATAATCGAGACCTTAACAACTCTTTTTCCACTCTGGGTCGTATTAGGTACCATTCTTGGAATATGCAAGCCGGCCGCTGTGACTTGGTTGGAAACAGATTTGTTTACTTTAGGGTTGGGATTCCTTATGCTTTCTATGGGACTCACATTGACGTTTGAGGATTTTCGACGTTGTTTGAGGAATCCGTGGACTGTTGGAGTTGGTTTTCTTGCTCAATATTTAATCAAACCTTTGTTGGGATTTGTCATAGCTATGAGTCTGAAGTTGTCTGCACCACTTGCAACCGGTCTCATCCTAGTCTCATGTTGCCCTGGAGGCCAAGCATCCAATGTCGCAACATACATCTCAAAGGGAAACGTCGCACTCTCAGTTCTTATGACAACATGTTCTACTATTGGAGCTATCATCATGACACCGCTCCTCACTAAGCTTCTTGCTGGCCAACTTGTTCCTGTTGATGCCGCTGGTCTGGCTCTGAGTACCTTTCAAGTTGTATTGGTCCCTACAATAATTGGAGTATTGGCAAACGAGTTCTTTCCCAAGTTTACCTCAAAGATCATCACAATAACACCTCTTATCGGAGTAATTCTTACCACCCTTCTTTGTGCTAGCCCGATTGGACAAGTTGCAGACGTTCTGAAGACTCAAGGCGCGCAGTTAATCCTTCCGGTAGCTGTCTTACACGCCACTGCATTTGCACTCGGCTATTGGCTTTCGAAATTCTCATTCGGGGAATCAACTTCTCGCACGATTTCCATAGAGTGCGGAATGCAGAGCTCTGCACTCGGGTTTCTGCTAGCTCAGAAGCACTTCACGAACCCACTCGTGGCTGTCCCATCTGCAGTCAGCGTCGTTGCCATGGCTCTGGGTGGAAGCGCACTCGCTGTGTACTGGAGAAACTGCCCCATCCCTGCAGACGACAAGGACGACTTCAAGGAATAGACGCTTCTCATTCATCGCCTTCTTCTTCTTCGTCTTTGCATATTAGATCTCGCCTAAATTGTAAGAGCTAAGAACAATGAGTGGCATTTTTTGGTTTCTAGCAAGCAAACTTTGTAGGTTTCTCATCAGATCGTTGGAGTTTTTATTGAAAAAAAAACTCC
>comp43452_c0_seq1
TGGTTGTTTTAGTTGTATTAGTACATTTTAATCTTCTCCTAAAACTTCTAGCCCCGATCTAGATCAGCATATGAAGTTTTAGGTGAACATTAAAATGTACTCGTACCACTAAAGCATCCCTTGTATCATGCTTAAAATTTGACAAGTATTACGATTAAGCTAGTATCCCATCCTCAACCCGCCATAATAGGTGAGTTTCTTGGGTGAATAGCTATACTCATGCGACCAAAATAAGTTACATTAACAAGCATTTCCGCAATAAGGGGACATGGTAAAAAGAGGAATCATAATAGCAAGTTGGCATCATGGGCAATATCCAACCAAGACACTGCTTGGAGCCTGCAACTTTTCAGAATGTAGAACCATTGAAGCCGAAAAAGGGTCGAGGAGCATCGTAAAATTTGATGTAAAATCGGGAGGTATCAACAGATAGCTTAGTTTGAAGGATCTCTGCAATCACAGCACTCAGTCTTCCATTTACGCTTGGTCCAAGACCGCCAACGGAAATCAGTTCTCCATATGCGGCTGGTTCTTCAGTTCCAGCAAATGACATGGGCAATCCTCCGTTTATTAAGATCATTACATAAGATTCAGGCTTGCCGATGGTCTTGGCGACGGCCTTGGTAGCATCCTTGAGAATGTCGGAGGCGACAACGGCGTCCACGGGGACGTTGGTATACAGATTCAAAGTCGGCATTCACTCTCTCCGGGAACTCAGAGTTTGAATGTTGAACAAAACAATGGCGTGGATCGAGTTGGAGAGTTTCAAAATTCTAATTCCCCAGTCCCTGACTTATCG
>comp43453_c0_seq1
AAAGAAAAACCTTCCTCCGTCCGTTTGCCTTTGCGTTCCTCTTCCTGGCAGCCGAGGGTGGCTTCTCCTCAAGTCATCCGGATCGAATTCGAAGTCGAAGTAATTTAGTTGTCACGCTCCTATGGCCGAAAACCCGAAGTGCACCGTTTACATTGGTAACTTGGATGAGAGGGTAAACGACAGGGTTTTGTATGATATACTTATCCAAGCTGGACGTGTAGTTGATTTGCACATTCCTCGAGACAAGGAAACCAGTAAACCAAAGGGCTATGCTTTCGCTGAGTATGAAACTGAAGAGATTGCAGATTATGCTGTCAAGCTATTCTCTGGTCTTGTTACCTTCTACAACAGGACCTTAAAGTTTGCGATATCAGGACAGGATAAGTCCAGTTCAAACAAGGCAATACCAAACTTGCAATATTCCAGTTTACCTTTCAATTCTGGCTCCTATTCTATGCAAAATGGTATGGATGTTCCTCATCATTCTATGAGGTTGTCTACCTCTTCTCCATTCTCTTCACATCGGCTGAACTCCGAGCAAGGAGAACCAGCTCCGCCTGGCGTAGGACCTGAATCTATTGAGTACAAATCTCATTATGATGGGAATAACAGTGACTTCGCTCGAAGAGCATTTGGGACTACAATGGACAGTATCAGCCGATCCAGGTTAAGTCGCCATGACTTCTAGTACAGAATGTTTACCCTACTTAATTAATAACTTGAAGGTTATATAGAAGACCACTGAAATTGATATCTCATAATTATGCTGATTTGGTAAGTTATGATCAACTTTATTGATGCAGTTGATATGGCCAAAGTTTGTCAATTGGTGTAATGTATGTGTTGTAGTCTTTCACCTTCGCGAGGATTTTATATAAGCTTATGGAACTGTATTGCACCTTATGCATCTGAACTTCATTTTGCTAAGTCATGAAACTGAAGTCATG
>comp43454_c0_seq1
AACTGAACTCGTTCAAAAAAAGCAAACAGAAAATAAAAAGAGGTTGATTGCTGATACAAACAAACATCTCAGCAAAAATGAATTTCCATGGGCAACAACAGAAGTTAAGAACATCAATTTCTCCTGTTACAGTATATCCCTAAGACCCTAACAAAAATATATTTTAAGATTTAATTTGTTAGTACATTTTTATAATAACAATAGCAGAAAAACAAACAAACTAGATGACACCAGCCTAAGACCGAGATTGGAAAATACCACATATAATCCACATAGATGGCAGCGCACACTACAAAGAGCAAATTAAGACATTGATTTAAGCCTGCTCCTCCTCTTCTGCAGCTTCTGCTGCTGCTGCAGCAGCAGCAGAAGCTGCAGAAGAGGAGGAGCAGGCTTAAATCAATGTCTTAATTTGCTCTTTGTAGTGTGCGCTGCCATCTATGTGGATTATATGTGGTATTTTCCAATCTCGGTCTTAGGCTGGTGTCATCTAGTTTGTTTGTTTTTCTGCTATTGTTATTATAAAAATGTACTAACAAATTAAATCTTAAAATATATTTTTGTTAGGGTCTTAGGGATATACTGTAACAGGAGAAATTGATGTTCTTAACTTCTGTTGTTGCCCATGGAAATTCATTTTTGCTGAGATGTTTGTTTGTATCAGCAATCAACCTCTTTTTATTTTCTGTTTGCTTTTTTTGAACGAGTTCAGTT
>comp43454_c0_seq2
GGCTATTGCTACAGTTGTGACAATCACTGAGATTCTGAAAAACAATGGGCTTGTTGCTGAGAAGAAAATCACAACATCAACCGTAGACATCAATGAATCAGGTGGGCGCCCAGTTCAAAAGGCCAAGATTGAGATTGTGCTTGTTAAGTCGGAGAAATTTGACGAGTTGATGGCTGCTGCTGCTGCAGCAGCAGCAGAAGCTGCAGAAGAGGAGGAGCAGGCTTAAATCAATGTCTTAATTTGCTCTTTGTAGTGTGCGCTGCCATCTATGTGGATTATATGTGGTATTTTCCAATCTCGGTCTTAGGCTGGTGTCATCTAGTTTGTTTGTTTTTCTGCTATTGTTATTATAAAAATGTACTAACAAATTAAATCTTAAAATATATTTTTGTTAGGGTCTTAGGGATATACTGTAACAGGAGAAATTGATGTTCTTAACTTCTGTTGTTGCCCATGGAAATTCATTTTTGCTGAGATGTTTGTTTGTATCAGCAATCAACCTCTTTTTATTTTCTGTTTGCTTTTTTTGAACGAGTTCAGTT
>comp43455_c0_seq1
CTCTTATTGTAATTCAGAACCAGGATAAGTCCACCAAATGCTGTAGAGAACAATACAAACGCACCAGAAAATCCTTAAAAAAGCATGAATCAAGGCTGTGGGGGTGATGACTTGTACATATAAACAACCTTGTTCCAAGATTCCATGGTAGAAATGTCAACCCACCACCTCTCCACATTCTTCCTGGACGTAAACAGCTCCTCGAGACCCGTCCTTGACACCAAGTAATGGGCGTAAGGAAGGTGGGAGAGATCAGCGAGGGAGAAATCCTCCCCTGCCAAGTACCTGCTCTCCCCCAGCCTCCTGTCGTACACGTCCAGCACCGCCCCTAGCTTTTGCTGGTTCTGCCGTATCGCGTTCTCGTCTTGCTTCATCTTCAACATGGGCGCAAACACCAGCTGGAACGCAAGCACCGACGAAGGCGGGTTGAAGTTTTGGGCTTCTGATTCCACCCACTGATCTATTGATGCTTTCTCTAGAGGGTTCATCCCGTACAGCTTTGTGTTGCCTTGCTTTGCGTACTTTTCCGATATGTAACGGCATATTGCTCTGGACTCAAAGAGGGAAACGTCTCCATCTCGGAATGCAGGTACTTGGCCAAAGGGCTGGAGTTTGAGGAAATCAGGGGACTTGTGTTCAGCCTTGGCCATGTTGACATTGAGGAGCTGAAACTGGACGTCTTTCTCGATCAGGCAAGCCAGCACTCTCGACACCGCCGGCGACATGGGCGGCCCGTACACTTTGACAGGTGCAGCTGCTGCCATGTATTCAGTGCTTCTCTCAGCTTCTCAGAGACGGCAATCAGA
>comp43456_c0_seq1
GGTTTTTCCTCTCTCCCTCCAGAGTACTCCCCATTCGCCTCCTCTCTCCCTAAGCCCTAGCCATCATCAGCAATGGAGTTTTGGGGTGTTGAAGTGAAAGGTGGAAAATCTGTCAAGGTTGCACCAGCTTTGAACGAAGTGATACATCTATCACAGGCTACTCTTGCTGAACTCAAGAATTGTATAAACCCTGTGATGCTCTATGCCAAAGTTGGAGACCAGAAATTAGTTATTGGGGTGCTTACTGCAGACACTATTCCTCAACTTTCTTTTGACTTGGTCTTTGAGAAGGAGTTTGAGTTGTCTCACAACTGGAAGAATGGAGTTGTACACCTTACTGGATACAAGAGTCTTATGATCGATGATGATGGTGAAGACTTTTCTGATGATGATGAGCTTATTCCCCTTGAAGACAAACAAAATGGAGTAGCTACTTCTACTGCTGCAACCAAGGCCAAGCCTGCTGCTCCTGTTTCTGCTGCCAAGAAGGATGACAAGGCTGAGGACGAAAGCGATGAATCTGATGAGGAAGAATCTGAAGATGAGGACTCTCATGAGTCTGACTCCGATGTGTCTGATAAGGTAAAGGGCGATGCTGAAGATGATGATGACACAACCTCAGAATCAGAAGACTCAGAGGAAGAAACACCAGCAAAACCGGCTGAGGGAAAGAAGAGGCCTGCAGACACTAAAACCCCAGAGCCCAAGAAAGCAAAACTAGTTACTCCTCAGAAATCAGGTGGAAAGAAGGCTGGTGCTGCCCATGTGGATACTCCTCACCCTGCAAAAAATGCTGGAAAGGGTGACAAATCAAATGTGAAGACACCCAAGTCTGCTGGCCAAGTCACTTGTGGTTCTTGCAGCAGGTCATTCAACTCCCAGAAGGCCTTGGATTCTCACTCGAAGGCCAAGCACAGCAATTAGAGGAGTAAAAGGTACTTGGTAGTGGTTCAAGGTATGGGAAGTTAATATGGGGAGTTTCTTATGGATTCTGTAGGGTTCTTTTGGAGAGGATTGGATGAAAGGAAGCTGGATCTGCAACTTTTTTACGAGTTATTTGTCGTGAAAGTAAAAATGAGCTGTTGTATCTAAAGTAGTACTTTGTTTGTGGTCTGAACTTGCACTGAGCATTGTCTATGAGGGAGATTATATTGAAGATGGTGAAAGAAGGCAGCTTTCCTGTTTGTGGGTAGTGTCGTGGTATTTTTCCCCTTGTGCTGATCTATCTTAATTGCCTAACCTAATGGAG
>comp43457_c0_seq1
GCAAATCCCAAATCGGCTACAAAAAAAAAAAGGAAAAAGAAAAGAAAAGCGTCTCTTCTCCCATATTTTCTCCCCCAATTCCATCGCCTCTCTCCCAAATCTTCTCTGTTTTCAGATCCTTTCTTCATCTCTGCGCCGACAGTCAAAGAGAGAGAAGAGAAAACCCTCCTCAAGATGTCTCTCTCCCATCTCTCCAGAGCCCCATCTCGCTACGCCACCTACCTCCGCCCCTCCTCCTCCTCCGCGCTCCGCCGTCCCTTTTCAGCCTCCGCCGATGACTCCGCCACCCTCACAATCGAAACCAGCGTCCCCTTCACCGGCCACATCATCGATCCGCCTTCTCGCTCCGTCGAAACGTCCGCCAAAGAGCTTATGACCTTCTTCCGCGACATGGCGCTTATGCGCCGGATGGAGATCGCCGCCGATTCGCTCTACAAGGCGAAGCTCATCCGCGGATTCTGTCACCTTTACGACGGCCAGGAAGCCGTCGCCATCGGGATGGAGGCCGCGATTACTAAGCAGGACAACATCATTACCGCCTACCGTGACCACTGTATCTACCTTGCGCGAGGTGGAACCCTAGTTAAAGCTTTCGCTGAATTGATGGGTAGGGAATCTGGGTGTTCTAAGGGGAAAGGTGGATCGATGCATTTTTACAAGCCGGATAGTGGATTCTATGGAGGGCACGGGATTGTGGGTGCACAGGTTCCGCTTGGAATTGGGCTGTCTTTTGCTCAAAAGTATCTCAAGGAGGAAAAAGTCACCTTTTCGCTCTATGGTGATGGCGCGGCTAATCAGGGGCAATTGTTTGAGGCTCTGAACATGGCTGCCCTTTGGGATCTTCCGGCGATATTGATTTGCGAGAACAATCACTATGGTATGGGAACGGCAGAATGGAGGGCTGCAAAGAGTCCAGCCTACTACAAACGTGGAGACTATGTTCCTGGATTGAAGGTTGATGGTATGGATGTCTTAGCGGTTAAACAAGCCTGCCATTTTGCAAAGGAACATGCTTTGAAGAATGGGCCTATTATCCTTGAAATGGACACTTACAGATACCATGGACACTCCATGTCTGATCCTGGTAGCACTTACCGCACACGTGATGAGATATCTGGTATTAGACAGGAGCGCGATCCTATTGAAAGAGTGAGGAAATTGATATTAGCTCATGATATTGCTAATGAAAAGGATCTAAAGGATATCGAGAAAGCAGTTAGGAAAGAAGTCGATGAGGCTATTGCTGAAGCCAAGGAGAGTCCAATGCCTGATAACTCGCTACTTTTTAAGGATGTCTATGTCAAAGGTCTTGGAACCGAGAGTTTCGGAGCAGACAGGAAAGAGCTCCGGGCTGTTCTTCCCTAATTGGTTCAATTGGGTGTCACATTCCCTTGAACAGCAAAGAATAAACAACTGAGTCATCTTAAAACTAAGTTAGCCCTTTCTCCACTCAGTTTCTTATATAGGTCAAATTTGAACGTATTACTAGGGCTAATGCATTTTGGTGTGTGCTCATATCTTAGCTTTCTTTCTCTAGCTATGGAGTTCCATGATTTCTTTTGCATCATTGAGCTGTGGAAAATGACAGCGCTTATTTTTCCCTTGTTTTGTAACCCTGTTTTATATGGGACGATCGCTATTTGTGAGAATGCCTAATGCTGGATTGTTGCTAGCGAGATTGAACTTCTGTGCAAATAAGAGCTGATTCTGTCTTTAGTTACAGAGGTCACAATTTTTTGTGTTTTATTGAATGTGTGCTGTGCTGTATATG
>comp43458_c0_seq1
GCTCCGCCCGCCTCTGGTTCTACTATATAAATAAATCCTCTCAGATCTTCCTCCTCCATCTACAGATCTTACAACAACAACAACCACTAGTATAGTATTATGGCATTTCAATGCTGCATTCTTGAGCGCCTCAAGAGCCAACCCATCTGGTTCAACGTCGTCTTCGCATTCGGGCTCTTAGCAGCTCTGAGGACCGTTCTCCGCGTTCTCAAATGGGTCTACGTCTCCTTCCTCCGACCCGCCAAGAATCTCAAGAAATACGGGTCATGGGCTGTCGTCACCGGCCCAACTGACGGAATCGGCAAGGGTTTCGCCTTCCAGCTAGCTCGCAAGGGCATCAATCTCGTCCTCGTCGCCCGGAACCCGGATAAGCTCCGTGACGTCTCGGACTCAATCCGGGCCAAGTACGGGTCCACCCAGATCAAGACTGTGGTCGTTGACTTCGCCGGGGATTTGGATGCCGGGGTTCAGAGGATTAGGGAGACTATTGAGGGTTTGGAGGTTGGGATTTTGATTAACAACGTTGGGGTTTCTTATCCCTACGCCAGATTCTTCCACGAGGTGGATGAGGAGCTGCTCAGGAATCTGATCAAGGTGAATGTTGAGGGGACTACTAAAGTCACACACGCTGTTTTGCCTGTGATGCTCAAGAGGAAGAAGGGCGCCATTGTTAATATTGGATCTGGTGCTGCTACTGTCATCCCCTCTGATCCTCTCTATGCTGTCTATGCCGCCACTAAAGCGTATATTGATCAGTTCTCTAGGAGTCTCTATGTTGAGTACAAGAAGATGGGAATTGATGTTCAGTGTCAGGTTCCTCTATACGTGGCGACCAAAATGGCGTCGATCAAACGGTCCTCGTTCATGGTTCCATCAAGTGAAGGGTATGCAAAGGCGGGGATTCAGTACATAGGCTATGAGCCATGCTGCACCCCTTACTGGCCACACTCGCTGCTGTGGGGCCTAGCTCGCTGCATCCCGGAGAGTGCCATTGACACTTGGCGCCTTGGGTTTTGCATGCGCATCCGCAAGAGGGGCCAGCTCAAGGACTCTAGGAAGAATGAATAGAATTCTCACCACTTCCATCTTCTCATGTTTGCTATGGAGTTATGGTCATGGCTGATAAGTTAAGGATGCTTAATTTAAACCTATGTTGTATCAATATCAATTAGATATGCGTTGTTACCTTATGGACCCAATTTTTCAAGTTTTTTGGCATTTATTTCTTGCCCTTATATATGCAAATCGAACAGATTGACAAGTATTCGAACTTGGAAATTACTTTTCAAAAAAATTACAAATG
>comp43459_c0_seq1
CTTTCTCCACAATCACAAAAAACTCTCTATTTTACACATGGAATCCCAAATCCCCAATTTTGGCTTGATTCAAGCCAATTTACCTGCATTCCATTTCAATGAATTCCTTGGTGATTCAACCAACTTTCAGCCATTTTCATGCCTTAGCAGCAACTCAACATCTGATGATACAGAGAAGCAAAACGGTGGTGATGTCATCGATGAGAGGAAGCAGAGGAGGATGATCTCCAACAGAGAATCTGCGCGGAGGTCAAGGCTACGGAAACAGAGGCAACTAGATGAACTCTGGTCAATGATGACGTGTCTCCGACATGAGAACATTAATCTTGTAGACAAGCTGAACCGGGTTTCGGAGTGCCATGATAAGGTTCTTCAGGAGAACACTCGTCTCAAAGGAGAAGCTTCCCACCTACGTCAAAGACTCTCAACCAATCATTTGGTGAACTTGGAAGAGTTTCCCGCCATTTCTGATTACTTTGGAGATGAATCTGTCAGCAGTTGTGAAGATCTAAGTTATTTGTAATTTTTGTGTGTGTAATTCTCAAGTTGCATCTATTGTGTAATTCTCAAGAGTGCAATTATAAAATTATCAAGCAAAATTGTGTTAACTCCATGGTTATCAAGAGAATTTGTTTGGG
>comp43460_c0_seq1
TTTTTTGAAACATCAACAAAATCAATATTCATTCAACAATAGTACAAGCAATTCGTCGTCAATCGAGTCGATTAGTTACAAATTCCAACAACAGAAACAAATTAACACAAAAAATAACAAGGAGGTTGGAACTCAAAACCATCGGAAATTTCAACAGCATCTACTGCTACTGTCTTCAATTAGCAACACAAACTGCACCACCACGTTCTAGCCGGTGTAGATGTGGACGCCAATGGCGATGAGGAGGATGGTGATGAGGCCGAAGTAGATGATGGTGTGGACGAGAATCGAAGCGCCGCTTGTCTGCATATTAGCGAACTCCACCACTCTGTTCCTCCCCGGTATCTGAAACAACAGTCCCGGTGTAAGAAGCACGAACAGCACCACCGCTATCACCACCGGCCCCCAATCCGCCATTTTTTCTCTCTTGTTGTTTCTGGAATGTGTGTGAGTG
>comp43461_c0_seq1
GTATTTAATAAGCTGTGCATTGGATGAACGAGTGCAACAAAACAAGATGAACCAATTAAGCACTAAGCAGAAACAAAAAAACCATCCACGTACTATGTATGGGAGATGGAGTTAATTACAACATGCTATTACGAACAACGCGCGTGCGTAATACAAATTCAAATCACCAAGAAAAAGTTGAAGTGTAAATACTAGGTAGCTAGGGTGGTGCATTAAGATTATTTAGTGTTGGATTTGGATTTGACACAAGACTTGACGAGTTGCTTGAATGATGCCTTCTTGGTGGGGGTGTGTGGTTGACCTTTGTTGTGGTTCATGTGTTGCTCCATCTCCTTCTCCAGTTGCACGCAGAGCTGAAGAACGCGATCCTCCAAATGGGAAAGCCTGTAGAGGAGGGTGCCCTTGTGTTGGGTCTCAGAGACGACGTCGTCGAGGGGACGGCAGTGCTTGAAACTCTCCTGTGGCTGGGAAGAGGAGCTCCGGCCGTCGCTGCAAGTGGACGGGGATCCCGGCGACGGCGACGACGACTCCCAAGAGCTTCTCCTGCTTCCTCCTCTCATCTCTTCCAGATGCCTCACCACGTTGTCTAGACGATTGATTCGGGAGATAATCGGGGCTTCCACCATCGCCATCTAGCTTCAACCGATCGATCTCACTCAACTTCCTAGTTTGATGCTGCCCGCTGCTTCTATTCGATCAAC
>comp43463_c0_seq1
ACACTTAATTACTCCTCTCATTCTGTGAAGATTCCAATTCAATTAAATCTTTAGCTCAGCTACATCCACCGATCTATGGAAGATCCGGAGTTCTACCTAGACAAGAAATGGAGGGTCTCGAAGAGGGACCACCAATTCGGACCCGACCCGACCCTGATGCACTCAAGCGGCGCGTGCGCCTCCTCCTCCTCCAAGACCCCCGCCTTTCTCCGAAGCTGCTCCCAGAAACGCTCCAAGCAGTACTCCTCCGGATCCGCTGCCGCCTCGCTCTCGAAAAGCTCGTCCGTCAGGATCAACCACCACGCGTCGCCGCCGTCGGGGCTGCGGCGGAGCGCGTCGACGAGGCAGCATTACTCGCCCCCCGAGGAGTCCGGCGGGCTCCGGAAGAAGGGATCCTCCTTCACCAAGAAGTGCTCCGCCATGGCCAAGGAACAGAAGGCCCGGTTCTACATCATGAAACGCTGCGTTGCGATGCTCGTCCGCTGGCGTAAGCACGGCGACTCGTAGTATAGTCGCCTTGATTTTTCTACGTAGGTCTGACGTCACCCCCCCAACTCATTCGCTCGAATTCCGTGCTGGATCCATCGAAAAACGTATACCAACCAAACAACCCCGATTTGCTTTGCATTTTGGTAATTAAATTCTGTTATATTCGTGTGGTTGTAATCGATCCTCTCAAGCTGCAAATTTTTCTTGGTTCTGGAAAATATAGTTACATACATATA
>comp43464_c0_seq1
AGCACATCCTGGTGAGAATATCAGAGATTTTAAAGTTTACAATGATAACACCACTTCCGGTTAAATCAACCAATATGGGCAAGCAAGTTCTACGGCCCACAGAAGATACAAAACGTTTACCAGAAAACAGCCTGTGTTGAGGATCACACTTCAATAAGGGAAGGACTTACAACGGAATCAGACAACTCGGCTTTTAATAACATCAAGCCCCATCTCTGAAGGATCGGTAGCTTGTAATTCTACCTGAATACCGTCAAGCTCCCTCTTAAACCTGTCCTTCGAGCTTGCATATATCATCTTGCTTCGCACCCTTGCTGTATCCGGTGACCATGCAATGAAAAAAATCCTGCTCTTTTGACAGTTCTCCTCTGTTACATAATCAAAATCATAGACAGCATATCTGCACTCATCTGCAGGAAGGCTTGCAGCAAAATCTTCATAACTTTGAGAGGGTTCGCCAAGCTTTTCGACTGCCACCTGCTTTTGCTTTTCCTCAATCTTGAAAACTATAAAGCGGTAAGTTCGCTTTGCCTTCAACTCCAGAAACTTAAGCTTACACTGGTCATCAACAGCCATCCCTGAAGCTGCATTTGCCATTGCTATCGGAGAACACGGAGGGAAGTGCAAATTTGCAAGGAAGAATGGGCGATGTAGTGAATCTAGGGCTTTTTTTGACGTCCTGGAAAGTGGGTCGCTCTAGCTAGGGGGAGAAGATTAGCGCTCCCA
>comp43467_c0_seq1
GCCTAACATTATACTGCACTTGACCAAATCATACACCAAGGTAACATATCTATAAAATCTGATAGCAACACTGAGCCTCTTAACCTTGGAAAACAAACACACCAAGTCTGCACACAAACCAGGTGGAATTCATACAAGTCACAAGGCCAAAAAAGATGTGTATGACCCTAGTACTTTCTGACTTACCCTTCCCCACTATTATGTCAAGATATCCTTCTTCAGATGCAAAGTGTAACAACCTGAAGAGTGAGGAGTGTTTTATTTGGCTGCTTTGCGCCTCAAAAGGTGAGCAATGTCGAGCCCACTGATCTTTGAGGCGAGTATGAAGTCATTTTCAGTTAGCCCACCTACTGCATGTGTCCATATCTCAATTGTCACATTGTTCCAACCAGCTAGATGAAGATCGGGATGATGACCTTCTGCTTCTGCAACGTTAGCTACAGCCTGAAACAATTCTAGGCCTTTGGTGAAACTCTTGACTTTCCAGGTTTGGCTCAGTTTCAGTTTACCCTCTTCATTGACCAAATTCCATCCAGGAACCTTGCTAATTAAATCGTTCGCCACTTCTTCATTCATAGATCGCAAATCCTTTGAATTGCATGGAACACATTTCTTTGATGCCAGATCATCCATTTGCGGCGCAAAGGAGATCCCTAATCAGTGGCTTCGATTGAACCTGAATAGGAATGAAATTACAGTTTTTCAGATGATGATGATAGACTCTATGAAGTGAGTGAGACAACGAAATAGGGAGACGTACGTGATTGGAATAGAGGAT
>comp43467_c0_seq2
GCCTAACATTATACTGCACTTGACCAAATCATACACCAAGGTAACATATCTATAAAATCTGATAGCAACACTGAGCCTCTTAACCTTGGAAAACAAACACACCAAGTCTGCACACAAACCAGGTGGAATTCATACAAGTCACAAGGCCAAAAAAGATGTGTATGACCCTAGTACTTTCTGACTTACCCTTCCCCACTATTATGTCAAGATATCCTTCTTCAGATGCAAAGTGTAACAACCTGAAGAGTGAGGAGTGTTTTATTTGGCTGCTTTGCGCCTCAAAAGGTGAGCAATGTCGAGCCCACTGATCTTTGAGGCGAGTATGAAGTCATTTTCAGTTAGCCCACCTACTGCATGTGTCCATATCTCAATTGTCACATTGTTCCAACCAGCTAGATGAAGATCGGGATGATGACCTTCTGCTTCTGCAACGTTAGCTACAGCCTGAAACAATTCTAGGCCTTTGGTGAAACTCTTGACTTTCCAGGTTTGGCTCAGTTTCAGTTTACCCTCTTCATTGACCAAATTCCATCCAGGAACCTTGCTAATTAAATCGTTCGCCACTTCTTCATTCATAGATCGCAAATCCTTTGAATTGCATGGAACACATTTCTTTGATGCCAGATCATCCATTTGCGGCGCAAAGGAGATCCCTAATCAGTGGCTTCGATTGAACGTGATTGGAATAGAGGATGCGAAAGCGAAG
>comp43469_c0_seq1
GCCATCGTCACCGGGAAGGGCCCGATCGAGAACCTGTCGGACCACAAACTTTGTTCCCGGAAAGTGATGGAAGTGTAGAAAGTTGGAAATGTGTATGTTGTCTGAGTATGTGGATCAATTAAATCGGGGTATGTGAGGCGAAAACCAATGTGGGGGTGTCAATTTGTGTGGAACCAATCCATTTGTGTACAGTTCCATTTATTCTCAATTTTATTTCCATTCTTTAAAAAAGCCTTAAATTCTCAACTTTTTAATCAAT
>comp43470_c0_seq1
TGGAACATGTAAATCTACAACTGAAGGTAGGTGCACAAGTTCAGCTCGATTTTCAACAATTGCATCTGCAACGCGTTGAGCAGTAGCCTTTTCTCCACTCTTGGAGGTGTAATATTTTACTTGATAGTGCACCTTCCCTGTTCCTCTGCACATAGTACACTGAAGTGCTTGCCATCCAAGACAAGTCCGACAGTTCCTTGGACGTGTAACTTTTCTCCCAATATCCAATGCAATATCATAAGCACCAAGAGTAGCAACTCCAAACACAGTGGCGGCGGAGAGTTTGGAGACGAGCTCCGGGATACCAAACCCACGCTGGGCAGAACCAGCAATGTCGAAGGCGAGGGTGACGGGAAAGAGCACAATTTTAATGGGCAACTCGAAGAATTCAATAACATCTTGGCCATGGTTGGTAGCGAAGTTCCGATATTGCTGACCCAGAAGATTGAGAAAGTTGCCCTTTTTTCGCCTCCCCATGGCTCAACTTCTGG
>comp43470_c1_seq1
TGTAGATTTACATGTTCCATTGCCTACAAAGGACTGCCCTTCTTGTGATGGAACAGGTGCTATGCGATGCCCCACATGCAAGGACAAGTTCCCACTCACATTTACAACTGATGATATCGTTGAGCCTCCATGGAAAGCCTATAACATCTTAACAAAGATGCATTACCCTTATGAGCACATTGCTCACAGCATGAAGGATCCTAGCATCGCTGCATTTTGGTTGATATCAATGCCACAAATTGTTGGAGGATTCAACTTTGACGAAGAAATCAAGCAGAAAATTTGGTGGCAGTACTTGGAGTCTATGCGTTATGATCGTGTTAGGGATACAGTAGCTGAACGAGGGCCTGGCTGGGAGAATTTACAAGAGGCCTTAATCACACTTGATCCTGCTCGTGCTAGAGATGATCCTGTTATAGTGAAAAACATACCTTACTACCAGGCGAGGAAGACTGTAGAGGCAGAAGTTATGAAGCTTGAACCTCCTGCAAGACCACAAAACTGGGGTGATCTGAGCCTTCCCTTGGACGAGTCCTGCTGGAGTGAAGACGATCTCAAAGACCCGAAAAAGTCAGATGAGATGACAGTACTCCTGAATGCGCAGAAGGAAATGGCGAGCGAATTCTTGGATGCTCAGTGGGAGGCGAAGTGGCGTGAAAACAAGGTGACCCATATTTTAGAGGAGAAAGTGCAACCCTACATTCAGAATGCCGAGAGTAGCGGTTTATCCGAGCCTATTGTCTTTCGTACTCCACAGAACTTGGAGAAGAAGTCTCAACGGCGATGGTGGTGGTTCTGAAGAACAACGCTGTTCCAGATCCGGTTAGAGTTTTCAGACTTCCTGAGTTATGTAATCATTCACCATTTTGCGTCCTCTCGTTCAATTTCGGTTAAATCTCGTGCTGTTCTTATTATTGTAGTACACAAATGCATCATCATAACTCAAATTCGTGACATTCCTTATCTATTGTATAAACTATGCATCTCCATCCATGAAATTTGTAGAAGAATCATTCATATACATGCACAAGTACAGTTACATATTCGTTAGTTCTTGTCCCGGGGCCCTACCAGACCCTGGCGCACATGGTAATGGCGCTGCAGCCTCGATGGTACGGGTTAACGGCTTTCCCGGGACGACAGTTATAGTATGACACGCCTCGTCGCGAGCAGGGGACGCTGTTCTTCCTCATCGCGGTGTAGCTGATGTACCTTTGGCGGGTCCACATTAGGCTCCGGTGCGCTGCAGCGGAGTCCAAGGAGTCGTTCACGGGGTTGTTGCTGCACTCGCCTACGGTCCCAAACGCGTTGCACGTCTCGTTGCCGCTGTTTGTCGCGCCCTCGGGAACGACGTACTGCACCGCCCTGCCAAGGCGCGGCAATGCTGATGAACTCGCGACGGCTAAGGATAGGAGTGTAACGGCTAGCAAAAGCTTGGGGGCCATTGCTAGCTAGAAATTGGGGGGTTTTGG
>comp43471_c0_seq1
CTCTCTCGATATTCTTCTTCGTCTTCTCTGCCGGCGTTTCTTCGTACATCTCGATCAAAATCGCCAATGGGGAATTACGGTCGCTGGTTGAGACCCGAGGTTTATCCTCTATTCGCATCCGTGTCGGTTGCCGTCGGGATTTGCGTCATGCAATTGGTCCGTAACATCTGTGTGAACCCCGAAGTTAGGGTGAACAAGGAAAACCGAGCGGCTGGAATCCTGGATAACCATGCTGAGGGAGAAACTTACTCTCAGCACTTTGTGAGGAGGAATTTACGCAACAGGGCACCTGAAATCATGCCATCCATCAACAGCTTCTTTTCGGACCCGGACAAAAACTAAGTTTCCAAAGAGCAAAACACAATTGTTCATTGATTGAGTACTGGAAGATTTGTCTTTATTTTCTGTTATGGTCTTATACTCTTATCCCAACAATGTTGTAGGATTTTAACTCGTTATTTTTTTCTATTATGATCCAACTGTTTCTAGTTTCCCTTTGTACTGCTAAGGGTGCAAAGTGAAGATTAAATTTGCACCTAAAATAAATAAGGATCTCATGGCTTCTTGAGCTATTAGT
>comp43472_c0_seq1
CTAAAATATTACAAACTTTATTCAAAATTACAATTAATAATTAACATATGCCTCTTACGCAACGAGAAATCATTAACTAAAACTTTTGAATTAATAAATATTTAATACAATATATTAGCAGTTATCAATTGTTCACAATGGAAATAAAAGTCGTTACATGAGAACACGCTTTCAAGTTCCAATTGTACGATTCGTCAAATACAGAGAACTATACCAAAATACACTTCGACACTGAACGGAGGGTCGGCCGAGCGAGCCAACCCTATGAAGGTCCCACAAATTATGTCGGCCATATGTCTTGATAACCATACAGCACGCACCTTACAAGGG
>comp43473_c0_seq1
GTATCCAGCGAGATCACGTTGGTGATCGGGCAACTATATATAATTCTCATTGCCATAGTCAACTACCAGCGTACAGGAAACCCATTCATAAAAGATATTGGGCATTACATATATATGAAAATATATAAGCAAATTAATTAAAAAGAGGAGGGAAGAAACCAAAGAAAACAACTACTAGCTTAAGAATACTTACATGGTGATATTGAGAATCATAAACTGATTTGAGTAGGGTTTAATAGAATTAATTAATAAATTAATTAATTAAACTCCTAATAATGGAAGCTTCTTCAGTGTTAGCATCAAGGGTGGACAAGAGCTGAGAAAGGCGATCGCTTAGGTCATCAACTTCCCTGTGAAGACTTCTTATGTAATTGCAAGTCTCTTGTAGCACCTTTGAAGCTGATACTCGATCCGAGCGTCGGTTTCGAAGCTCCGGAACCAGTTGTTGGAGCTTCGAGACAAGCTGGATGATCTGATCATCGGAGATCCTCGAACTCCCCGACTGCTGCCTCGGTCGTCTACTCGACATTTCTCGGGTTTTTTCTCGGTTTTCGTGCGTCGAAATCTAGGTATCTAAAACCCTAATTCAGTATAGCCATAATGTGAAGGATTTTAGTAGGGGGTAGGAAAAGTATATATGAGAAGGAATATTGAAGAGGAGGATGAGGAAGAGGAAGACGAAGAAGATTATAACATGCTATTATTTATTATAATATAAATAAG
>comp43474_c0_seq1
AAAAAAAAAAAAAAAAACTCAAAATTTCTGACATATATATATAATGGAATAGAATAAAATTCCTTCAATAGCAAATTCAATTTTGAACTCCACATTGCACATTACAACAAAGAGCTACATCCTTCAACCCCTAAAATCAACTGATGTATAAACATGCACATACAAATTGAGCATTCTATTTCTACATCAATGAACCATCTCTGTTATGGTTTTCTTGTTCTCATCATAGATCCCAGCAAGAAAGTCGAAGAGAATGCCAGCGCCAACGCCCACAGCCAGGTCAATGGTGTAGTGACCCCGAGTCCCAAGAAGCCTCATCGCTTGCAAGAAGTTGAGCAAGTCAAACGCCCGCGCCATCTCCTTCCTCTGCACTCGCCTCATGTCAAGAGACGCTATCACTGACCCAGCCACGTGACCCGAGAAGAAGAGGAAGAAAGAGACGTTCCCCACCGGAAAATCTGCCCCAGAACCCAAAAAATCCTGAGGCAAAGGAAGTTGAGTGGAATAACCGAGAATGCCCCTGCAAGTGAACATGTACAAGGCAGCAAGTCCTGGCCTTATCCTTCCTTCTATCAAAAATGTCCATAGTATGTATGTTGACTGCATTGCCACAAACACCGTATTGAGACCGGCGAGAACGGTGTTGAGCGCCGGCGAGGAGGCAAGGAGGTCGTTGAGCCAGCGCGTGGCGATGAATCCCACGTCGAACGGCGGCGCCGAGGCGGGGACCATGAGGAGCGTGTACTCCACGGCCATGAAGAACAACAGCGAAACCGCGAATACGCAGGGGACGGGGTGGAGCTTCACGGCCCCCGCCACGTCAGCGAGCCCCCACCGCAGAAACGCCGCCGTTTCGAGGATCCCCTGTTTCCGATTCCTCTTCGTCTCGCGTCCGCCTCCGGCTTCCGCGGCGGGATGGGGATTAGTCGATTGACGGCGGCGGAGAGAGGCATTGCGGTTGCCGGTGAGTGTGGCGGTGGAAGTGGCGGAGGGCGGCGGCGGCATTGTGGAGGGGAATTTAGTGCATTGAAGAGGAGAGAGAGAGATTGGGAAATTAGGGGGTTAAAAAGGGAGGCGAGATTAGTGGTGGGGTCAGGGTAGCGGAGATACCAAGGAGGATTGAGAGGAAGGGAAGATGTGGACGTGAGGGGGTTTGCGAGGAGGAAGAAGAAGAAGAAAGTTATGGCCGATGAGAGGAAATG
>comp43475_c0_seq1
GTCAATGCAGTCATTCTTCTCGTGTCCGTGAACAGAACAGTTAGGAATTCGGCTAGGGTTTTAGGGTGTTGCAGGCATCTCTCGGAGTTGGGTTCAGTGTAGAAGAAAAGAAGAAGCGAAGAGAGGTGTTGAAGGATGAGGCAGCTCAAGTTTCACGAGCATAAGCTCCTGAAGAAGACCAATTTCCTGGAATGGAAGAGAGAAGGTGGCCACCGCGAAGCTCTTGTTATGAGCCGCTACCATGTCACTGGCCGTGACGATTACAAAAAGTATTCAACCATATGCAGGATGGTGCAGAAGCTAGTGAACATGTTGAAGCAGATGAACCCGAAAGACCCCTATCGAATTGAGATGACGGACAAGCTCTTGCAAAACCTGTATGATATGGGAGTTATATCCACCAGGAAAAGCTTGGCTGTATGTGATCATTTGTCGGTTTCATCGTTTTGTAGACGTAGACTAGCAACGGTTTTGGTGCGATTGAAGTTCGCAGAGTACCTGAAAGAAGCTGTGACATATATTGAGCAGGGGCATATAAGAGTAGGTCCAGAGACGGTAACTGATCCTGCGTTTCACGTGACAAGAAACCTGGAAGACTTTATTACTTGGGTGGACTCATCCAAGATAAAGAGGAAAGTGCTGCAGTACAATGACAAACTGGATGACTATGATGCTATGGTTTGAGCTCTTTTTGGTCTCTCATGCAAGGAATTTTTTTGTTTGATATCGGTTTTGACACTTGTGTGTTGTTACCTTTGATGCAAAGTTACATTCACTCTTTTGAAGTTGTATCCAACTTATGAATCGATAATTTGATCATATGAATCATTTCAACGCAAGTATACAAATTTAG
>comp43476_c0_seq1
GAAGTTCAAGTTTGAGGCTTTCCATGCCACTGTGCCAATCAAAACTGTAGTGCTCAGATATCAAAGTTAACAGAAAGTCCAGTTTTTGTGAAATTTGGGATCTTAATCGTGTACATTGCTACATAAATAGAGGGCATTGGCCGAACAGTGCAAAATATAATGGTAACCTGAATGGAAAGACAGCCAAAAGAGTGCTTTAACAAATATCCTACAATAAACTACCATCAATGCCTCAAGTGGTGAGCTCCTTGTAGCTTCAAGTTGAAAATCAACTGTATGTCTTGAGGTGGAAAACTTGGCAGCTTGGCGTGTATCCCTTCTTGGTTGCAGCCTGGTCGAACTTCTTAGACGCTGTTTCGTTCTCTTCCAAGCCCAGCTGGAGGAAAAACCGTACCCACCAAGAGTGACTCCGCATTTTTGCCGGCCTTCCAAATTTGGACAGTTCAGTAACTCTAGCCCTCTGCTGACCAGGTTGGCCAGTAAATATCAGAATGCCATCTTTAGCCACCCTTGTCAATTCTGGAAGAGTCTTGTTCAGGTATTTTGGTGACAGGTAATCTAGTGCATCAGATACAATAACTAAAGAAAATGACTTTGACTGGTATGGCAGTGGGAATTTGATATCAGCTACTCGGACAATGCCTTTCCTCACAAGACCCTTACAGCTAGCATCAACGTCCTCAATATCGTAAGGTTCAACTCCCCATGCTTCTGTATCCGCTTCCTTCAACAATGTAGAAACAACCGAACAGGTCTCAGGACCCACATGTAAGACCTTGTGCATAGAATCACCATAGGCCTTTTTAAGGTACGGAATCGCCCTTGAAACCTCCAGTGTGCCAGAGAATTGTCCTTCAACCCTACTCACAACTTCCTTGCGACCTGCATCACCTGATCCACTATAAAGATAGCCAATAAGTAGGAAGGCGCCCAATAGGACAAGGGTAAGTGACAACACTGGGTTAGAACGCGTCTTTGAAGGGAAAGCACCAGCAAAAGGAAAGCTCCCATTGCCCATAAGGCGCCGAGTATTACTCACTGGTCTCCTCGACATGGCTACTTGTGTGATGCAACAAGAGACAATTCTGGCACTGGAGAAGAATCGATGAATCTAAGGTCAGAAAGCTCACAAAAAAAACAACTGTTTGCAGGAAAATTGATGGCCGATCCGGATCTGGCTTTGCTACGCGGAGTGTCGAATTCCAAAAGAAAAAGAAAAATTAGGAGTTGTTTTTAATTCCTCCTGGGAGAGAGAAAAGCGAGGGATGAAAAATGGAGTATAAATAGGCG
>comp43477_c0_seq1
TTTACAAATACATTTTGCCAAACAAAACCGTAATTAGCTCACAAACTTATAATATAGTTGGTTAACAACCCTTACTACAAGAGTAAAGCAGACGACCTTTTTGGGCTTATAAAAAATCTGCTCTGAGGAAAATCTTCTCCAAACTTCAAAGATGATACACAGATTTACTACTATCTCTTTCCTATTCAACACAGAAGTCTTACAAATATGGTTTAGTTGTGCTTCCAACGTGACTCTGTGTGAATGAAACAAGAAGAATTACAAGAACAGCCAAGTGTACATGGAAAATTTGGCAAATTCACTAGCCCTCCCTGGTAGCTGAGACTTTAGTAGTATCTTCTTGATCTTCGCTCACAGCAGTAGGCTCTGCTTCAGTGGCCTCGTTCAAAGATCCGGGTTCTTTCTTGAGCTCAGACTCGAATTCTTTTGCTGCCTGCTGAAAGCTCTTGACGGTTTTGCCAATACTCCGGCCAACTTCCGGCAACTTCTTGGGACCAAACACAAGAGCGGCAACGCCAGCAATGACGGCAAGTTCAGGCACCCCGAGTCCAAACAAGCAGGTGCAGGAGAAGCCCTTTCGTCGGCCATTTACGGGTCGGGTTCGGGTCAGAACCAGCCGTGTTGTTTGGGTTCCGGATCTGAAGAATTTGGAGCTGAGGCTGATGAAAGAGGAGCTGGAAGCGGAGAGAGGGGAAGAGGGCGAGAGTTTAGGATTCAAGGGGAGGGAGAGAACCGATGAGATCGCCATGGATTCGGGTTGCAGGTTTTACCCGGTTCGTAGCTCCGAAAAGGATCAGCTACCCGATAACGAGGTTGGCTGTGTTGGTGAAGAACAGATGAAGGGTTGAGGAGTTATTGGATTGCTTTCGGATTATCGTCACCCAGGTTCGTTGTCTTTTTCTTGGTGGATAACTGGATAATTTTACGAAGCAG
>comp43478_c0_seq1
[truncated: 13,653,233 more chars]
